# Supplementary material for: Chromosome-contiguous nuclear genome of Dirofilaria asiatica reveals unique molecular signatures and host interactions
Source: One Health. 2025 Sep 12;21:101201. doi: 10.1016/j.onehlt.2025.101201 (PMC12546972; doi:10.1016/j.onehlt.2025.101201)
Supplement: Supplementary file 1 — Supplementary Tables S1 to S6 [file mmc1.xlsx]

## Sheet: Table S1.
Table S1. Summary of genomic sequencing datasets for Dirofilaria asiatica
Sequencing type	Sample	Worm stage	Data yield	Information of sequencer
Long-read sequencing	Single male	Adult	18 Gb	Sequencing was conducted at BGI, Hong Kong, using PacBio Revio Platform
Long-read sequencing	Single Female	Adult	18 Gb	Sequencing was conducted at BGI, Hong Kong, using PacBio Revio Platform
Hi-C sequencinga	Pooledb	Adult	133 Gb	Sequencing was conducted at the Gasser laboratory, Australia, utilising the Illunima.
a.High-resolution chromosome conformation capture technique
b.Six male and six female adults

## Sheet: Table S2.
Table S2. Functional annotation of protein-coding genes in Dirofilaria asiatica.
Dirofilaria asiatica	Eggnog_OG_hit	Eggnog_Description	Eggnog_GOs	Eggnog_EC	Eggnog_KEGG_ko	Eggnog_Pfam	Eggnog_KEGG_Module	Eggnog_KEGG_Reaction	Eggnog_KEGG_rclass	Eggnog_BRITE	Eggnog_CAZy	Eggnog_BiGG_Reaction	Eggnog_KEGG_Pathway	Eggnog_KEGG_TC	InterProScan_GO	InterProScan_InterPro_hit	InterProScan_Pathway	Combined_GO	Best_BLASTP_Hits_to_C_elegans	Best_BLASTP_Hits_to_B_malayi	Best_BLASTP_Hits_to_D_immitis	Best_BLASTP_Hits_to_O_volvulus
Dasi1G00000000001	-	-	-	-	-	-	-	-	-	-	-	-	-	-	-	-	-	-	-	Bm17316.1	-	OVOC12928.1
Dasi1G00000000002	2CMP4@1|root,2QR56@2759|Eukaryota	-	-	-	-	Asp_protease_2,DUF1758,DUF1759,Peptidase_A17,RVT_1,rve	-	-	-	-	-	-	-	-	-	IPR040676	-	-	-	Bm17316.1	ACO02O_02069_1s	OVOC4422.1
Dasi1G00000000003	KOG2715@1|root,KOG2715@2759|Eukaryota,3AA22@33154|Opisthokonta,3BVDU@33208|Metazoa,3DBGZ@33213|Bilateria,40EN1@6231|Nematoda,1KWUE@119089|Chromadorea	BTB/POZ domain	-	-	-	BTB_2	-	-	-	-	-	-	-	-	GO:0051260	IPR003131,IPR011333	Reactome: R-BTA-1296072,Reactome: R-BTA-5576894,Reactome: R-CEL-381676,Reactome: R-CEL-8951664,Reactome: R-CEL-983168,Reactome: R-DME-1296072,Reactome: R-DME-381676,Reactome: R-DME-5576894,Reactome: R-DME-8866904,Reactome: R-DRE-8951664,Reactome: R-DRE-9696264,Reactome: R-DRE-9696270,Reactome: R-DRE-983168,Reactome: R-GGA-1296072,Reactome: R-GGA-381676,Reactome: R-GGA-8951664,Reactome: R-GGA-9831…	GO:0051260	F59F3.6	Bm4600a.1	ACO02O_11729_1s	OVOC3780.2
Dasi1G00000000004	KOG0592@1|root,KOG0592@2759|Eukaryota,38C50@33154|Opisthokonta,3B9MT@33208|Metazoa,3CYMK@33213|Bilateria,40BSA@6231|Nematoda,1KTMW@119089|Chromadorea	PH domain	GO:0000003,GO:0001558,GO:0001775,GO:0001932,GO:0001933,GO:0001934,GO:0001936,GO:0001938,GO:0002064,GO:0002065,GO:0002066,GO:0002067,GO:0002068,GO:0002119,GO:0002164,GO:0002218,GO:0002220,GO:0002223,GO:0002253,GO:0002376,GO:0002429,GO:0002682,GO:0002683,GO:0002684,GO:0002694,GO:0002696,GO:0002697,GO:0002699,GO:0002703,GO:0002757,GO:0002758,GO:0002764,GO:0002768,GO:0002886,GO:0003006,GO:0003008,GO:…	2.7.11.1	ko:K06276	PH_3,Pkinase	-	-	-	ko00000,ko00001,ko01000,ko01001,ko04131	-	-	ko01524,ko03320,ko04011,ko04068,ko04071,ko04140,ko04150,ko04151,ko04152,ko04210,ko04510,ko04660,ko04664,ko04722,ko04910,ko04919,ko04931,ko04960,ko05145,ko05160,ko05205,ko05213,ko05215,ko05223,ko05231,map01524,map03320,map04011,map04068,map04071,map04140,map04150,map04151,map04152,map04210,map04510,map04660,map04664,map04722,map04910,map04919,map04931,map04960,map05145,map05160,map05205,map05213,m…	-	GO:0004672,GO:0006468,GO:0004674,GO:0005524	IPR008271,IPR039046,IPR000719,IPR011993,IPR033931,IPR017441,IPR011009	MetaCyc: PWY-6952,MetaCyc: PWY-7511,MetaCyc: PWY-8051,Reactome: R-BTA-1538133,Reactome: R-BTA-187577,Reactome: R-BTA-195253,Reactome: R-BTA-196299,Reactome: R-BTA-198753,Reactome: R-BTA-198765,Reactome: R-BTA-202424,Reactome: R-BTA-202670,Reactome: R-BTA-2029482,Reactome: R-BTA-2559580,Reactome: R-BTA-2559582,Reactome: R-BTA-2559585,Reactome: R-BTA-392517,Reactome: R-BTA-3928664,Reactome: R-BTA-3…	GO:0000003,GO:0001558,GO:0001775,GO:0001932,GO:0001933,GO:0001934,GO:0001936,GO:0001938,GO:0002064,GO:0002065,GO:0002066,GO:0002067,GO:0002068,GO:0002119,GO:0002164,GO:0002218,GO:0002220,GO:0002223,GO:0002253,GO:0002376,GO:0002429,GO:0002682,GO:0002683,GO:0002684,GO:0002694,GO:0002696,GO:0002697,GO:0002699,GO:0002703,GO:0002757,GO:0002758,GO:0002764,GO:0002768,GO:0002886,GO:0003006,GO:0003008,GO:…	H42K12.1a	Bm4698b.1	ACO02O_11740_1s	OVOC3782.1
Dasi1G00000000005	KOG4035@1|root,KOG4035@2759|Eukaryota,392J4@33154|Opisthokonta,3C7XU@33208|Metazoa,3DNYD@33213|Bilateria,40GUI@6231|Nematoda,1KZWS@119089|Chromadorea	Protein of unknown function (DUF2013)	-	-	-	DUF2013	-	-	-	-	-	-	-	-	-	IPR018556,IPR030125	Reactome: R-HSA-2029482,Reactome: R-HSA-5663213,Reactome: R-HSA-9664422,Reactome: R-MMU-2029482,Reactome: R-MMU-5663213	-	Y55F3AM.5	Bm6852b.1	ACO02O_11762_1s	OVOC3784.1
Dasi1G00000000006	KOG1039@1|root,KOG1039@2759|Eukaryota,39S60@33154|Opisthokonta,3BAXN@33208|Metazoa,3CWGI@33213|Bilateria,40CWS@6231|Nematoda,1KVEJ@119089|Chromadorea	zinc finger	GO:0000209,GO:0003674,GO:0003682,GO:0003824,GO:0004842,GO:0005488,GO:0005575,GO:0005622,GO:0005623,GO:0005737,GO:0005829,GO:0006464,GO:0006807,GO:0008150,GO:0008152,GO:0008270,GO:0009987,GO:0010033,GO:0016567,GO:0016740,GO:0019538,GO:0019787,GO:0032446,GO:0034097,GO:0036211,GO:0042221,GO:0043167,GO:0043169,GO:0043170,GO:0043412,GO:0044237,GO:0044238,GO:0044260,GO:0044267,GO:0044424,GO:0044444,GO:…	2.3.2.27	ko:K15687	MKRN1_C,zf-C3HC4,zf-CCCH,zf-CCCH_2	-	-	-	ko00000,ko01000,ko04121	-	-	-	-	GO:0046872,GO:0061630	IPR001841,IPR041367,IPR000571,IPR026293,IPR045072,IPR036855,IPR013083,IPR017907	MetaCyc: PWY-1001,MetaCyc: PWY-1061,MetaCyc: PWY-2083,MetaCyc: PWY-3542,MetaCyc: PWY-4021,MetaCyc: PWY-4161,MetaCyc: PWY-4202,MetaCyc: PWY-5059,MetaCyc: PWY-5105,MetaCyc: PWY-5209,MetaCyc: PWY-5287,MetaCyc: PWY-5301,MetaCyc: PWY-5305,MetaCyc: PWY-5479,MetaCyc: PWY-5665,MetaCyc: PWY-5729,MetaCyc: PWY-5748,MetaCyc: PWY-5757,MetaCyc: PWY-5765,MetaCyc: PWY-5773,MetaCyc: PWY-5846,MetaCyc: PWY-5883,Met…	GO:0000209,GO:0003674,GO:0003682,GO:0003824,GO:0004842,GO:0005488,GO:0005575,GO:0005622,GO:0005623,GO:0005737,GO:0005829,GO:0006464,GO:0006807,GO:0008150,GO:0008152,GO:0008270,GO:0009987,GO:0010033,GO:0016567,GO:0016740,GO:0019538,GO:0019787,GO:0032446,GO:0034097,GO:0036211,GO:0042221,GO:0043167,GO:0043169,GO:0043170,GO:0043412,GO:0044237,GO:0044238,GO:0044260,GO:0044267,GO:0044424,GO:0044444,GO:…	Y55F3AM.6a	Bm6853.1	ACO02O_11773_1s	OVOC3785.1
Dasi1G00000000007	-	-	-	-	-	-	-	-	-	-	-	-	-	-	-	-	-	-	-	-	ACO02O_01950_1s	-
Dasi1G00000000008	2EWQP@1|root,2SYH6@2759|Eukaryota	RNA helicase	-	-	-	RNA_helicase,Viral_Rep	-	-	-	-	-	-	-	-	GO:0003723,GO:0003724,GO:0006260,GO:0016779,GO:0016888,GO:0018142	IPR000605,IPR027417,IPR003365	MetaCyc: PWY-5757,MetaCyc: PWY-6147,MetaCyc: PWY-6322,MetaCyc: PWY-6383,MetaCyc: PWY-6502,MetaCyc: PWY-6545,MetaCyc: PWY-6626,MetaCyc: PWY-6749,MetaCyc: PWY-6797,MetaCyc: PWY-6955,MetaCyc: PWY-6998,MetaCyc: PWY-7127,MetaCyc: PWY-7184,MetaCyc: PWY-7185,MetaCyc: PWY-7198,MetaCyc: PWY-7206,MetaCyc: PWY-7210,MetaCyc: PWY-7250,MetaCyc: PWY-7419,MetaCyc: PWY-7529,MetaCyc: PWY-7539,MetaCyc: PWY-7706,Met…	GO:0003723,GO:0003724,GO:0006260,GO:0016779,GO:0016888,GO:0018142	-	-	ACO02O_01951_1s	OVOC12159.1
Dasi1G00000000009	-	-	-	-	-	-	-	-	-	-	-	-	-	-	-	-	-	-	-	-	ACO02O_07284_1s	-
Dasi1G00000000010	-	-	-	-	-	-	-	-	-	-	-	-	-	-	-	-	-	-	-	-	ACO02O_01950_1s	-
Dasi1G00000000011	2EWQP@1|root,2SYH6@2759|Eukaryota	RNA helicase	-	-	-	RNA_helicase,Viral_Rep	-	-	-	-	-	-	-	-	GO:0003723,GO:0003724,GO:0006260,GO:0016779,GO:0016888,GO:0018142	IPR027417,IPR000605,IPR003365	MetaCyc: PWY-102,MetaCyc: PWY-1061,MetaCyc: PWY-1187,MetaCyc: PWY-1281,MetaCyc: PWY-1722,MetaCyc: PWY-181,MetaCyc: PWY-2083,MetaCyc: PWY-2161,MetaCyc: PWY-2201,MetaCyc: PWY-2681,MetaCyc: PWY-2781,MetaCyc: PWY-2821,MetaCyc: PWY-3542,MetaCyc: PWY-361,MetaCyc: PWY-3841,MetaCyc: PWY-3961,MetaCyc: PWY-4021,MetaCyc: PWY-4061,MetaCyc: PWY-4161,MetaCyc: PWY-4202,MetaCyc: PWY-4621,MetaCyc: PWY-4801,MetaCy…	GO:0003723,GO:0003724,GO:0006260,GO:0016779,GO:0016888,GO:0018142	-	-	ACO02O_01951_1s	OVOC12159.1
Dasi1G00000000012	2EWQP@1|root,2SYH6@2759|Eukaryota	RNA helicase	-	-	-	RNA_helicase,Viral_Rep	-	-	-	-	-	-	-	-	GO:0003723,GO:0003724,GO:0006260,GO:0016779,GO:0016888,GO:0018142	IPR000605,IPR027417,IPR003365	MetaCyc: PWY-5757,MetaCyc: PWY-6147,MetaCyc: PWY-6322,MetaCyc: PWY-6383,MetaCyc: PWY-6502,MetaCyc: PWY-6545,MetaCyc: PWY-6626,MetaCyc: PWY-6749,MetaCyc: PWY-6797,MetaCyc: PWY-6955,MetaCyc: PWY-6998,MetaCyc: PWY-7127,MetaCyc: PWY-7184,MetaCyc: PWY-7185,MetaCyc: PWY-7198,MetaCyc: PWY-7206,MetaCyc: PWY-7210,MetaCyc: PWY-7250,MetaCyc: PWY-7419,MetaCyc: PWY-7529,MetaCyc: PWY-7539,MetaCyc: PWY-7706,Met…	GO:0003723,GO:0003724,GO:0006260,GO:0016779,GO:0016888,GO:0018142	-	-	ACO02O_01951_1s	OVOC9676.1
Dasi1G00000000013	-	-	-	-	-	-	-	-	-	-	-	-	-	-	-	-	-	-	-	-	ACO02O_07284_1s	-
Dasi1G00000000014	KOG3529@1|root,KOG3529@2759|Eukaryota,38EVQ@33154|Opisthokonta,3BGX0@33208|Metazoa,3CTA0@33213|Bilateria,40E6E@6231|Nematoda,1KWHF@119089|Chromadorea	FERM domain-containing protein	GO:0001726,GO:0003674,GO:0005488,GO:0005515,GO:0005575,GO:0005622,GO:0005623,GO:0005737,GO:0005813,GO:0005815,GO:0005856,GO:0005886,GO:0005911,GO:0005912,GO:0005923,GO:0007163,GO:0008150,GO:0009987,GO:0015630,GO:0016020,GO:0030010,GO:0030054,GO:0030674,GO:0031252,GO:0032153,GO:0032154,GO:0032155,GO:0033043,GO:0042995,GO:0043226,GO:0043228,GO:0043229,GO:0043232,GO:0043296,GO:0044422,GO:0044424,GO:…	-	-	DUF3338,FERM_C,FERM_M,FERM_N	-	-	-	-	-	-	-	-	GO:0005856	IPR019748,IPR011993,IPR035963,IPR018979,IPR014352,IPR021774,IPR019749,IPR018980,IPR000299,IPR029071	MetaCyc: PWY-7511,Reactome: R-CEL-114608,Reactome: R-CEL-182971,Reactome: R-CEL-2453902,Reactome: R-CEL-446353,Reactome: R-CEL-5675221,Reactome: R-CEL-9013149,Reactome: R-CFA-6794361,Reactome: R-DDI-114608,Reactome: R-DME-114608,Reactome: R-DME-2029482,Reactome: R-DME-2453902,Reactome: R-DME-373752,Reactome: R-DME-446353,Reactome: R-DME-451806,Reactome: R-DME-5627123,Reactome: R-DME-6794361,React…	GO:0001726,GO:0003674,GO:0005488,GO:0005515,GO:0005575,GO:0005622,GO:0005623,GO:0005737,GO:0005813,GO:0005815,GO:0005856,GO:0005886,GO:0005911,GO:0005912,GO:0005923,GO:0007163,GO:0008150,GO:0009987,GO:0015630,GO:0016020,GO:0030010,GO:0030054,GO:0030674,GO:0031252,GO:0032153,GO:0032154,GO:0032155,GO:0033043,GO:0042995,GO:0043226,GO:0043228,GO:0043229,GO:0043232,GO:0043296,GO:0044422,GO:0044424,GO:…	F07C6.4d	Bm3169e.1	ACO02O_11784_1s	OVOC3789.1
Dasi1G00000000015	-	-	-	-	-	-	-	-	-	-	-	-	-	-	-	-	-	-	-	Bm8569b.1	ACO02O_11795_1s	OVOC3791.2
Dasi1G00000000016	KOG4587@1|root,KOG4587@2759|Eukaryota,39RQE@33154|Opisthokonta,3BGC0@33208|Metazoa,3E46B@33213|Bilateria,40FMS@6231|Nematoda,1KZ7E@119089|Chromadorea	Q-cell neuroblast polarisation	GO:0000030,GO:0003674,GO:0003824,GO:0005575,GO:0005622,GO:0005623,GO:0005634,GO:0005635,GO:0005637,GO:0006464,GO:0006486,GO:0006807,GO:0008150,GO:0008152,GO:0009058,GO:0009059,GO:0009100,GO:0009101,GO:0009987,GO:0012505,GO:0016020,GO:0016740,GO:0016757,GO:0016758,GO:0018103,GO:0018193,GO:0018211,GO:0018317,GO:0018406,GO:0019538,GO:0019866,GO:0031090,GO:0031965,GO:0031967,GO:0031975,GO:0034645,GO:…	-	-	Dpy19	-	-	-	-	-	-	-	-	GO:0016021	IPR018732	MetaCyc: PWY-1901,MetaCyc: PWY-1961,MetaCyc: PWY-1981,MetaCyc: PWY-2021,MetaCyc: PWY-2881,MetaCyc: PWY-2901,MetaCyc: PWY-2902,MetaCyc: PWY-4421,MetaCyc: PWY-5094,MetaCyc: PWY-5105,MetaCyc: PWY-5129,MetaCyc: PWY-5139,MetaCyc: PWY-5160,MetaCyc: PWY-5161,MetaCyc: PWY-5268,MetaCyc: PWY-5284,MetaCyc: PWY-5286,MetaCyc: PWY-5310,MetaCyc: PWY-5312,MetaCyc: PWY-5313,MetaCyc: PWY-5320,MetaCyc: PWY-5321,Met…	GO:0000030,GO:0003674,GO:0003824,GO:0005575,GO:0005622,GO:0005623,GO:0005634,GO:0005635,GO:0005637,GO:0006464,GO:0006486,GO:0006807,GO:0008150,GO:0008152,GO:0009058,GO:0009059,GO:0009100,GO:0009101,GO:0009987,GO:0012505,GO:0016020,GO:0016740,GO:0016757,GO:0016758,GO:0018103,GO:0018193,GO:0018211,GO:0018317,GO:0018406,GO:0019538,GO:0019866,GO:0031090,GO:0031965,GO:0031967,GO:0031975,GO:0034645,GO:…	F22B7.10	Bm18578.1	ACO02O_11807_1s	OVOC3792.2
Dasi1G00000000017	KOG2483@1|root,KOG2483@2759|Eukaryota,3AAX6@33154|Opisthokonta,3BVBH@33208|Metazoa,3DB9A@33213|Bilateria,40EFQ@6231|Nematoda,1KX1J@119089|Chromadorea	helix loop helix domain	GO:0000122,GO:0001558,GO:0003674,GO:0003676,GO:0003677,GO:0003700,GO:0005488,GO:0005515,GO:0005575,GO:0005622,GO:0005623,GO:0005634,GO:0005667,GO:0006355,GO:0006357,GO:0007275,GO:0007568,GO:0008150,GO:0008340,GO:0009889,GO:0009890,GO:0009892,GO:0010259,GO:0010468,GO:0010556,GO:0010558,GO:0010605,GO:0010629,GO:0019219,GO:0019222,GO:0030308,GO:0031323,GO:0031324,GO:0031326,GO:0031327,GO:0032501,GO:…	-	ko:K09114	HLH	-	-	-	ko00000,ko03000	-	-	-	-	GO:0046983	IPR011598,IPR036638	Reactome: R-BTA-5689880,Reactome: R-BTA-8866911,Reactome: R-BTA-9018519,Reactome: R-CEL-1234158,Reactome: R-CEL-1234176,Reactome: R-CEL-163358,Reactome: R-CEL-163765,Reactome: R-CEL-525793,Reactome: R-CEL-5689880,Reactome: R-CEL-8951664,Reactome: R-DME-1234158,Reactome: R-DME-1234176,Reactome: R-DME-2559585,Reactome: R-DME-432395,Reactome: R-DME-432408,Reactome: R-DME-432501,Reactome: R-DME-43252…	GO:0000122,GO:0001558,GO:0003674,GO:0003676,GO:0003677,GO:0003700,GO:0005488,GO:0005515,GO:0005575,GO:0005622,GO:0005623,GO:0005634,GO:0005667,GO:0006355,GO:0006357,GO:0007275,GO:0007568,GO:0008150,GO:0008340,GO:0009889,GO:0009890,GO:0009892,GO:0010259,GO:0010468,GO:0010556,GO:0010558,GO:0010605,GO:0010629,GO:0019219,GO:0019222,GO:0030308,GO:0031323,GO:0031324,GO:0031326,GO:0031327,GO:0032501,GO:…	R03E9.1	Bm5193a.1	ACO02O_11818_1s	OVOC3794.2
Dasi1G00000000018	-	-	-	-	-	-	-	-	-	-	-	-	-	-	-	-	-	-	-	-	-	-
Dasi1G00000000019	-	-	-	-	-	-	-	-	-	-	-	-	-	-	-	-	-	-	-	-	-	-
Dasi1G00000000020	COG0436@1|root,KOG0259@2759|Eukaryota,38BAA@33154|Opisthokonta,3BDCR@33208|Metazoa,3CY2D@33213|Bilateria,40FXE@6231|Nematoda,1KYQU@119089|Chromadorea	Aminotransferase class I and II	GO:0002119,GO:0002164,GO:0003674,GO:0003824,GO:0004838,GO:0005488,GO:0005575,GO:0005622,GO:0005623,GO:0005737,GO:0005739,GO:0005829,GO:0005975,GO:0005996,GO:0006006,GO:0006082,GO:0006094,GO:0006103,GO:0006520,GO:0006536,GO:0006558,GO:0006559,GO:0006570,GO:0006572,GO:0006725,GO:0006807,GO:0006950,GO:0006979,GO:0007275,GO:0008150,GO:0008152,GO:0008483,GO:0009056,GO:0009058,GO:0009063,GO:0009064,GO:…	2.6.1.5	ko:K00815	Aminotran_1_2,TAT_ubiq	M00025,M00034	R00694,R00734,R07396	RC00006	ko00000,ko00001,ko00002,ko01000,ko01007	-	-	ko00130,ko00270,ko00350,ko00360,ko00400,ko00401,ko00950,ko00960,ko01100,ko01110,ko01130,ko01230,map00130,map00270,map00350,map00360,map00400,map00401,map00950,map00960,map01100,map01110,map01130,map01230	-	GO:0006520,GO:0008483,GO:0030170,GO:0003824,GO:0009058,GO:0004838,GO:0009072	IPR015424,IPR005958,IPR015421,IPR015422,IPR004838,IPR005957,IPR004839	MetaCyc: PWY-102,MetaCyc: PWY-1061,MetaCyc: PWY-1186,MetaCyc: PWY-1187,MetaCyc: PWY-1263,MetaCyc: PWY-1622,MetaCyc: PWY-1781,MetaCyc: PWY-181,MetaCyc: PWY-2083,MetaCyc: PWY-2161,MetaCyc: PWY-2201,MetaCyc: PWY-2821,MetaCyc: PWY-3,MetaCyc: PWY-3041,MetaCyc: PWY-3081,MetaCyc: PWY-3181,MetaCyc: PWY-3341,MetaCyc: PWY-3385,MetaCyc: PWY-3461,MetaCyc: PWY-3462,MetaCyc: PWY-3542,MetaCyc: PWY-3581,MetaCyc:…	GO:0002119,GO:0002164,GO:0003674,GO:0003824,GO:0004838,GO:0005488,GO:0005575,GO:0005622,GO:0005623,GO:0005737,GO:0005739,GO:0005829,GO:0005975,GO:0005996,GO:0006006,GO:0006082,GO:0006094,GO:0006103,GO:0006520,GO:0006536,GO:0006558,GO:0006559,GO:0006570,GO:0006572,GO:0006725,GO:0006807,GO:0006950,GO:0006979,GO:0007275,GO:0008150,GO:0008152,GO:0008483,GO:0009056,GO:0009058,GO:0009063,GO:0009064,GO:…	F42D1.2	Bm4026.1	ACO02O_11883_1s	OVOC3800.1
Dasi1G00000000021	-	-	-	-	-	-	-	-	-	-	-	-	-	-	-	-	-	-	-	-	-	-
Dasi1G00000000022	KOG3836@1|root,KOG3836@2759|Eukaryota,38E1S@33154|Opisthokonta,3B9UT@33208|Metazoa,3CVPY@33213|Bilateria,40BZX@6231|Nematoda,1KVPB@119089|Chromadorea	Transcription factor COE1 DNA-binding domain	GO:0000902,GO:0000904,GO:0000976,GO:0000977,GO:0000978,GO:0000981,GO:0000982,GO:0000987,GO:0001012,GO:0001067,GO:0001077,GO:0001228,GO:0001700,GO:0001708,GO:0001709,GO:0002009,GO:0002119,GO:0002164,GO:0002165,GO:0002376,GO:0002682,GO:0003002,GO:0003674,GO:0003676,GO:0003677,GO:0003682,GO:0003690,GO:0003700,GO:0005488,GO:0005515,GO:0005575,GO:0005622,GO:0005623,GO:0005634,GO:0005654,GO:0006139,GO:…	-	ko:K09103	COE1_DBD,COE1_HLH,TIG	-	-	-	ko00000,ko03000	-	-	-	-	GO:0003677,GO:0006355	IPR003523,IPR032201,IPR013783,IPR002909,IPR018350,IPR032200,IPR038173,IPR016024,IPR014756	Reactome: R-HSA-381340,MetaCyc: PWY-1901,MetaCyc: PWY-1921,MetaCyc: PWY-1961,MetaCyc: PWY-1981,MetaCyc: PWY-2021,MetaCyc: PWY-2343,MetaCyc: PWY-2661,MetaCyc: PWY-2881,MetaCyc: PWY-2901,MetaCyc: PWY-2902,MetaCyc: PWY-3121,MetaCyc: PWY-361,MetaCyc: PWY-4421,MetaCyc: PWY-4702,MetaCyc: PWY-4801,MetaCyc: PWY-4922,MetaCyc: PWY-5048,MetaCyc: PWY-5067,MetaCyc: PWY-5094,MetaCyc: PWY-5105,MetaCyc: PWY-5129…	GO:0000902,GO:0000904,GO:0000976,GO:0000977,GO:0000978,GO:0000981,GO:0000982,GO:0000987,GO:0001012,GO:0001067,GO:0001077,GO:0001228,GO:0001700,GO:0001708,GO:0001709,GO:0002009,GO:0002119,GO:0002164,GO:0002165,GO:0002376,GO:0002682,GO:0003002,GO:0003674,GO:0003676,GO:0003677,GO:0003682,GO:0003690,GO:0003700,GO:0005488,GO:0005515,GO:0005575,GO:0005622,GO:0005623,GO:0005634,GO:0005654,GO:0006139,GO:…	Y16B4A.1	Bm6296a.1	ACO02O_11894_1s	OVOC3801.1
Dasi1G00000000023	-	-	-	-	-	-	-	-	-	-	-	-	-	-	-	-	-	-	-	Bm8565a.1	ACO02O_00015_1s	OVOC3808.1
Dasi1G00000000024	KOG4482@1|root,KOG4482@2759|Eukaryota,39S55@33154|Opisthokonta,3BMJG@33208|Metazoa,3CZ0J@33213|Bilateria,40BVJ@6231|Nematoda,1KTJF@119089|Chromadorea	Sarcoglycan alpha/epsilon	GO:0005575,GO:0005622,GO:0005623,GO:0005737,GO:0043226,GO:0043228,GO:0043229,GO:0043232,GO:0043292,GO:0044422,GO:0044424,GO:0044444,GO:0044449,GO:0044464,GO:0055120,GO:0099080,GO:0099081,GO:0099512	-	ko:K12565	Sarcoglycan_2	-	-	-	ko00000,ko00001	-	-	ko05410,ko05412,ko05414,ko05416,map05410,map05412,map05414,map05416	-	GO:0016020,GO:0005509,GO:0016012	IPR006644,IPR015919,IPR008908	Reactome: R-CFA-3000178,Reactome: R-CFA-5173105,Reactome: R-CFA-9010553,Reactome: R-HSA-3000171,Reactome: R-HSA-3000178,Reactome: R-HSA-5083628,Reactome: R-HSA-5083629,Reactome: R-HSA-5083633,Reactome: R-HSA-5173105,Reactome: R-HSA-9010553,Reactome: R-HSA-9619665,Reactome: R-MMU-3000178,Reactome: R-MMU-5173105,Reactome: R-MMU-9010553,Reactome: R-BTA-418990,Reactome: R-CEL-351906,Reactome: R-CEL-6…	GO:0005575,GO:0005622,GO:0005623,GO:0005737,GO:0043226,GO:0043228,GO:0043229,GO:0043232,GO:0043292,GO:0044422,GO:0044424,GO:0044444,GO:0044449,GO:0044464,GO:0055120,GO:0099080,GO:0099081,GO:0099512,GO:0016020,GO:0005509,GO:0016012	H22K11.4a	Bm4670a.1	ACO02O_00026_1s	OVOC3809.2
Dasi1G00000000025	-	-	-	-	-	-	-	-	-	-	-	-	-	-	-	-	-	-	-	Bm8564a.3	ACO02O_00048_1s	OVOC3811.2
Dasi1G00000000026	KOG4210@1|root,KOG4210@2759|Eukaryota,38ECB@33154|Opisthokonta,3BU52@33208|Metazoa,3E549@33213|Bilateria,40F3H@6231|Nematoda,1KY93@119089|Chromadorea	RNA recognition motif	-	-	ko:K11294	RRM_1	-	-	-	ko00000,ko00001,ko03009,ko03036	-	-	ko05130,map05130	-	GO:0003723,GO:0003676	IPR000504,IPR035979,IPR012677	MetaCyc: PWY-102,MetaCyc: PWY-1061,MetaCyc: PWY-1187,MetaCyc: PWY-2083,MetaCyc: PWY-3542,MetaCyc: PWY-4021,MetaCyc: PWY-4161,MetaCyc: PWY-4202,MetaCyc: PWY-5035,MetaCyc: PWY-5036,MetaCyc: PWY-5047,MetaCyc: PWY-5059,MetaCyc: PWY-5070,MetaCyc: PWY-5105,MetaCyc: PWY-5209,MetaCyc: PWY-5287,MetaCyc: PWY-5301,MetaCyc: PWY-5305,MetaCyc: PWY-5349,MetaCyc: PWY-5479,MetaCyc: PWY-5665,MetaCyc: PWY-5729,Meta…	GO:0003723,GO:0003676	K07H8.10	Bm12511.1	ACO02O_00059_1s	OVOC3812.1
Dasi1G00000000027	COG2091@1|root,KOG0945@2759|Eukaryota,39R6M@33154|Opisthokonta,3BIEE@33208|Metazoa,3CWER@33213|Bilateria,40AME@6231|Nematoda,1KU43@119089|Chromadorea	holo-[acyl-carrier-protein] synthase activity	GO:0000287,GO:0003674,GO:0003824,GO:0005488,GO:0005575,GO:0005622,GO:0005623,GO:0005737,GO:0005829,GO:0006082,GO:0006520,GO:0006553,GO:0006575,GO:0006732,GO:0006766,GO:0006767,GO:0006807,GO:0008150,GO:0008152,GO:0008652,GO:0008897,GO:0009058,GO:0009066,GO:0009067,GO:0009085,GO:0009987,GO:0015939,GO:0016053,GO:0016740,GO:0016772,GO:0016780,GO:0019752,GO:0019878,GO:0032787,GO:0034641,GO:0043167,GO:…	-	ko:K06133	ACPS	-	R01625	RC00002	ko00000,ko00001,ko01000	-	-	ko00770,map00770	-	GO:0000287,GO:0008897	IPR037143,IPR008278	MetaCyc: PWY-5367,MetaCyc: PWY-5966,MetaCyc: PWY-5971,MetaCyc: PWY-5973,MetaCyc: PWY-5989,MetaCyc: PWY-5994,MetaCyc: PWY-6012,MetaCyc: PWY-6113,MetaCyc: PWY-6282,MetaCyc: PWY-6289,MetaCyc: PWY-6350,MetaCyc: PWY-6519,MetaCyc: PWY-6804,MetaCyc: PWY-7388,MetaCyc: PWY-7404,MetaCyc: PWY-7467,MetaCyc: PWY-7663,MetaCyc: PWY-7664,MetaCyc: PWY-7815,MetaCyc: PWY-7816,MetaCyc: PWY-7817,MetaCyc: PWY-7818,Met…	GO:0000287,GO:0003674,GO:0003824,GO:0005488,GO:0005575,GO:0005622,GO:0005623,GO:0005737,GO:0005829,GO:0006082,GO:0006520,GO:0006553,GO:0006575,GO:0006732,GO:0006766,GO:0006767,GO:0006807,GO:0008150,GO:0008152,GO:0008652,GO:0008897,GO:0009058,GO:0009066,GO:0009067,GO:0009085,GO:0009987,GO:0015939,GO:0016053,GO:0016740,GO:0016772,GO:0016780,GO:0019752,GO:0019878,GO:0032787,GO:0034641,GO:0043167,GO:…	T04G9.4	Bm5559.1	ACO02O_00070_1s	OVOC3813.1
Dasi1G00000000028	2BZIU@1|root,2STS7@2759|Eukaryota,3AR6R@33154|Opisthokonta,3C210@33208|Metazoa,3DIV9@33213|Bilateria,40GNT@6231|Nematoda,1KZPG@119089|Chromadorea	Protein of unknown function (DUF2650)	GO:0005575,GO:0005623,GO:0005886,GO:0016020,GO:0032809,GO:0036477,GO:0042995,GO:0043005,GO:0043025,GO:0044297,GO:0044298,GO:0044425,GO:0044459,GO:0044464,GO:0045202,GO:0071944,GO:0097458,GO:0120025	-	-	DUF2650	-	-	-	-	-	-	-	-	-	IPR022559	-	GO:0005575,GO:0005623,GO:0005886,GO:0016020,GO:0032809,GO:0036477,GO:0042995,GO:0043005,GO:0043025,GO:0044297,GO:0044298,GO:0044425,GO:0044459,GO:0044464,GO:0045202,GO:0071944,GO:0097458,GO:0120025	Y41C4A.13	Bm9685.1	ACO02O_00137_1s	OVOC7918.1
Dasi1G00000000029	KOG3690@1|root,KOG3690@2759|Eukaryota,38BGP@33154|Opisthokonta,3BB1P@33208|Metazoa,3CWJF@33213|Bilateria,40B3D@6231|Nematoda,1KTZ4@119089|Chromadorea	Angiotensin-converting enzyme	GO:0000003,GO:0003006,GO:0007275,GO:0007548,GO:0008150,GO:0009653,GO:0009987,GO:0016043,GO:0018996,GO:0022404,GO:0022414,GO:0032501,GO:0032502,GO:0042303,GO:0042395,GO:0045026,GO:0045138,GO:0046661,GO:0048856,GO:0061024,GO:0061025,GO:0071840,GO:0090598	3.4.15.1	ko:K01283	EB,Peptidase_M2	-	-	-	ko00000,ko00001,ko01000,ko01002,ko04090,ko04147	-	-	ko04614,ko04924,ko05142,ko05410,map04614,map04924,map05142,map05410	-	GO:0006508,GO:0008237,GO:0008241,GO:0016020	IPR006149,IPR001548	MetaCyc: PWY-1921,MetaCyc: PWY-2343,MetaCyc: PWY-5821,MetaCyc: PWY-5976,MetaCyc: PWY-6527,MetaCyc: PWY-6735,MetaCyc: PWY-6737,MetaCyc: PWY-6749,MetaCyc: PWY-6784,MetaCyc: PWY-6821,MetaCyc: PWY-6848,MetaCyc: PWY-6855,MetaCyc: PWY-6906,MetaCyc: PWY-6972,MetaCyc: PWY-6996,MetaCyc: PWY-7056,MetaCyc: PWY-7057,MetaCyc: PWY-7074,MetaCyc: PWY-7091,MetaCyc: PWY-7133,MetaCyc: PWY-7134,MetaCyc: PWY-7135,Met…	GO:0000003,GO:0003006,GO:0007275,GO:0007548,GO:0008150,GO:0009653,GO:0009987,GO:0016043,GO:0018996,GO:0022404,GO:0022414,GO:0032501,GO:0032502,GO:0042303,GO:0042395,GO:0045026,GO:0045138,GO:0046661,GO:0048856,GO:0061024,GO:0061025,GO:0071840,GO:0090598,GO:0006508,GO:0008237,GO:0008241,GO:0016020	C42D8.5	Bm2712c.1	ACO02O_00159_1s	OVOC3823.1
Dasi1G00000000030	KOG3656@1|root,KOG3656@2759|Eukaryota,38G6G@33154|Opisthokonta,3B9BF@33208|Metazoa,3CU6D@33213|Bilateria,40CZ0@6231|Nematoda,1KVIF@119089|Chromadorea	Belongs to the G-protein coupled receptor 1 family	GO:0000003,GO:0001101,GO:0001505,GO:0001508,GO:0001588,GO:0001659,GO:0001661,GO:0001662,GO:0001664,GO:0001666,GO:0001764,GO:0001932,GO:0001933,GO:0001934,GO:0001963,GO:0001964,GO:0001965,GO:0001975,GO:0001990,GO:0001992,GO:0001993,GO:0001994,GO:0002209,GO:0003008,GO:0003012,GO:0003013,GO:0003018,GO:0003044,GO:0003073,GO:0003321,GO:0003674,GO:0004888,GO:0004930,GO:0004952,GO:0004969,GO:0005102,GO:…	-	ko:K04144,ko:K04148,ko:K05840	7tm_1	-	-	-	ko00000,ko00001,ko04030	-	-	ko04020,ko04024,ko04080,ko04540,ko04728,ko05012,ko05030,ko05031,ko05032,ko05034,map04020,map04024,map04080,map04540,map04728,map05012,map05030,map05031,map05032,map05034	-	GO:0004930,GO:0007186,GO:0016021	IPR000276,IPR017452	Reactome: R-BTA-2187335,Reactome: R-BTA-2453902,Reactome: R-BTA-2485179,Reactome: R-BTA-2514859,Reactome: R-BTA-373076,Reactome: R-BTA-375276,Reactome: R-BTA-375281,Reactome: R-BTA-376176,Reactome: R-BTA-380108,Reactome: R-BTA-388479,Reactome: R-BTA-390648,Reactome: R-BTA-390651,Reactome: R-BTA-390696,Reactome: R-BTA-391906,Reactome: R-BTA-391908,Reactome: R-BTA-416476,Reactome: R-BTA-416482,Reac…	GO:0000003,GO:0001101,GO:0001505,GO:0001508,GO:0001588,GO:0001659,GO:0001661,GO:0001662,GO:0001664,GO:0001666,GO:0001764,GO:0001932,GO:0001933,GO:0001934,GO:0001963,GO:0001964,GO:0001965,GO:0001975,GO:0001990,GO:0001992,GO:0001993,GO:0001994,GO:0002209,GO:0003008,GO:0003012,GO:0003013,GO:0003018,GO:0003044,GO:0003073,GO:0003321,GO:0003674,GO:0004888,GO:0004930,GO:0004952,GO:0004969,GO:0005102,GO:…	F15A8.5c	Bm3382a.1	ACO02O_00170_1s	OVOC3825.1
Dasi1G00000000031	-	-	-	-	-	-	-	-	-	-	-	-	-	-	-	-	-	-	-	-	-	-
Dasi1G00000000032	KOG0696@1|root,KOG0696@2759|Eukaryota,3AJEW@33154|Opisthokonta,3BFC2@33208|Metazoa,3CS8B@33213|Bilateria,40CN9@6231|Nematoda,1KY63@119089|Chromadorea	Extension to Ser/Thr-type protein kinases	GO:0000003,GO:0000188,GO:0000278,GO:0000302,GO:0000902,GO:0000904,GO:0001501,GO:0001666,GO:0001750,GO:0001775,GO:0001932,GO:0001933,GO:0001934,GO:0001936,GO:0001938,GO:0002026,GO:0002062,GO:0002159,GO:0002253,GO:0002376,GO:0002429,GO:0002520,GO:0002682,GO:0002684,GO:0002757,GO:0002761,GO:0002763,GO:0002764,GO:0002768,GO:0002791,GO:0002831,GO:0002833,GO:0002934,GO:0003006,GO:0003008,GO:0003674,GO:…	2.7.11.13	ko:K02677,ko:K19662,ko:K19663	C1_1,C2,Pkinase,Pkinase_C	-	-	-	ko00000,ko00001,ko01000,ko01001,ko04131	-	-	ko01521,ko04010,ko04011,ko04012,ko04014,ko04015,ko04020,ko04062,ko04064,ko04066,ko04070,ko04071,ko04072,ko04139,ko04150,ko04151,ko04261,ko04270,ko04310,ko04360,ko04370,ko04510,ko04540,ko04650,ko04662,ko04664,ko04666,ko04670,ko04713,ko04720,ko04723,ko04724,ko04725,ko04726,ko04727,ko04728,ko04730,ko04745,ko04750,ko04911,ko04912,ko04916,ko04918,ko04919,ko04921,ko04925,ko04926,ko04931,ko04933,ko04960…	-	GO:0004672,GO:0005524,GO:0006468,GO:0004674	IPR000719,IPR000961,IPR011009,IPR008271,IPR017441	MetaCyc: PWY-5129,MetaCyc: PWY-6322,MetaCyc: PWY-6369,MetaCyc: PWY-6626,MetaCyc: PWY-6682,MetaCyc: PWY-6952,MetaCyc: PWY-6955,MetaCyc: PWY-7077,MetaCyc: PWY-7321,MetaCyc: PWY-7511,MetaCyc: PWY-7675,MetaCyc: PWY-7676,MetaCyc: PWY-7740,MetaCyc: PWY-7769,MetaCyc: PWY-7886,MetaCyc: PWY-7905,MetaCyc: PWY-7948,MetaCyc: PWY-7975,MetaCyc: PWY-7979,MetaCyc: PWY-8051,MetaCyc: PWY-8129,MetaCyc: PWY-8250,Rea…	GO:0000003,GO:0000188,GO:0000278,GO:0000302,GO:0000902,GO:0000904,GO:0001501,GO:0001666,GO:0001750,GO:0001775,GO:0001932,GO:0001933,GO:0001934,GO:0001936,GO:0001938,GO:0002026,GO:0002062,GO:0002159,GO:0002253,GO:0002376,GO:0002429,GO:0002520,GO:0002682,GO:0002684,GO:0002757,GO:0002761,GO:0002763,GO:0002764,GO:0002768,GO:0002791,GO:0002831,GO:0002833,GO:0002934,GO:0003006,GO:0003008,GO:0003674,GO:…	E01H11.1c	Bm3088a.1	ACO02O_00181_2s	OVOC3828.1
Dasi1G00000000033	-	-	-	-	-	-	-	-	-	-	-	-	-	-	-	-	-	-	-	-	-	-
Dasi1G00000000034	2ENQ6@1|root,2RGN8@2759|Eukaryota,39STU@33154|Opisthokonta,3BH3C@33208|Metazoa,3D65Y@33213|Bilateria,40C4H@6231|Nematoda,1KUXK@119089|Chromadorea	-	-	-	-	-	-	-	-	-	-	-	-	-	-	IPR029034	Reactome: R-BTA-1502540,Reactome: R-BTA-193993,Reactome: R-BTA-209822,Reactome: R-BTA-209968,Reactome: R-BTA-2129379,Reactome: R-BTA-375281,Reactome: R-BTA-381426,Reactome: R-BTA-8866910,Reactome: R-BTA-8957275,Reactome: R-BTA-9034013,Reactome: R-BTA-9034793,Reactome: R-BTA-9603381,Reactome: R-BTA-975578,Reactome: R-CEL-381426,Reactome: R-CEL-8957275,Reactome: R-DME-114608,Reactome: R-DME-1502540…	-	F39D8.3b	Bm3939.1	ACO02O_00192_1s	OVOC3831.1
Dasi1G00000000035	KOG1947@1|root,KOG1947@2759|Eukaryota,39EIH@33154|Opisthokonta,3BJ47@33208|Metazoa,3D2DC@33213|Bilateria,40B1Q@6231|Nematoda,1KUHZ@119089|Chromadorea	F-box-like	GO:0000151,GO:0005575,GO:0005622,GO:0005623,GO:0006508,GO:0006511,GO:0006807,GO:0008150,GO:0008152,GO:0009056,GO:0009057,GO:0009987,GO:0010498,GO:0019005,GO:0019538,GO:0019941,GO:0030163,GO:0031146,GO:0031461,GO:0032991,GO:0043161,GO:0043170,GO:0043632,GO:0044237,GO:0044238,GO:0044248,GO:0044257,GO:0044260,GO:0044265,GO:0044267,GO:0044424,GO:0044464,GO:0051603,GO:0071704,GO:1901564,GO:1901565,GO:…	-	-	F-box-like	-	-	-	-	-	-	-	-	GO:0005515,GO:0019005,GO:0031146	IPR001810,IPR036047,IPR032675,IPR039940	Reactome: R-BTA-8951664,Reactome: R-BTA-983168,Reactome: R-CEL-2032785,Reactome: R-CEL-8951664,Reactome: R-CEL-983168,Reactome: R-CFA-8951664,Reactome: R-CFA-983168,Reactome: R-DDI-1169092,Reactome: R-DDI-171007,Reactome: R-DDI-193648,Reactome: R-DDI-354192,Reactome: R-DDI-381676,Reactome: R-DDI-392517,Reactome: R-DDI-5673001,Reactome: R-DDI-6798695,Reactome: R-DDI-8951664,Reactome: R-DDI-9013148…	GO:0000151,GO:0005575,GO:0005622,GO:0005623,GO:0006508,GO:0006511,GO:0006807,GO:0008150,GO:0008152,GO:0009056,GO:0009057,GO:0009987,GO:0010498,GO:0019005,GO:0019538,GO:0019941,GO:0030163,GO:0031146,GO:0031461,GO:0032991,GO:0043161,GO:0043170,GO:0043632,GO:0044237,GO:0044238,GO:0044248,GO:0044257,GO:0044260,GO:0044265,GO:0044267,GO:0044424,GO:0044464,GO:0051603,GO:0071704,GO:1901564,GO:1901565,GO:…	T28B4.1a	Bm6060a.1	ACO02O_00214_1s	OVOC3834.1
Dasi1G00000000036	KOG0118@1|root,KOG0118@2759|Eukaryota,3A2AV@33154|Opisthokonta,3BQHW@33208|Metazoa,3D7YH@33213|Bilateria,40D3Y@6231|Nematoda,1KVQX@119089|Chromadorea	RNA recognition motif	-	-	-	RRM_1	-	-	-	-	-	-	-	-	GO:0003723,GO:0003676	IPR000504,IPR035979,IPR012677	MetaCyc: PWY-102,MetaCyc: PWY-1061,MetaCyc: PWY-1187,MetaCyc: PWY-2083,MetaCyc: PWY-3542,MetaCyc: PWY-4021,MetaCyc: PWY-4161,MetaCyc: PWY-4202,MetaCyc: PWY-5035,MetaCyc: PWY-5036,MetaCyc: PWY-5047,MetaCyc: PWY-5059,MetaCyc: PWY-5070,MetaCyc: PWY-5105,MetaCyc: PWY-5209,MetaCyc: PWY-5287,MetaCyc: PWY-5301,MetaCyc: PWY-5305,MetaCyc: PWY-5349,MetaCyc: PWY-5479,MetaCyc: PWY-5665,MetaCyc: PWY-5729,Meta…	GO:0003723,GO:0003676	H28G03.1c	Bm4683.1	ACO02O_00226_1s	OVOC3835.1
Dasi1G00000000037	COG3474@1|root,KOG3453@2759|Eukaryota,3A3GP@33154|Opisthokonta,3BRIC@33208|Metazoa,3D83X@33213|Bilateria,40DVY@6231|Nematoda,1KZ3D@119089|Chromadorea	Electron carrier protein. The oxidized form of the cytochrome c heme group can accept an electron from the heme group of the cytochrome c1 subunit of cytochrome reductase. Cytochrome c then transfers this electron to the cytochrome oxidase complex, the final protein carrier in the mitochondrial electron-transport chain	GO:0000003,GO:0000159,GO:0002931,GO:0003006,GO:0003674,GO:0003824,GO:0005488,GO:0005515,GO:0005575,GO:0005622,GO:0005623,GO:0005634,GO:0005737,GO:0005739,GO:0005740,GO:0005743,GO:0005758,GO:0005829,GO:0006091,GO:0006119,GO:0006122,GO:0006123,GO:0006139,GO:0006163,GO:0006725,GO:0006753,GO:0006793,GO:0006796,GO:0006807,GO:0006915,GO:0006919,GO:0006950,GO:0006979,GO:0006996,GO:0007005,GO:0007154,GO:…	-	ko:K08738	Cytochrom_C	M00595	R10151	RC03151,RC03152	ko00000,ko00001,ko00002	-	-	ko00920,ko01100,ko01120,ko01524,ko02020,ko04115,ko04210,ko04214,ko04215,ko04932,ko05010,ko05012,ko05014,ko05016,ko05134,ko05145,ko05152,ko05161,ko05164,ko05167,ko05168,ko05200,ko05210,ko05222,ko05416,map00920,map01100,map01120,map01524,map02020,map04115,map04210,map04214,map04215,map04932,map05010,map05012,map05014,map05016,map05134,map05145,map05152,map05161,map05164,map05167,map05168,map05200,m…	3.D.4.6	GO:0009055,GO:0020037	IPR009056,IPR002327,IPR036909	MetaCyc: PWY-3781,MetaCyc: PWY-4521,MetaCyc: PWY-5296,MetaCyc: PWY-6464,MetaCyc: PWY-6523,MetaCyc: PWY-6677,MetaCyc: PWY-6692,MetaCyc: PWY-6748,MetaCyc: PWY-6873,MetaCyc: PWY-7084,MetaCyc: PWY-7165,MetaCyc: PWY-722,MetaCyc: PWY-7279,MetaCyc: PWY-7429,MetaCyc: PWY-7780,MetaCyc: PWY-7884,MetaCyc: PWY-8271,Reactome: R-BTA-111457,Reactome: R-BTA-2151201,Reactome: R-BTA-3299685,Reactome: R-BTA-5620971…	GO:0000003,GO:0000159,GO:0002931,GO:0003006,GO:0003674,GO:0003824,GO:0005488,GO:0005515,GO:0005575,GO:0005622,GO:0005623,GO:0005634,GO:0005737,GO:0005739,GO:0005740,GO:0005743,GO:0005758,GO:0005829,GO:0006091,GO:0006119,GO:0006122,GO:0006123,GO:0006139,GO:0006163,GO:0006725,GO:0006753,GO:0006793,GO:0006796,GO:0006807,GO:0006915,GO:0006919,GO:0006950,GO:0006979,GO:0006996,GO:0007005,GO:0007154,GO:…	E04A4.7	Bm14069.1	ACO02O_00235_1s	OVOC3836.2
Dasi1G00000000038	2EX54@1|root,2SYVN@2759|Eukaryota,3AS4I@33154|Opisthokonta,3C3W4@33208|Metazoa,3DK93@33213|Bilateria,40H93@6231|Nematoda,1M0HH@119089|Chromadorea	zinc finger	-	-	-	-	-	-	-	-	-	-	-	-	-	IPR013087	MetaCyc: PWY-102,MetaCyc: PWY-1061,MetaCyc: PWY-1187,MetaCyc: PWY-2083,MetaCyc: PWY-3542,MetaCyc: PWY-4021,MetaCyc: PWY-4161,MetaCyc: PWY-4202,MetaCyc: PWY-5035,MetaCyc: PWY-5036,MetaCyc: PWY-5047,MetaCyc: PWY-5059,MetaCyc: PWY-5070,MetaCyc: PWY-5105,MetaCyc: PWY-5209,MetaCyc: PWY-5287,MetaCyc: PWY-5301,MetaCyc: PWY-5305,MetaCyc: PWY-5349,MetaCyc: PWY-5392,MetaCyc: PWY-5479,MetaCyc: PWY-5665,Meta…	-	F21D5.9	Bm3488.1	ACO02O_00235_1s	OVOC3837.1
Dasi1G00000000039	KOG4285@1|root,KOG4285@2759|Eukaryota,38DK6@33154|Opisthokonta,3B9SE@33208|Metazoa,3CWD6@33213|Bilateria,40EUZ@6231|Nematoda,1KWXM@119089|Chromadorea	Nup53/35/40-type RNA recognition motif	GO:0003674,GO:0003676,GO:0003677,GO:0003697,GO:0005198,GO:0005488,GO:0005515,GO:0005543,GO:0005575,GO:0005622,GO:0005623,GO:0005634,GO:0005635,GO:0005643,GO:0005652,GO:0005654,GO:0005886,GO:0006355,GO:0006403,GO:0006405,GO:0006406,GO:0006606,GO:0006607,GO:0006611,GO:0006810,GO:0006886,GO:0006913,GO:0006996,GO:0006997,GO:0006999,GO:0007088,GO:0007096,GO:0007275,GO:0007346,GO:0008104,GO:0008150,GO:…	-	ko:K14313	Nup35_RRM	M00427	-	-	ko00000,ko00001,ko00002,ko03019	-	-	ko03013,map03013	1.I.1	GO:0003676,GO:0006913,GO:0017056,GO:0031965	IPR007846,IPR035979,IPR017389,IPR012677	Reactome: R-CEL-159227,Reactome: R-CEL-159230,Reactome: R-CEL-159231,Reactome: R-CEL-159236,Reactome: R-CEL-191859,Reactome: R-CEL-3108214,Reactome: R-CEL-3301854,Reactome: R-CEL-3371453,Reactome: R-CEL-4085377,Reactome: R-CEL-4551638,Reactome: R-DME-159227,Reactome: R-DME-159230,Reactome: R-DME-159231,Reactome: R-DME-159236,Reactome: R-DME-3108214,Reactome: R-DME-3301854,Reactome: R-DME-3371453,…	GO:0003674,GO:0003676,GO:0003677,GO:0003697,GO:0005198,GO:0005488,GO:0005515,GO:0005543,GO:0005575,GO:0005622,GO:0005623,GO:0005634,GO:0005635,GO:0005643,GO:0005652,GO:0005654,GO:0005886,GO:0006355,GO:0006403,GO:0006405,GO:0006406,GO:0006606,GO:0006607,GO:0006611,GO:0006810,GO:0006886,GO:0006913,GO:0006996,GO:0006997,GO:0006999,GO:0007088,GO:0007096,GO:0007275,GO:0007346,GO:0008104,GO:0008150,GO:…	R06F6.5b	Bm5256a.1	ACO02O_00245_1s	OVOC3839.1
Dasi1G00000000040	COG5022@1|root,KOG0161@2759|Eukaryota,3AEWV@33154|Opisthokonta,3BXDV@33208|Metazoa,3DEQN@33213|Bilateria,40FXZ@6231|Nematoda,1KYIP@119089|Chromadorea,40ZIR@6236|Rhabditida	Belongs to the TRAFAC class myosin-kinesin ATPase superfamily. Myosin family	-	-	-	Myosin_head	-	-	-	-	-	-	-	-	GO:0003774,GO:0005524,GO:0016459	IPR001609,IPR036961,IPR027417	MetaCyc: PWY-6981,Reactome: R-CEL-2453902,Reactome: R-CFA-390522,Reactome: R-DDI-5627123,Reactome: R-DME-190873,Reactome: R-DME-2453902,Reactome: R-DME-350480,Reactome: R-DME-5627123,Reactome: R-DME-9013418,Reactome: R-DME-9013420,Reactome: R-DME-9013422,Reactome: R-DRE-8980692,Reactome: R-DRE-9013424,Reactome: R-HSA-1445148,Reactome: R-HSA-1839117,Reactome: R-HSA-190873,Reactome: R-HSA-2029482,R…	GO:0003774,GO:0005524,GO:0016459	Y11D7A.14	Bm11601.1	ACO02O_00256_1s	OVOC3842.1
Dasi1G00000000041	KOG4160@1|root,KOG4160@2759|Eukaryota,3AUWV@33154|Opisthokonta,3C3YE@33208|Metazoa,3DKV9@33213|Bilateria,40CWV@6231|Nematoda,1KVNM@119089|Chromadorea	BPI/LBP/CETP C-terminal domain	-	-	-	LBP_BPI_CETP,LBP_BPI_CETP_C	-	-	-	-	-	-	-	-	GO:0008289	IPR017942,IPR001124,IPR032942,IPR017943	Reactome: R-CEL-166016,Reactome: R-CEL-5686938,Reactome: R-HSA-166016,Reactome: R-HSA-166020,Reactome: R-HSA-381426,Reactome: R-HSA-5686938,Reactome: R-HSA-6785807,Reactome: R-HSA-6798695,Reactome: R-HSA-6803157,Reactome: R-HSA-8957275,Reactome: R-HSA-8964041,Reactome: R-HSA-8964058,Reactome: R-HSA-9029569,Reactome: R-MMU-166016,Reactome: R-MMU-166020,Reactome: R-MMU-381426,Reactome: R-MMU-568693…	GO:0008289	ZC513.2	Bm7404.1	ACO02O_00267_1s	OVOC3843.1
Dasi1G00000000042	KOG3224@1|root,KOG3224@2759|Eukaryota,38FP2@33154|Opisthokonta,3BCPI@33208|Metazoa,3CWNM@33213|Bilateria,40DHQ@6231|Nematoda,1KW7T@119089|Chromadorea	TIP41-like family	GO:0000075,GO:0000077,GO:0005575,GO:0005622,GO:0005623,GO:0005737,GO:0006950,GO:0006974,GO:0008150,GO:0009892,GO:0009987,GO:0010563,GO:0010605,GO:0010921,GO:0010923,GO:0019220,GO:0019222,GO:0031323,GO:0031324,GO:0031399,GO:0031400,GO:0031570,GO:0032268,GO:0032269,GO:0032515,GO:0033554,GO:0035303,GO:0035304,GO:0035305,GO:0035308,GO:0043086,GO:0043666,GO:0044092,GO:0044424,GO:0044464,GO:0045786,GO:…	-	ko:K17607	TIP41	-	-	-	ko00000,ko00001,ko01009	-	-	ko04138,map04138	-	GO:0043666	IPR007303	-	GO:0000075,GO:0000077,GO:0005575,GO:0005622,GO:0005623,GO:0005737,GO:0006950,GO:0006974,GO:0008150,GO:0009892,GO:0009987,GO:0010563,GO:0010605,GO:0010921,GO:0010923,GO:0019220,GO:0019222,GO:0031323,GO:0031324,GO:0031399,GO:0031400,GO:0031570,GO:0032268,GO:0032269,GO:0032515,GO:0033554,GO:0035303,GO:0035304,GO:0035305,GO:0035308,GO:0043086,GO:0043666,GO:0044092,GO:0044424,GO:0044464,GO:0045786,GO:…	ZK688.9	Bm7539.1	ACO02O_00278_1s	OVOC3844.1
Dasi1G00000000043	KOG4248@1|root,KOG4248@2759|Eukaryota,39AVE@33154|Opisthokonta,3CEXT@33208|Metazoa,3DWB4@33213|Bilateria,40HC4@6231|Nematoda	endoplasmic reticulum stress-induced pre-emptive quality control	-	-	-	ubiquitin	-	-	-	-	-	-	-	-	GO:0005515	IPR000626,IPR029071	MetaCyc: PWY-5080,MetaCyc: PWY-5353,MetaCyc: PWY-6281,MetaCyc: PWY-6351,MetaCyc: PWY-6352,MetaCyc: PWY-6433,MetaCyc: PWY-6598,MetaCyc: PWY-6683,MetaCyc: PWY-6958,MetaCyc: PWY-7035,MetaCyc: PWY-7036,MetaCyc: PWY-7049,MetaCyc: PWY-7053,MetaCyc: PWY-7511,MetaCyc: PWY-7592,MetaCyc: PWY-7601,MetaCyc: PWY-7602,MetaCyc: PWY-7606,MetaCyc: PWY-7619,MetaCyc: PWY-7724,MetaCyc: PWY-7725,MetaCyc: PWY-7726,Met…	GO:0005515	F45H11.2	Bm9345.1	ACO02O_00289_1s	OVOC3845.1
Dasi1G00000000044	-	-	-	-	-	-	-	-	-	-	-	-	-	-	-	-	-	-	-	-	-	-
Dasi1G00000000045	-	-	-	-	-	-	-	-	-	-	-	-	-	-	-	-	-	-	-	-	-	-
Dasi1G00000000046	2DF1B@1|root,2S5RD@2759|Eukaryota,3A783@33154|Opisthokonta,3BTTW@33208|Metazoa,3DAE2@33213|Bilateria,40E1M@6231|Nematoda,1KWJF@119089|Chromadorea	-	-	-	ko:K15193	SPT2	-	-	-	ko00000,ko03021	-	-	-	-	-	IPR013256	-	-	T05A12.3	Bm5571.1	ACO02O_00311_1s	OVOC3848.1
Dasi1G00000000047	KOG0589@1|root,KOG0589@2759|Eukaryota	protein serine/threonine kinase activity	-	-	-	Ank_2,Ank_4,Kinase-like,Pkinase,Pkinase_Tyr	-	-	-	-	-	-	-	-	GO:0004672,GO:0005524,GO:0006468	IPR000719,IPR011009	MetaCyc: PWY-5129,MetaCyc: PWY-6322,MetaCyc: PWY-6369,MetaCyc: PWY-6626,MetaCyc: PWY-6682,MetaCyc: PWY-6952,MetaCyc: PWY-6955,MetaCyc: PWY-7077,MetaCyc: PWY-7321,MetaCyc: PWY-7511,MetaCyc: PWY-7675,MetaCyc: PWY-7676,MetaCyc: PWY-7740,MetaCyc: PWY-7769,MetaCyc: PWY-7886,MetaCyc: PWY-7905,MetaCyc: PWY-7948,MetaCyc: PWY-7975,MetaCyc: PWY-7979,MetaCyc: PWY-8051,MetaCyc: PWY-8129,MetaCyc: PWY-8250,Rea…	GO:0004672,GO:0005524,GO:0006468	Y39G10AR.3a	Bm8560a.1	ACO02O_00322_1s	OVOC3849.1
Dasi1G00000000048	KOG0659@1|root,KOG0659@2759|Eukaryota,3A1XM@33154|Opisthokonta,3BR1E@33208|Metazoa,3D7YN@33213|Bilateria,40D5M@6231|Nematoda,1KVZD@119089|Chromadorea	Protein kinase domain	-	2.7.11.22	ko:K08817	Pkinase	-	-	-	ko00000,ko01000,ko01001	-	-	-	-	-	IPR011009	MetaCyc: PWY-3385,MetaCyc: PWY-361,MetaCyc: PWY-4801,MetaCyc: PWY-4922,MetaCyc: PWY-5048,MetaCyc: PWY-5129,MetaCyc: PWY-5139,MetaCyc: PWY-5268,MetaCyc: PWY-5284,MetaCyc: PWY-5292,MetaCyc: PWY-5307,MetaCyc: PWY-5313,MetaCyc: PWY-5353,MetaCyc: PWY-5400,MetaCyc: PWY-5437,MetaCyc: PWY-5473,MetaCyc: PWY-5475,MetaCyc: PWY-5477,MetaCyc: PWY-5660,MetaCyc: PWY-5679,MetaCyc: PWY-5710,MetaCyc: PWY-5794,Meta…	-	-	Bm4613a.1	ACO02O_00356_1s	OVOC3853.1
Dasi1G00000000049	KOG0659@1|root,KOG0659@2759|Eukaryota,3A1XM@33154|Opisthokonta,3BR1E@33208|Metazoa,3D7YN@33213|Bilateria,40D5M@6231|Nematoda,1KVZD@119089|Chromadorea	Protein kinase domain	-	2.7.11.22	ko:K08817	Pkinase	-	-	-	ko00000,ko01000,ko01001	-	-	-	-	GO:0004672,GO:0005524,GO:0006468	IPR000719,IPR011009,IPR017441,IPR008271	MetaCyc: PWY-5129,MetaCyc: PWY-6322,MetaCyc: PWY-6369,MetaCyc: PWY-6626,MetaCyc: PWY-6682,MetaCyc: PWY-6952,MetaCyc: PWY-6955,MetaCyc: PWY-7077,MetaCyc: PWY-7321,MetaCyc: PWY-7511,MetaCyc: PWY-7675,MetaCyc: PWY-7676,MetaCyc: PWY-7740,MetaCyc: PWY-7769,MetaCyc: PWY-7886,MetaCyc: PWY-7905,MetaCyc: PWY-7948,MetaCyc: PWY-7975,MetaCyc: PWY-7979,MetaCyc: PWY-8051,MetaCyc: PWY-8129,MetaCyc: PWY-8250,Rea…	GO:0004672,GO:0005524,GO:0006468	H01G02.2	Bm4613a.1	ACO02O_00356_1s	OVOC3853.1
Dasi1G00000000050	KOG1693@1|root,KOG3287@2759|Eukaryota,38PM9@33154|Opisthokonta,3BE8B@33208|Metazoa,3D3TW@33213|Bilateria,40DSU@6231|Nematoda,1KWFM@119089|Chromadorea	emp24/gp25L/p24 family/GOLD	GO:0005575,GO:0005622,GO:0005623,GO:0005737,GO:0005783,GO:0005793,GO:0005794,GO:0005801,GO:0006996,GO:0007030,GO:0008150,GO:0009987,GO:0010256,GO:0012505,GO:0016043,GO:0043226,GO:0043227,GO:0043229,GO:0043231,GO:0044422,GO:0044424,GO:0044431,GO:0044432,GO:0044444,GO:0044446,GO:0044464,GO:0070971,GO:0071840,GO:0090161	-	ko:K14825,ko:K20347,ko:K20348,ko:K20351	EMP24_GP25L	-	-	-	ko00000,ko02000,ko03009,ko04131	-	-	-	9.B.188,9.B.188.1.1,9.B.188.1.2	-	IPR015720,IPR009038,IPR036598	Reactome: R-CEL-1912420,Reactome: R-CEL-6807878,Reactome: R-CEL-6811434,Reactome: R-DDI-6807878,Reactome: R-DDI-6811434,Reactome: R-DME-6807878,Reactome: R-DME-6811434,Reactome: R-HSA-140534,Reactome: R-HSA-166016,Reactome: R-HSA-166166,Reactome: R-HSA-1912420,Reactome: R-HSA-204005,Reactome: R-HSA-2562578,Reactome: R-HSA-3238698,Reactome: R-HSA-5694530,Reactome: R-HSA-6798695,Reactome: R-HSA-680…	GO:0005575,GO:0005622,GO:0005623,GO:0005737,GO:0005783,GO:0005793,GO:0005794,GO:0005801,GO:0006996,GO:0007030,GO:0008150,GO:0009987,GO:0010256,GO:0012505,GO:0016043,GO:0043226,GO:0043227,GO:0043229,GO:0043231,GO:0044422,GO:0044424,GO:0044431,GO:0044432,GO:0044444,GO:0044446,GO:0044464,GO:0070971,GO:0071840,GO:0090161	K08E4.6	Bm4919.1	ACO02O_00367_1s	OVOC3854.1
Dasi1G00000000051	KOG1693@1|root,KOG3287@2759|Eukaryota,38PM9@33154|Opisthokonta,3BE8B@33208|Metazoa,3D3TW@33213|Bilateria,40DSU@6231|Nematoda,1KWFM@119089|Chromadorea,4113W@6236|Rhabditida	emp24/gp25L/p24 family/GOLD	GO:0005575,GO:0005622,GO:0005623,GO:0005737,GO:0005783,GO:0005793,GO:0005794,GO:0005801,GO:0006996,GO:0007030,GO:0008150,GO:0009987,GO:0010256,GO:0012505,GO:0016043,GO:0043226,GO:0043227,GO:0043229,GO:0043231,GO:0044422,GO:0044424,GO:0044431,GO:0044432,GO:0044444,GO:0044446,GO:0044464,GO:0070971,GO:0071840,GO:0090161	-	ko:K14825,ko:K20347,ko:K20348,ko:K20351	EMP24_GP25L	-	-	-	ko00000,ko02000,ko03009,ko04131	-	-	-	9.B.188,9.B.188.1.1,9.B.188.1.2	-	IPR009038,IPR036598,IPR015720	Reactome: R-CEL-1912420,Reactome: R-CEL-6807878,Reactome: R-CEL-6811434,Reactome: R-DDI-6807878,Reactome: R-DDI-6811434,Reactome: R-DME-6807878,Reactome: R-DME-6811434,Reactome: R-HSA-1912420,Reactome: R-HSA-204005,Reactome: R-HSA-3238698,Reactome: R-HSA-432722,Reactome: R-HSA-5694530,Reactome: R-HSA-6807878,Reactome: R-HSA-6811434,Reactome: R-MMU-1912420,Reactome: R-MMU-204005,Reactome: R-MMU-32…	GO:0005575,GO:0005622,GO:0005623,GO:0005737,GO:0005783,GO:0005793,GO:0005794,GO:0005801,GO:0006996,GO:0007030,GO:0008150,GO:0009987,GO:0010256,GO:0012505,GO:0016043,GO:0043226,GO:0043227,GO:0043229,GO:0043231,GO:0044422,GO:0044424,GO:0044431,GO:0044432,GO:0044444,GO:0044446,GO:0044464,GO:0070971,GO:0071840,GO:0090161	K08E4.6	Bm4919.1	ACO02O_00378_1s	OVOC3854.1
Dasi1G00000000052	-	-	-	-	-	-	-	-	-	-	-	-	-	-	-	-	-	-	-	Bm5522b.1	ACO02O_00389_4s	OVOC3855.1
Dasi1G00000000053	KOG1721@1|root,KOG1721@2759|Eukaryota,3ARTD@33154|Opisthokonta,3C2NP@33208|Metazoa,3DIR6@33213|Bilateria,40H4G@6231|Nematoda,1M076@119089|Chromadorea	zinc finger	-	-	-	-	-	-	-	-	-	-	-	-	-	IPR036236,IPR013087	MetaCyc: PWY-102,MetaCyc: PWY-1061,MetaCyc: PWY-1187,MetaCyc: PWY-2083,MetaCyc: PWY-2781,MetaCyc: PWY-3542,MetaCyc: PWY-4021,MetaCyc: PWY-4161,MetaCyc: PWY-4202,MetaCyc: PWY-5035,MetaCyc: PWY-5036,MetaCyc: PWY-5047,MetaCyc: PWY-5059,MetaCyc: PWY-5070,MetaCyc: PWY-5105,MetaCyc: PWY-5209,MetaCyc: PWY-5287,MetaCyc: PWY-5301,MetaCyc: PWY-5305,MetaCyc: PWY-5349,MetaCyc: PWY-5479,MetaCyc: PWY-5665,Meta…	-	K12H6.12	Bm5027a.1	ACO02O_00410_1s	OVOC3858.1
Dasi1G00000000054	KOG4009@1|root,KOG4009@2759|Eukaryota,39ZWW@33154|Opisthokonta,3BQTX@33208|Metazoa,3D6Y9@33213|Bilateria,40D1G@6231|Nematoda,1KVHD@119089|Chromadorea	NADH-ubiquinone oxidoreductase subunit 10	GO:0003674,GO:0003824,GO:0003954,GO:0005575,GO:0005622,GO:0005623,GO:0005737,GO:0005739,GO:0005740,GO:0005743,GO:0005746,GO:0005747,GO:0006091,GO:0006119,GO:0006120,GO:0006139,GO:0006163,GO:0006725,GO:0006753,GO:0006793,GO:0006796,GO:0006807,GO:0006996,GO:0007005,GO:0008137,GO:0008150,GO:0008152,GO:0009117,GO:0009123,GO:0009126,GO:0009141,GO:0009144,GO:0009150,GO:0009161,GO:0009167,GO:0009199,GO:…	-	ko:K03966	NDUFB10	M00147	-	-	ko00000,ko00001,ko00002	-	-	ko00190,ko01100,ko04714,ko04723,ko04932,ko05010,ko05012,ko05016,map00190,map01100,map04714,map04723,map04932,map05010,map05012,map05016	3.D.1.6	-	IPR039993,IPR019377	Reactome: R-BTA-611105,Reactome: R-BTA-6799198,Reactome: R-HSA-611105,Reactome: R-HSA-6799198,Reactome: R-MMU-611105,Reactome: R-MMU-6799198	GO:0003674,GO:0003824,GO:0003954,GO:0005575,GO:0005622,GO:0005623,GO:0005737,GO:0005739,GO:0005740,GO:0005743,GO:0005746,GO:0005747,GO:0006091,GO:0006119,GO:0006120,GO:0006139,GO:0006163,GO:0006725,GO:0006753,GO:0006793,GO:0006796,GO:0006807,GO:0006996,GO:0007005,GO:0008137,GO:0008150,GO:0008152,GO:0009117,GO:0009123,GO:0009126,GO:0009141,GO:0009144,GO:0009150,GO:0009161,GO:0009167,GO:0009199,GO:…	F59C6.5	Bm4587.1	ACO02O_00421_1s	OVOC3859.1
Dasi1G00000000055	COG0205@1|root,KOG2440@2759|Eukaryota,38C5Z@33154|Opisthokonta,3B9JD@33208|Metazoa,3CRRX@33213|Bilateria,40B91@6231|Nematoda,1KTKE@119089|Chromadorea	Catalyzes the phosphorylation of D-fructose 6-phosphate to fructose 1,6-bisphosphate by ATP, the first committing step of glycolysis	GO:0000166,GO:0000272,GO:0000768,GO:0001678,GO:0001775,GO:0002252,GO:0002263,GO:0002274,GO:0002275,GO:0002283,GO:0002366,GO:0002376,GO:0002443,GO:0002444,GO:0002446,GO:0002791,GO:0002792,GO:0002793,GO:0003674,GO:0003824,GO:0003872,GO:0004331,GO:0005488,GO:0005515,GO:0005524,GO:0005575,GO:0005576,GO:0005622,GO:0005623,GO:0005634,GO:0005737,GO:0005829,GO:0005886,GO:0005929,GO:0005945,GO:0005975,GO:…	2.7.1.11	ko:K00850	PFK	M00001,M00345	R00756,R03236,R03237,R03238,R03239,R04779	RC00002,RC00017	ko00000,ko00001,ko00002,ko01000,ko01009,ko03019	-	-	ko00010,ko00030,ko00051,ko00052,ko00680,ko01100,ko01110,ko01120,ko01130,ko01200,ko01230,ko03018,ko04152,ko05230,map00010,map00030,map00051,map00052,map00680,map01100,map01110,map01120,map01130,map01200,map01230,map03018,map04152,map05230	-	GO:0003872,GO:0006096,GO:0005524,GO:0005737,GO:0006002	IPR015912,IPR035966,IPR000023,IPR009161,IPR022953	MetaCyc: PWY-1042,MetaCyc: PWY-1861,MetaCyc: PWY-5484,MetaCyc: PWY-7077,MetaCyc: PWY-7385,MetaCyc: PWY-7395,MetaCyc: PWY-8178,Reactome: R-BTA-6798695,Reactome: R-BTA-70171,Reactome: R-CEL-6798695,Reactome: R-CEL-70171,Reactome: R-DDI-6798695,Reactome: R-DDI-70171,Reactome: R-DME-6798695,Reactome: R-DME-70171,Reactome: R-HSA-6798695,Reactome: R-HSA-70171,Reactome: R-MMU-6798695,Reactome: R-MMU-701…	GO:0000166,GO:0000272,GO:0000768,GO:0001678,GO:0001775,GO:0002252,GO:0002263,GO:0002274,GO:0002275,GO:0002283,GO:0002366,GO:0002376,GO:0002443,GO:0002444,GO:0002446,GO:0002791,GO:0002792,GO:0002793,GO:0003674,GO:0003824,GO:0003872,GO:0004331,GO:0005488,GO:0005515,GO:0005524,GO:0005575,GO:0005576,GO:0005622,GO:0005623,GO:0005634,GO:0005737,GO:0005829,GO:0005886,GO:0005929,GO:0005945,GO:0005975,GO:…	Y71H10A.1a	Bm8557a.1	ACO02O_00432_1s	OVOC3860.1
Dasi1G00000000056	2B4G8@1|root,2SN15@2759|Eukaryota,3AKBU@33154|Opisthokonta,3BZUM@33208|Metazoa,3DG56@33213|Bilateria,40G54@6231|Nematoda,1KZ24@119089|Chromadorea	DB module	-	-	-	DB	-	-	-	-	-	-	-	-	-	IPR002602	-	-	ZK1010.4a	Bm2710a.1	ACO02O_00444_1s	OVOC3861.1
Dasi1G00000000057	KOG2291@1|root,KOG2291@2759|Eukaryota,38DP8@33154|Opisthokonta,3BABJ@33208|Metazoa,3CX18@33213|Bilateria,40B7F@6231|Nematoda,1KTUN@119089|Chromadorea	Essential subunit of the N-oligosaccharyl transferase (OST) complex which catalyzes the transfer of a high mannose oligosaccharide from a lipid-linked oligosaccharide donor to an asparagine residue within an Asn-X-Ser Thr consensus motif in nascent polypeptide chains	GO:0003674,GO:0003824,GO:0004576,GO:0004579,GO:0005575,GO:0005622,GO:0005623,GO:0005737,GO:0005783,GO:0005789,GO:0005791,GO:0005829,GO:0006464,GO:0006486,GO:0006487,GO:0006807,GO:0006810,GO:0008150,GO:0008152,GO:0008250,GO:0009058,GO:0009059,GO:0009100,GO:0009101,GO:0009987,GO:0012505,GO:0015833,GO:0016020,GO:0016740,GO:0016757,GO:0016758,GO:0018193,GO:0018196,GO:0018279,GO:0019538,GO:0031410,GO:…	-	ko:K12666	Ribophorin_I	M00072	-	-	ko00000,ko00001,ko00002	-	-	ko00510,ko00513,ko01100,ko04141,map00510,map00513,map01100,map04141	-	GO:0006486,GO:0016021	IPR007676	Reactome: R-HSA-1799339,Reactome: R-HSA-446203,Reactome: R-HSA-9694548	GO:0003674,GO:0003824,GO:0004576,GO:0004579,GO:0005575,GO:0005622,GO:0005623,GO:0005737,GO:0005783,GO:0005789,GO:0005791,GO:0005829,GO:0006464,GO:0006486,GO:0006487,GO:0006807,GO:0006810,GO:0008150,GO:0008152,GO:0008250,GO:0009058,GO:0009059,GO:0009100,GO:0009101,GO:0009987,GO:0012505,GO:0015833,GO:0016020,GO:0016740,GO:0016757,GO:0016758,GO:0018193,GO:0018196,GO:0018279,GO:0019538,GO:0031410,GO:…	T22D1.4	Bm5925.1	ACO02O_00466_1s	OVOC3864.1
Dasi1G00000000058	KOG3385@1|root,KOG3385@2759|Eukaryota,3A8VD@33154|Opisthokonta,3BRSI@33208|Metazoa,3D9KY@33213|Bilateria,40ED6@6231|Nematoda,1KWNX@119089|Chromadorea	vesicle fusion with Golgi apparatus	GO:0000139,GO:0000149,GO:0003674,GO:0005488,GO:0005515,GO:0005575,GO:0005622,GO:0005623,GO:0005737,GO:0005793,GO:0005794,GO:0005795,GO:0005801,GO:0006810,GO:0006888,GO:0006900,GO:0006901,GO:0006903,GO:0006906,GO:0006996,GO:0008150,GO:0009987,GO:0012505,GO:0016020,GO:0016021,GO:0016043,GO:0016050,GO:0016192,GO:0019905,GO:0022607,GO:0030133,GO:0031090,GO:0031201,GO:0031224,GO:0031410,GO:0031982,GO:…	-	ko:K08504	-	-	-	-	ko00000,ko00001,ko04131	-	-	ko04130,map04130	-	GO:0015031,GO:0030173	IPR000727,IPR039899,IPR039897	Reactome: R-BTA-204005,Reactome: R-BTA-5694530,Reactome: R-BTA-6798695,Reactome: R-BTA-6811438,Reactome: R-BTA-8980692,Reactome: R-BTA-9013408,Reactome: R-CEL-181429,Reactome: R-CEL-181430,Reactome: R-CEL-204005,Reactome: R-CEL-210500,Reactome: R-CEL-212676,Reactome: R-CEL-264642,Reactome: R-CEL-449836,Reactome: R-CEL-5694530,Reactome: R-CEL-6798695,Reactome: R-CEL-6807878,Reactome: R-CEL-6811438…	GO:0000139,GO:0000149,GO:0003674,GO:0005488,GO:0005515,GO:0005575,GO:0005622,GO:0005623,GO:0005737,GO:0005793,GO:0005794,GO:0005795,GO:0005801,GO:0006810,GO:0006888,GO:0006900,GO:0006901,GO:0006903,GO:0006906,GO:0006996,GO:0008150,GO:0009987,GO:0012505,GO:0016020,GO:0016021,GO:0016043,GO:0016050,GO:0016192,GO:0019905,GO:0022607,GO:0030133,GO:0031090,GO:0031201,GO:0031224,GO:0031410,GO:0031982,GO:…	Y59E9AL.7	Bm6938.1	-	OVOC3865.1
Dasi1G00000000059	COG0516@1|root,KOG2550@2759|Eukaryota,38FT7@33154|Opisthokonta,3BAKM@33208|Metazoa,3CZ6R@33213|Bilateria,40CDT@6231|Nematoda,1KTSU@119089|Chromadorea	Catalyzes the conversion of inosine 5'-phosphate (IMP) to xanthosine 5'-phosphate (XMP), the first committed and rate- limiting step in the de novo synthesis of guanine nucleotides, and therefore plays an important role in the regulation of cell growth	GO:0000166,GO:0000323,GO:0000902,GO:0000904,GO:0001654,GO:0001775,GO:0002252,GO:0002263,GO:0002274,GO:0002275,GO:0002283,GO:0002366,GO:0002376,GO:0002443,GO:0002444,GO:0002446,GO:0003674,GO:0003676,GO:0003677,GO:0003824,GO:0003938,GO:0005488,GO:0005575,GO:0005576,GO:0005622,GO:0005623,GO:0005634,GO:0005737,GO:0005764,GO:0005766,GO:0005773,GO:0005775,GO:0005829,GO:0006139,GO:0006163,GO:0006164,GO:…	1.1.1.205	ko:K00088	CBS,IMPDH	M00050	R01130,R08240	RC00143,RC02207	ko00000,ko00001,ko00002,ko01000,ko04147	-	-	ko00230,ko00983,ko01100,ko01110,map00230,map00983,map01100,map01110	-	GO:0003824,GO:0003938,GO:0006164,GO:0016491	IPR001093,IPR005990,IPR015875,IPR000644,IPR046342,IPR013785	MetaCyc: PWY-5695,MetaCyc: PWY-6596,MetaCyc: PWY-7221,Reactome: R-BTA-6798695,Reactome: R-BTA-73817,Reactome: R-CEL-6798695,Reactome: R-CEL-73817,Reactome: R-CEL-74217,Reactome: R-DDI-6798695,Reactome: R-DDI-73817,Reactome: R-DME-6798695,Reactome: R-DME-73817,Reactome: R-DRE-6798695,Reactome: R-DRE-73817,Reactome: R-HSA-6798695,Reactome: R-HSA-73817,Reactome: R-HSA-74217,Reactome: R-HSA-9679191,R…	GO:0000166,GO:0000323,GO:0000902,GO:0000904,GO:0001654,GO:0001775,GO:0002252,GO:0002263,GO:0002274,GO:0002275,GO:0002283,GO:0002366,GO:0002376,GO:0002443,GO:0002444,GO:0002446,GO:0003674,GO:0003676,GO:0003677,GO:0003824,GO:0003938,GO:0005488,GO:0005575,GO:0005576,GO:0005622,GO:0005623,GO:0005634,GO:0005737,GO:0005764,GO:0005766,GO:0005773,GO:0005775,GO:0005829,GO:0006139,GO:0006163,GO:0006164,GO:…	T22D1.3c	Bm5924.1	ACO02O_00477_1s	OVOC3866.1
Dasi1G00000000060	COG0101@1|root,KOG4393@2759|Eukaryota,3A8N3@33154|Opisthokonta,3BUMB@33208|Metazoa,3DANR@33213|Bilateria,40EIE@6231|Nematoda,1KWWM@119089|Chromadorea	tRNA pseudouridine synthase	-	-	-	PseudoU_synth_1	-	-	-	-	-	-	-	-	GO:0001522,GO:0003723,GO:0009451,GO:0009982	IPR020103,IPR020094,IPR001406	MetaCyc: PWY-6167,MetaCyc: PWY-6168,MetaCyc: PWY-7251,MetaCyc: PWY-7419,MetaCyc: PWY-7599,MetaCyc: PWY-7991,Reactome: R-CEL-171319,Reactome: R-DDI-171319,Reactome: R-DME-171319,Reactome: R-GGA-417076,Reactome: R-HSA-171319,Reactome: R-HSA-6782315,Reactome: R-HSA-6787450,Reactome: R-HSA-6790901,Reactome: R-MMU-171319,Reactome: R-RNO-171319,Reactome: R-SCE-171319,Reactome: R-SPO-171319	GO:0001522,GO:0003723,GO:0009451,GO:0009982	Y73B6BL.29a	Bm7101.1	ACO02O_00487_1s	OVOC3867.1
Dasi1G00000000061	COG0101@1|root,KOG4393@2759|Eukaryota	pseudouridine synthase activity	GO:0001522,GO:0003674,GO:0003824,GO:0006139,GO:0006396,GO:0006399,GO:0006400,GO:0006725,GO:0006807,GO:0008033,GO:0008150,GO:0008152,GO:0009451,GO:0009982,GO:0009987,GO:0010467,GO:0016070,GO:0016853,GO:0016866,GO:0031119,GO:0034470,GO:0034641,GO:0034660,GO:0043170,GO:0043412,GO:0044237,GO:0044238,GO:0046483,GO:0071704,GO:0090304,GO:1901360	3.1.3.16,3.1.3.48,5.4.99.12	ko:K06173,ko:K14165	DSPc,PseudoU_synth_1	-	-	-	ko00000,ko01000,ko01009,ko03016	-	-	-	-	GO:0001522,GO:0003723,GO:0009451,GO:0009982	IPR020103,IPR020097,IPR020095	MetaCyc: PWY-6167,MetaCyc: PWY-6168,MetaCyc: PWY-7251,MetaCyc: PWY-7419,MetaCyc: PWY-7599,MetaCyc: PWY-7991,Reactome: R-CEL-171319,Reactome: R-DDI-171319,Reactome: R-DME-171319,Reactome: R-GGA-417076,Reactome: R-HSA-171319,Reactome: R-HSA-6782315,Reactome: R-HSA-6787450,Reactome: R-HSA-6790901,Reactome: R-MMU-171319,Reactome: R-RNO-171319,Reactome: R-SCE-171319,Reactome: R-SPO-171319	GO:0001522,GO:0003674,GO:0003824,GO:0006139,GO:0006396,GO:0006399,GO:0006400,GO:0006725,GO:0006807,GO:0008033,GO:0008150,GO:0008152,GO:0009451,GO:0009982,GO:0009987,GO:0010467,GO:0016070,GO:0016853,GO:0016866,GO:0031119,GO:0034470,GO:0034641,GO:0034660,GO:0043170,GO:0043412,GO:0044237,GO:0044238,GO:0046483,GO:0071704,GO:0090304,GO:1901360,GO:0003723	Y73B6BL.29b	Bm14794.1	ACO02O_00487_1s	OVOC3867.1
Dasi1G00000000062	KOG4205@1|root,KOG4205@2759|Eukaryota,39WNQ@33154|Opisthokonta,3BKVD@33208|Metazoa,3D4KY@33213|Bilateria,40AGI@6231|Nematoda,1KUMZ@119089|Chromadorea	RNA recognition motif	-	-	ko:K03102	RRM_1	-	-	-	ko00000,ko00001,ko03019,ko03041	-	-	ko04320,map04320	-	GO:0003676,GO:0003723	IPR012677,IPR035979,IPR000504	MetaCyc: PWY-102,MetaCyc: PWY-1061,MetaCyc: PWY-1187,MetaCyc: PWY-2083,MetaCyc: PWY-3542,MetaCyc: PWY-4021,MetaCyc: PWY-4161,MetaCyc: PWY-4202,MetaCyc: PWY-5035,MetaCyc: PWY-5036,MetaCyc: PWY-5047,MetaCyc: PWY-5059,MetaCyc: PWY-5070,MetaCyc: PWY-5105,MetaCyc: PWY-5209,MetaCyc: PWY-5287,MetaCyc: PWY-5301,MetaCyc: PWY-5305,MetaCyc: PWY-5349,MetaCyc: PWY-5381,MetaCyc: PWY-5479,MetaCyc: PWY-5665,Meta…	GO:0003676,GO:0003723	Y73B6BL.6a	Bm7095.1	ACO02O_00498_1s	OVOC3869.2
Dasi1G00000000063	KOG1784@1|root,KOG1784@2759|Eukaryota,3A88G@33154|Opisthokonta,3BSHP@33208|Metazoa,3DA11@33213|Bilateria,40DWQ@6231|Nematoda,1KWSP@119089|Chromadorea	LSM domain	GO:0000375,GO:0000377,GO:0000398,GO:0003674,GO:0003676,GO:0003723,GO:0005488,GO:0005575,GO:0005622,GO:0005623,GO:0005634,GO:0005654,GO:0005681,GO:0005688,GO:0006139,GO:0006396,GO:0006397,GO:0006725,GO:0006807,GO:0008150,GO:0008152,GO:0008380,GO:0009987,GO:0010467,GO:0016070,GO:0016071,GO:0017069,GO:0017070,GO:0030532,GO:0031974,GO:0031981,GO:0032991,GO:0034641,GO:0043170,GO:0043226,GO:0043227,GO:…	-	ko:K12627	LSM	M00354,M00396	-	-	ko00000,ko00001,ko00002,ko03019,ko03041	-	-	ko03018,ko03040,map03018,map03040	-	GO:0000398,GO:0005688,GO:0046540	IPR001163,IPR010920,IPR044642,IPR034103	Reactome: R-BTA-111367,Reactome: R-BTA-191859,Reactome: R-BTA-73856,Reactome: R-BTA-77588,Reactome: R-CEL-111367,Reactome: R-CEL-191859,Reactome: R-CEL-430039,Reactome: R-CEL-72163,Reactome: R-CEL-72165,Reactome: R-CEL-73856,Reactome: R-CEL-77588,Reactome: R-DDI-111367,Reactome: R-DDI-430039,Reactome: R-DDI-72163,Reactome: R-DDI-72165,Reactome: R-DDI-73856,Reactome: R-DDI-77588,Reactome: R-DME-11…	GO:0000375,GO:0000377,GO:0000398,GO:0003674,GO:0003676,GO:0003723,GO:0005488,GO:0005575,GO:0005622,GO:0005623,GO:0005634,GO:0005654,GO:0005681,GO:0005688,GO:0006139,GO:0006396,GO:0006397,GO:0006725,GO:0006807,GO:0008150,GO:0008152,GO:0008380,GO:0009987,GO:0010467,GO:0016070,GO:0016071,GO:0017069,GO:0017070,GO:0030532,GO:0031974,GO:0031981,GO:0032991,GO:0034641,GO:0043170,GO:0043226,GO:0043227,GO:…	Y73B6BL.32	Bm18137.1	ACO02O_00520_2s	OVOC3871.1
Dasi1G00000000064	KOG4559@1|root,KOG4559@2759|Eukaryota,39ZU6@33154|Opisthokonta,3BRS6@33208|Metazoa,3D6NW@33213|Bilateria,40ENG@6231|Nematoda,1KWW6@119089|Chromadorea	Biogenesis of lysosome-related organelles complex-1 subunit 2	GO:0000226,GO:0000930,GO:0003674,GO:0003824,GO:0005488,GO:0005515,GO:0005575,GO:0005622,GO:0005623,GO:0005634,GO:0005737,GO:0005739,GO:0005768,GO:0005813,GO:0005815,GO:0005829,GO:0005856,GO:0006355,GO:0006357,GO:0006810,GO:0006839,GO:0006915,GO:0006928,GO:0006996,GO:0007005,GO:0007006,GO:0007010,GO:0007017,GO:0007018,GO:0007020,GO:0007154,GO:0007165,GO:0007166,GO:0007275,GO:0007399,GO:0008022,GO:…	-	ko:K16750	BLOC1_2	-	-	-	ko00000,ko03036,ko04131	-	-	-	-	-	IPR019269	-	GO:0000226,GO:0000930,GO:0003674,GO:0003824,GO:0005488,GO:0005515,GO:0005575,GO:0005622,GO:0005623,GO:0005634,GO:0005737,GO:0005739,GO:0005768,GO:0005813,GO:0005815,GO:0005829,GO:0005856,GO:0006355,GO:0006357,GO:0006810,GO:0006839,GO:0006915,GO:0006928,GO:0006996,GO:0007005,GO:0007006,GO:0007010,GO:0007017,GO:0007018,GO:0007020,GO:0007154,GO:0007165,GO:0007166,GO:0007275,GO:0007399,GO:0008022,GO:…	Y73B6BL.30a	Bm7102.1	ACO02O_00531_1s	OVOC3872.1
Dasi1G00000000065	28PJZ@1|root,2QW82@2759|Eukaryota,39UQH@33154|Opisthokonta,3BH3N@33208|Metazoa,3D67C@33213|Bilateria,40B0S@6231|Nematoda,1KUIZ@119089|Chromadorea	-	GO:0003674,GO:0005488,GO:0005515,GO:0005575,GO:0005622,GO:0005623,GO:0005737,GO:0005856,GO:0005859,GO:0005863,GO:0006996,GO:0007010,GO:0008092,GO:0008150,GO:0009653,GO:0009987,GO:0010927,GO:0015629,GO:0016043,GO:0016459,GO:0016460,GO:0017022,GO:0022607,GO:0030016,GO:0030017,GO:0030029,GO:0030036,GO:0030154,GO:0030239,GO:0031032,GO:0031033,GO:0031034,GO:0031430,GO:0031672,GO:0032502,GO:0032982,GO:…	-	-	-	-	-	-	-	-	-	-	-	-	-	-	GO:0003674,GO:0005488,GO:0005515,GO:0005575,GO:0005622,GO:0005623,GO:0005737,GO:0005856,GO:0005859,GO:0005863,GO:0006996,GO:0007010,GO:0008092,GO:0008150,GO:0009653,GO:0009987,GO:0010927,GO:0015629,GO:0016043,GO:0016459,GO:0016460,GO:0017022,GO:0022607,GO:0030016,GO:0030017,GO:0030029,GO:0030036,GO:0030154,GO:0030239,GO:0031032,GO:0031033,GO:0031034,GO:0031430,GO:0031672,GO:0032502,GO:0032982,GO:…	F13C5.6a	Bm3334.1	ACO02O_00542_1s	OVOC3873.1
Dasi1G00000000066	-	-	-	-	-	-	-	-	-	-	-	-	-	-	-	-	-	-	-	-	ACO02O_00554_1s	-
Dasi1G00000000067	KOG0483@1|root,KOG0483@2759|Eukaryota,39TAD@33154|Opisthokonta,3BJ8A@33208|Metazoa,3CY61@33213|Bilateria,40E98@6231|Nematoda,1KWE0@119089|Chromadorea	Homeodomain	GO:0000079,GO:0000122,GO:0000976,GO:0000977,GO:0000978,GO:0000981,GO:0000982,GO:0000987,GO:0001012,GO:0001067,GO:0001078,GO:0001227,GO:0001568,GO:0001570,GO:0001701,GO:0001702,GO:0001708,GO:0001763,GO:0001775,GO:0001889,GO:0001932,GO:0001933,GO:0001944,GO:0002009,GO:0002119,GO:0002164,GO:0002376,GO:0002520,GO:0002521,GO:0002573,GO:0003002,GO:0003674,GO:0003676,GO:0003677,GO:0003682,GO:0003690,GO:…	3.4.24.80	ko:K07763,ko:K08024	Homeobox	-	-	-	ko00000,ko00001,ko01000,ko01002,ko03000	-	-	ko04668,ko04912,ko04950,ko05202,map04668,map04912,map04950,map05202	-	GO:0003677,GO:0000981,GO:0006355	IPR001356,IPR017970,IPR020479,IPR009057	MetaCyc: PWY-361,MetaCyc: PWY-4801,MetaCyc: PWY-4922,MetaCyc: PWY-5048,MetaCyc: PWY-5129,MetaCyc: PWY-5139,MetaCyc: PWY-5268,MetaCyc: PWY-5284,MetaCyc: PWY-5292,MetaCyc: PWY-5307,MetaCyc: PWY-5313,MetaCyc: PWY-5353,MetaCyc: PWY-5400,MetaCyc: PWY-5437,MetaCyc: PWY-5473,MetaCyc: PWY-5475,MetaCyc: PWY-5477,MetaCyc: PWY-5660,MetaCyc: PWY-5679,MetaCyc: PWY-5710,MetaCyc: PWY-5794,MetaCyc: PWY-5846,Meta…	GO:0000079,GO:0000122,GO:0000976,GO:0000977,GO:0000978,GO:0000981,GO:0000982,GO:0000987,GO:0001012,GO:0001067,GO:0001078,GO:0001227,GO:0001568,GO:0001570,GO:0001701,GO:0001702,GO:0001708,GO:0001763,GO:0001775,GO:0001889,GO:0001932,GO:0001933,GO:0001944,GO:0002009,GO:0002119,GO:0002164,GO:0002376,GO:0002520,GO:0002521,GO:0002573,GO:0003002,GO:0003674,GO:0003676,GO:0003677,GO:0003682,GO:0003690,GO:…	M6.3	Bm5107a.1	ACO02O_00565_1s	OVOC3876.2
Dasi1G00000000068	KOG3717@1|root,KOG3717@2759|Eukaryota,38CAT@33154|Opisthokonta,3BAAZ@33208|Metazoa,3CRF9@33213|Bilateria,40FHD@6231|Nematoda,1KXNS@119089|Chromadorea	Belongs to the carnitine choline acetyltransferase family	GO:0000003,GO:0001505,GO:0001541,GO:0001547,GO:0001666,GO:0003006,GO:0003008,GO:0003674,GO:0003824,GO:0004102,GO:0005488,GO:0005575,GO:0005622,GO:0005623,GO:0005634,GO:0005737,GO:0005829,GO:0005886,GO:0006629,GO:0006644,GO:0006650,GO:0006656,GO:0006793,GO:0006796,GO:0006807,GO:0006810,GO:0006836,GO:0006950,GO:0007154,GO:0007267,GO:0007268,GO:0007269,GO:0007274,GO:0007275,GO:0007399,GO:0007517,GO:…	2.3.1.6	ko:K00623	Carn_acyltransf	-	R01023	RC00004,RC00041	ko00000,ko00001,ko01000	-	-	ko00564,ko04725,map00564,map04725	-	-	-	-	GO:0000003,GO:0001505,GO:0001541,GO:0001547,GO:0001666,GO:0003006,GO:0003008,GO:0003674,GO:0003824,GO:0004102,GO:0005488,GO:0005575,GO:0005622,GO:0005623,GO:0005634,GO:0005737,GO:0005829,GO:0005886,GO:0006629,GO:0006644,GO:0006650,GO:0006656,GO:0006793,GO:0006796,GO:0006807,GO:0006810,GO:0006836,GO:0006950,GO:0007154,GO:0007267,GO:0007268,GO:0007269,GO:0007274,GO:0007275,GO:0007399,GO:0007517,GO:…	Y57G11C.32	Bm13028a.1	ACO02O_00576_1s	OVOC3877.1
Dasi1G00000000069	KOG3764@1|root,KOG3764@2759|Eukaryota,39JDB@33154|Opisthokonta,3B9EU@33208|Metazoa,3CUEV@33213|Bilateria,40B7C@6231|Nematoda,1KUJ2@119089|Chromadorea	Major Facilitator Superfamily	GO:0001505,GO:0002119,GO:0002164,GO:0003674,GO:0005215,GO:0005277,GO:0005326,GO:0005488,GO:0005575,GO:0005622,GO:0005623,GO:0005737,GO:0005794,GO:0005798,GO:0005886,GO:0005887,GO:0005905,GO:0006810,GO:0006811,GO:0006812,GO:0006836,GO:0006855,GO:0006937,GO:0007154,GO:0007267,GO:0007268,GO:0007271,GO:0007275,GO:0008021,GO:0008144,GO:0008150,GO:0008324,GO:0008519,GO:0009791,GO:0009914,GO:0009987,GO:…	-	ko:K14636	MFS_1	-	-	-	ko00000,ko00001,ko02000	-	-	ko04721,ko04725,map04721,map04725	2.A.1.2.28	GO:0016021,GO:0042908,GO:0042910,GO:0022857,GO:0055085	IPR036259,IPR004734,IPR020846,IPR011701	MetaCyc: PWY-5129,MetaCyc: PWY-6322,MetaCyc: PWY-6369,MetaCyc: PWY-6626,MetaCyc: PWY-6682,MetaCyc: PWY-6955,MetaCyc: PWY-7077,MetaCyc: PWY-7321,MetaCyc: PWY-7740,MetaCyc: PWY-7769,MetaCyc: PWY-7884,MetaCyc: PWY-7886,MetaCyc: PWY-7948,MetaCyc: PWY-7975,MetaCyc: PWY-8129,Reactome: R-BTA-112311,Reactome: R-BTA-181430,Reactome: R-BTA-189200,Reactome: R-BTA-196757,Reactome: R-BTA-2161517,Reactome: R-B…	GO:0001505,GO:0002119,GO:0002164,GO:0003674,GO:0005215,GO:0005277,GO:0005326,GO:0005488,GO:0005575,GO:0005622,GO:0005623,GO:0005737,GO:0005794,GO:0005798,GO:0005886,GO:0005887,GO:0005905,GO:0006810,GO:0006811,GO:0006812,GO:0006836,GO:0006855,GO:0006937,GO:0007154,GO:0007267,GO:0007268,GO:0007271,GO:0007275,GO:0008021,GO:0008144,GO:0008150,GO:0008324,GO:0008519,GO:0009791,GO:0009914,GO:0009987,GO:…	ZC416.8a	Bm7386.1	ACO02O_00598_1s	OVOC3879.2
Dasi1G00000000070	KOG4239@1|root,KOG4239@2759|Eukaryota,39RE8@33154|Opisthokonta,3BJND@33208|Metazoa,3CTCE@33213|Bilateria,40G11@6231|Nematoda,1KYP9@119089|Chromadorea	negative regulation of cell cycle arrest	GO:0000922,GO:0003674,GO:0005488,GO:0005515,GO:0005575,GO:0005622,GO:0005623,GO:0005634,GO:0005815,GO:0005819,GO:0005856,GO:0006950,GO:0006974,GO:0007049,GO:0007050,GO:0007154,GO:0007165,GO:0007264,GO:0007265,GO:0008150,GO:0008270,GO:0009893,GO:0009987,GO:0010564,GO:0010604,GO:0010948,GO:0015630,GO:0019222,GO:0022402,GO:0023052,GO:0031323,GO:0031325,GO:0031396,GO:0031398,GO:0031399,GO:0031401,GO:…	-	ko:K08015,ko:K09850	C1_1,Nore1-SARAH,RA	-	-	-	ko00000,ko00001	-	-	ko04014,ko04015,ko04218,ko04390,ko04392,ko04670,ko05200,ko05206,ko05219,ko05223,map04014,map04015,map04218,map04390,map04392,map04670,map05200,map05206,map05219,map05223	-	GO:0007165	IPR002219,IPR020454,IPR029071,IPR011524,IPR033614,IPR046349,IPR000159	MetaCyc: PWY-1061,MetaCyc: PWY-2083,MetaCyc: PWY-3542,MetaCyc: PWY-4021,MetaCyc: PWY-4161,MetaCyc: PWY-4202,MetaCyc: PWY-5059,MetaCyc: PWY-5105,MetaCyc: PWY-5209,MetaCyc: PWY-5287,MetaCyc: PWY-5301,MetaCyc: PWY-5305,MetaCyc: PWY-5479,MetaCyc: PWY-5665,MetaCyc: PWY-5729,MetaCyc: PWY-5748,MetaCyc: PWY-5765,MetaCyc: PWY-5773,MetaCyc: PWY-5846,MetaCyc: PWY-5883,MetaCyc: PWY-5975,MetaCyc: PWY-5987,Met…	GO:0000922,GO:0003674,GO:0005488,GO:0005515,GO:0005575,GO:0005622,GO:0005623,GO:0005634,GO:0005815,GO:0005819,GO:0005856,GO:0006950,GO:0006974,GO:0007049,GO:0007050,GO:0007154,GO:0007165,GO:0007264,GO:0007265,GO:0008150,GO:0008270,GO:0009893,GO:0009987,GO:0010564,GO:0010604,GO:0010948,GO:0015630,GO:0019222,GO:0022402,GO:0023052,GO:0031323,GO:0031325,GO:0031396,GO:0031398,GO:0031399,GO:0031401,GO:…	T24F1.3b	Bm5990a.1	ACO02O_00609_1s	OVOC3881.1
Dasi1G00000000071	COG0639@1|root,KOG0375@2759|Eukaryota,38BQG@33154|Opisthokonta,3BAVD@33208|Metazoa,3CSW7@33213|Bilateria,40BP2@6231|Nematoda,1KUMV@119089|Chromadorea	Serine threonine-protein phosphatase	GO:0000003,GO:0002119,GO:0002164,GO:0003008,GO:0003674,GO:0003824,GO:0004721,GO:0004722,GO:0004723,GO:0005488,GO:0005509,GO:0005515,GO:0005575,GO:0005622,GO:0005623,GO:0005634,GO:0005737,GO:0005929,GO:0006464,GO:0006470,GO:0006793,GO:0006796,GO:0006807,GO:0006935,GO:0006950,GO:0006970,GO:0006972,GO:0007154,GO:0007165,GO:0007275,GO:0007568,GO:0007610,GO:0007611,GO:0007612,GO:0007617,GO:0007618,GO:…	3.1.3.16	ko:K04348	Metallophos	-	-	-	ko00000,ko00001,ko01000,ko01009	-	-	ko04010,ko04020,ko04022,ko04114,ko04218,ko04310,ko04360,ko04370,ko04380,ko04650,ko04658,ko04659,ko04660,ko04662,ko04720,ko04724,ko04728,ko04921,ko04922,ko04924,ko05010,ko05014,ko05031,ko05152,ko05166,ko05167,map04010,map04020,map04022,map04114,map04218,map04310,map04360,map04370,map04380,map04650,map04658,map04659,map04660,map04662,map04720,map04724,map04728,map04921,map04922,map04924,map05010,ma…	-	GO:0016787,GO:0033192,GO:0097720	IPR006186,IPR041751,IPR029052,IPR004843,IPR043360	Reactome: R-BTA-1295596,Reactome: R-BTA-195253,Reactome: R-BTA-196299,Reactome: R-BTA-198753,Reactome: R-BTA-202670,Reactome: R-BTA-389513,Reactome: R-BTA-432142,Reactome: R-BTA-5673000,Reactome: R-BTA-5675221,Reactome: R-CEL-113501,Reactome: R-CEL-195253,Reactome: R-CEL-196299,Reactome: R-CEL-198753,Reactome: R-CEL-202670,Reactome: R-CEL-2565942,Reactome: R-CEL-2871809,Reactome: R-CEL-2995383,Re…	GO:0000003,GO:0002119,GO:0002164,GO:0003008,GO:0003674,GO:0003824,GO:0004721,GO:0004722,GO:0004723,GO:0005488,GO:0005509,GO:0005515,GO:0005575,GO:0005622,GO:0005623,GO:0005634,GO:0005737,GO:0005929,GO:0006464,GO:0006470,GO:0006793,GO:0006796,GO:0006807,GO:0006935,GO:0006950,GO:0006970,GO:0006972,GO:0007154,GO:0007165,GO:0007275,GO:0007568,GO:0007610,GO:0007611,GO:0007612,GO:0007617,GO:0007618,GO:…	C02F4.2c	Bm1917a.1	ACO02O_00620_2s	OVOC3882.1
Dasi1G00000000072	-	-	-	-	-	-	-	-	-	-	-	-	-	-	-	-	-	-	-	-	-	-
Dasi1G00000000073	KOG0578@1|root,KOG0578@2759|Eukaryota,39XCM@33154|Opisthokonta,3BBN4@33208|Metazoa,3D276@33213|Bilateria,40BS4@6231|Nematoda,1KUSZ@119089|Chromadorea	Serine/Threonine protein kinases, catalytic domain	GO:0000003,GO:0000165,GO:0000187,GO:0000902,GO:0000904,GO:0001932,GO:0001934,GO:0003006,GO:0003674,GO:0005488,GO:0005515,GO:0006464,GO:0006468,GO:0006793,GO:0006796,GO:0006807,GO:0006928,GO:0006935,GO:0006950,GO:0007154,GO:0007165,GO:0007166,GO:0007254,GO:0007257,GO:0007275,GO:0007399,GO:0007409,GO:0007411,GO:0007548,GO:0008045,GO:0008150,GO:0008152,GO:0008406,GO:0009605,GO:0009653,GO:0009887,GO:…	2.7.11.1	ko:K04409	PBD,Pkinase	-	-	-	ko00000,ko00001,ko01000,ko01001,ko03036,ko04131	-	-	ko04010,ko04011,ko04012,ko04014,ko04024,ko04062,ko04360,ko04392,ko04510,ko04650,ko04660,ko04666,ko04810,ko05120,ko05205,ko05211,map04010,map04011,map04012,map04014,map04024,map04062,map04360,map04392,map04510,map04650,map04660,map04666,map04810,map05120,map05205,map05211	-	GO:0004672,GO:0005524,GO:0006468	IPR000095,IPR011009,IPR036936,IPR000719,IPR008271,IPR017441	Reactome: R-BTA-2029482,Reactome: R-BTA-3928664,Reactome: R-BTA-399954,Reactome: R-BTA-5627123,Reactome: R-BTA-5687128,Reactome: R-BTA-8964616,Reactome: R-BTA-9013404,Reactome: R-BTA-9013406,Reactome: R-BTA-9013408,Reactome: R-BTA-9013420,Reactome: R-CEL-2029482,Reactome: R-CEL-376172,Reactome: R-CEL-389359,Reactome: R-CEL-3928662,Reactome: R-CEL-3928664,Reactome: R-CEL-399954,Reactome: R-CEL-445…	GO:0000003,GO:0000165,GO:0000187,GO:0000902,GO:0000904,GO:0001932,GO:0001934,GO:0003006,GO:0003674,GO:0005488,GO:0005515,GO:0006464,GO:0006468,GO:0006793,GO:0006796,GO:0006807,GO:0006928,GO:0006935,GO:0006950,GO:0007154,GO:0007165,GO:0007166,GO:0007254,GO:0007257,GO:0007275,GO:0007399,GO:0007409,GO:0007411,GO:0007548,GO:0008045,GO:0008150,GO:0008152,GO:0008406,GO:0009605,GO:0009653,GO:0009887,GO:…	Y38F1A.10b	Bm6431a.1	ACO02O_00630_1s	OVOC3884.2
Dasi1G00000000074	COG1269@1|root,KOG2189@2759|Eukaryota,39ZT7@33154|Opisthokonta,3BMXM@33208|Metazoa,3D44V@33213|Bilateria,40C9W@6231|Nematoda,1KU3K@119089|Chromadorea	Essential component of the vacuolar proton pump (V- ATPase), a multimeric enzyme that catalyzes the translocation of protons across the membranes. Required for assembly and activity of the V-ATPase	GO:0002119,GO:0002164,GO:0005575,GO:0005622,GO:0005623,GO:0005737,GO:0005768,GO:0005770,GO:0005771,GO:0005773,GO:0005774,GO:0005886,GO:0006810,GO:0006887,GO:0007275,GO:0008150,GO:0009791,GO:0009987,GO:0012505,GO:0016020,GO:0016192,GO:0016324,GO:0016469,GO:0016471,GO:0030104,GO:0030133,GO:0031090,GO:0031410,GO:0031982,GO:0032501,GO:0032502,GO:0032879,GO:0032940,GO:0032991,GO:0033176,GO:0040002,GO:…	-	ko:K02154	V_ATPase_I	M00160	-	-	ko00000,ko00001,ko00002,ko04147	-	-	ko00190,ko01100,ko04142,ko04145,ko04721,ko04966,ko05110,ko05120,ko05152,ko05165,ko05323,map00190,map01100,map04142,map04145,map04721,map04966,map05110,map05120,map05152,map05165,map05323	3.A.2.2	GO:0033179,GO:0046961,GO:1902600,GO:0000220	IPR002490,IPR026028	Reactome: R-BTA-1222556,Reactome: R-CEL-1222556,Reactome: R-CEL-6798695,Reactome: R-CEL-77387,Reactome: R-CEL-917977,Reactome: R-CEL-9639288,Reactome: R-CEL-983712,Reactome: R-DDI-1222556,Reactome: R-DDI-6798695,Reactome: R-DDI-77387,Reactome: R-DDI-917977,Reactome: R-DDI-9639288,Reactome: R-HSA-1222556,Reactome: R-HSA-6798695,Reactome: R-HSA-77387,Reactome: R-HSA-917977,Reactome: R-HSA-9639288,R…	GO:0002119,GO:0002164,GO:0005575,GO:0005622,GO:0005623,GO:0005737,GO:0005768,GO:0005770,GO:0005771,GO:0005773,GO:0005774,GO:0005886,GO:0006810,GO:0006887,GO:0007275,GO:0008150,GO:0009791,GO:0009987,GO:0012505,GO:0016020,GO:0016192,GO:0016324,GO:0016469,GO:0016471,GO:0030104,GO:0030133,GO:0031090,GO:0031410,GO:0031982,GO:0032501,GO:0032502,GO:0032879,GO:0032940,GO:0032991,GO:0033176,GO:0040002,GO:…	F35H10.4	Bm3851.1	ACO02O_00641_1s	OVOC3885.1
Dasi1G00000000075	COG0024@1|root,KOG2738@2759|Eukaryota,38BS3@33154|Opisthokonta,3BC9H@33208|Metazoa,3CSQD@33213|Bilateria,40AW4@6231|Nematoda,1KTU8@119089|Chromadorea	Removes the N-terminal methionine from nascent proteins. The N-terminal methionine is often cleaved when the second residue in the primary sequence is small and uncharged (Met-Ala-, Cys, Gly, Pro, Ser, Thr, or Val)	GO:0003674,GO:0003824,GO:0004177,GO:0005575,GO:0005622,GO:0005623,GO:0005737,GO:0005829,GO:0006417,GO:0006464,GO:0006508,GO:0006807,GO:0008150,GO:0008152,GO:0008233,GO:0008235,GO:0008237,GO:0008238,GO:0008277,GO:0009889,GO:0009966,GO:0009987,GO:0010468,GO:0010556,GO:0010608,GO:0010646,GO:0016787,GO:0018193,GO:0018206,GO:0019222,GO:0019538,GO:0022400,GO:0023051,GO:0031323,GO:0031326,GO:0031365,GO:…	3.4.11.18	ko:K01265	Peptidase_M24,zf-C6H2	-	-	-	ko00000,ko01000,ko01002	-	-	-	-	GO:0006508,GO:0070006	IPR002467,IPR001714,IPR036005,IPR000994,IPR031615	MetaCyc: PWY-7799,MetaCyc: PWY-7800,Reactome: R-DDI-2514859,Reactome: R-DRE-2514859,Reactome: R-HSA-2514859,Reactome: R-MMU-2514859,Reactome: R-SCE-2514859,Reactome: R-SPO-2514859,Reactome: R-XTR-2514859,MetaCyc: PWY-6423,MetaCyc: PWY-6842,MetaCyc: PWY-7569,MetaCyc: PWY-7570,MetaCyc: PWY-7694,MetaCyc: PWY-7954,Reactome: R-CEL-2514859,Reactome: R-DDI-6798695,Reactome: R-RNO-2514859,MetaCyc: PWY-54…	GO:0003674,GO:0003824,GO:0004177,GO:0005575,GO:0005622,GO:0005623,GO:0005737,GO:0005829,GO:0006417,GO:0006464,GO:0006508,GO:0006807,GO:0008150,GO:0008152,GO:0008233,GO:0008235,GO:0008237,GO:0008238,GO:0008277,GO:0009889,GO:0009966,GO:0009987,GO:0010468,GO:0010556,GO:0010608,GO:0010646,GO:0016787,GO:0018193,GO:0018206,GO:0019222,GO:0019538,GO:0022400,GO:0023051,GO:0031323,GO:0031326,GO:0031365,GO:…	Y37E11AL.7a	Bm13975.1	ACO02O_00664_1s	OVOC3886.1
Dasi1G00000000076	KOG1729@1|root,KOG1729@2759|Eukaryota,39TWY@33154|Opisthokonta,3BMZS@33208|Metazoa,3D1VS@33213|Bilateria,40AYN@6231|Nematoda,1KUYS@119089|Chromadorea	FYVE, RhoGEF and PH	GO:0003674,GO:0005488,GO:0005543,GO:0008289,GO:0035091,GO:0043167,GO:0043168,GO:1901981	-	ko:K05724	FYVE,PH,RhoGEF	-	-	-	ko00000	-	-	-	-	GO:0005085,GO:0046872	IPR035899,IPR001849,IPR000219,IPR011011,IPR013083,IPR011993,IPR000306,IPR017455	Reactome: R-BTA-416482,Reactome: R-CEL-114604,Reactome: R-CEL-114608,Reactome: R-CEL-1236978,Reactome: R-CEL-1257604,Reactome: R-CEL-1433557,Reactome: R-CEL-179812,Reactome: R-CEL-180336,Reactome: R-CEL-186763,Reactome: R-CEL-193648,Reactome: R-CEL-1963640,Reactome: R-CEL-210990,Reactome: R-CEL-210993,Reactome: R-CEL-216083,Reactome: R-CEL-2179392,Reactome: R-CEL-354194,Reactome: R-CEL-375165,Rea…	GO:0003674,GO:0005488,GO:0005543,GO:0008289,GO:0035091,GO:0043167,GO:0043168,GO:1901981,GO:0005085,GO:0046872	C28C12.10f	Bm12605a.1	ACO02O_00675_1s	OVOC3887.1
Dasi1G00000000077	KOG2432@1|root,KOG2432@2759|Eukaryota,38F00@33154|Opisthokonta,3BD28@33208|Metazoa,3CVK1@33213|Bilateria,40B2Q@6231|Nematoda,1KUZQ@119089|Chromadorea	Rab guanyl-nucleotide exchange factor activity	GO:0003674,GO:0005085,GO:0005088,GO:0005488,GO:0005515,GO:0005575,GO:0005622,GO:0005623,GO:0005737,GO:0005768,GO:0005829,GO:0008150,GO:0012505,GO:0017016,GO:0017112,GO:0017137,GO:0019899,GO:0022407,GO:0022409,GO:0030155,GO:0031267,GO:0031410,GO:0031982,GO:0043085,GO:0043087,GO:0043226,GO:0043227,GO:0043229,GO:0043231,GO:0043547,GO:0044093,GO:0044424,GO:0044444,GO:0044464,GO:0045785,GO:0048518,GO:…	-	ko:K17654	Avl9,DENN,SPA	-	-	-	ko00000,ko01000,ko03029	-	-	-	-	GO:0005085	IPR043153,IPR037516,IPR018307,IPR024224	Reactome: R-CEL-1483248,Reactome: R-CEL-8876198,Reactome: R-DME-8876198,Reactome: R-HSA-1483248,Reactome: R-HSA-1660499,Reactome: R-HSA-5357905,Reactome: R-HSA-8876198,Reactome: R-MMU-1483248,Reactome: R-MMU-5357905,Reactome: R-MMU-8876198,Reactome: R-RNO-5357905,Reactome: R-RNO-8876198,Reactome: R-SPO-8876198,Reactome: R-DDI-8876198	GO:0003674,GO:0005085,GO:0005088,GO:0005488,GO:0005515,GO:0005575,GO:0005622,GO:0005623,GO:0005737,GO:0005768,GO:0005829,GO:0008150,GO:0012505,GO:0017016,GO:0017112,GO:0017137,GO:0019899,GO:0022407,GO:0022409,GO:0030155,GO:0031267,GO:0031410,GO:0031982,GO:0043085,GO:0043087,GO:0043226,GO:0043227,GO:0043229,GO:0043231,GO:0043547,GO:0044093,GO:0044424,GO:0044444,GO:0044464,GO:0045785,GO:0048518,GO:…	F53H1.3a	Bm4325.1	ACO02O_00686_2s	OVOC3888.1
Dasi1G00000000078	-	-	-	-	-	-	-	-	-	-	-	-	-	-	-	-	-	-	-	-	ACO02O_00697_1s	OVOC3889.1
Dasi1G00000000079	KOG3900@1|root,KOG3900@2759|Eukaryota,38DMU@33154|Opisthokonta,3BKR2@33208|Metazoa,3CU6E@33213|Bilateria,40E6F@6231|Nematoda,1KZFX@119089|Chromadorea	Transforming growth factor-beta (TGF-beta) family	GO:0000003,GO:0000902,GO:0000904,GO:0001501,GO:0001932,GO:0001934,GO:0003006,GO:0003674,GO:0005102,GO:0005125,GO:0005126,GO:0005160,GO:0005488,GO:0005515,GO:0005575,GO:0005576,GO:0005615,GO:0006355,GO:0006357,GO:0006928,GO:0006935,GO:0007154,GO:0007165,GO:0007166,GO:0007167,GO:0007178,GO:0007179,GO:0007267,GO:0007275,GO:0007399,GO:0007409,GO:0007411,GO:0007548,GO:0008045,GO:0008083,GO:0008150,GO:…	-	ko:K04669,ko:K05496	TGF_beta,TGFb_propeptide	-	-	-	ko00000,ko01001,ko04052	-	-	-	-	GO:0008083	IPR029034,IPR001839,IPR015615,IPR017948	Reactome: R-BTA-1502540,Reactome: R-BTA-193993,Reactome: R-BTA-209822,Reactome: R-BTA-209968,Reactome: R-BTA-2129379,Reactome: R-BTA-375281,Reactome: R-BTA-381426,Reactome: R-BTA-8866910,Reactome: R-BTA-8957275,Reactome: R-BTA-9034013,Reactome: R-BTA-9034793,Reactome: R-BTA-9603381,Reactome: R-BTA-975578,Reactome: R-CEL-381426,Reactome: R-CEL-8957275,Reactome: R-DME-114608,Reactome: R-DME-1502540…	GO:0000003,GO:0000902,GO:0000904,GO:0001501,GO:0001932,GO:0001934,GO:0003006,GO:0003674,GO:0005102,GO:0005125,GO:0005126,GO:0005160,GO:0005488,GO:0005515,GO:0005575,GO:0005576,GO:0005615,GO:0006355,GO:0006357,GO:0006928,GO:0006935,GO:0007154,GO:0007165,GO:0007166,GO:0007167,GO:0007178,GO:0007179,GO:0007267,GO:0007275,GO:0007399,GO:0007409,GO:0007411,GO:0007548,GO:0008045,GO:0008083,GO:0008150,GO:…	C53D6.2	Bm3941.1	ACO02O_00708_1s	OVOC3890.1
Dasi1G00000000080	-	-	-	-	-	-	-	-	-	-	-	-	-	-	-	-	-	-	-	-	-	-
Dasi1G00000000081	KOG1225@1|root,KOG1225@2759|Eukaryota,3AJMY@33154|Opisthokonta,3BZWJ@33208|Metazoa,3DG87@33213|Bilateria,40G36@6231|Nematoda,1KZ1C@119089|Chromadorea	Epidermal growth factor-like domain.	-	-	-	-	-	-	-	-	-	-	-	-	-	IPR000742	MetaCyc: PWY-6241,MetaCyc: PWY-6803,MetaCyc: PWY-7409,MetaCyc: PWY-7416,MetaCyc: PWY-7417,MetaCyc: PWY-7783,MetaCyc: PWY-7884,MetaCyc: PWY-8051,MetaCyc: PWY-8053,MetaCyc: PWY-8119,Reactome: R-BTA-140834,Reactome: R-BTA-159763,Reactome: R-BTA-202733,Reactome: R-CEL-114608,Reactome: R-CEL-1474228,Reactome: R-CEL-159763,Reactome: R-CEL-159782,Reactome: R-CEL-1650814,Reactome: R-CEL-1912420,Reactome:…	-	C02B10.3	Bm1904.1	ACO02O_00719_1s	OVOC3891.1
Dasi1G00000000082	2BYVJ@1|root,2SM05@2759|Eukaryota,3AGJY@33154|Opisthokonta,3BXQ4@33208|Metazoa,3DFAA@33213|Bilateria,40FGX@6231|Nematoda,1KXJ0@119089|Chromadorea	-	-	-	-	-	-	-	-	-	-	-	-	-	-	-	-	-	R04B3.3	Bm5203.1	ACO02O_00730_1s	OVOC3892.1
Dasi1G00000000083	COG0515@1|root,KOG0658@2759|Eukaryota,38D5S@33154|Opisthokonta,3BB60@33208|Metazoa,3CRR9@33213|Bilateria,40ASX@6231|Nematoda,1KUS1@119089|Chromadorea	Belongs to the protein kinase superfamily	GO:0000003,GO:0000166,GO:0000226,GO:0000280,GO:0000302,GO:0000320,GO:0000768,GO:0000902,GO:0000904,GO:0001085,GO:0001101,GO:0001558,GO:0001700,GO:0001837,GO:0001932,GO:0001933,GO:0001934,GO:0001952,GO:0001954,GO:0002009,GO:0002020,GO:0002039,GO:0002064,GO:0002065,GO:0002066,GO:0002164,GO:0002165,GO:0002168,GO:0002682,GO:0003002,GO:0003006,GO:0003007,GO:0003008,GO:0003013,GO:0003073,GO:0003205,GO:…	2.7.11.26	ko:K03083,ko:K08822	Pkinase	M00677	-	-	ko00000,ko00001,ko00002,ko01000,ko01001,ko03036	-	-	ko01521,ko04012,ko04062,ko04110,ko04150,ko04151,ko04310,ko04340,ko04341,ko04360,ko04390,ko04510,ko04550,ko04657,ko04660,ko04662,ko04711,ko04722,ko04728,ko04910,ko04916,ko04917,ko04919,ko04931,ko04932,ko04934,ko05010,ko05160,ko05162,ko05164,ko05165,ko05166,ko05167,ko05169,ko05200,ko05210,ko05213,ko05215,ko05217,ko05224,ko05225,ko05226,map01521,map04012,map04062,map04110,map04150,map04151,map04310,…	-	GO:0004672,GO:0005524,GO:0006468	IPR000719,IPR039192,IPR011009,IPR008271,IPR017441	MetaCyc: PWY-5129,MetaCyc: PWY-6322,MetaCyc: PWY-6369,MetaCyc: PWY-6626,MetaCyc: PWY-6682,MetaCyc: PWY-6952,MetaCyc: PWY-6955,MetaCyc: PWY-7077,MetaCyc: PWY-7321,MetaCyc: PWY-7511,MetaCyc: PWY-7675,MetaCyc: PWY-7676,MetaCyc: PWY-7740,MetaCyc: PWY-7769,MetaCyc: PWY-7886,MetaCyc: PWY-7905,MetaCyc: PWY-7948,MetaCyc: PWY-7975,MetaCyc: PWY-7979,MetaCyc: PWY-8051,MetaCyc: PWY-8129,MetaCyc: PWY-8250,Rea…	GO:0000003,GO:0000166,GO:0000226,GO:0000280,GO:0000302,GO:0000320,GO:0000768,GO:0000902,GO:0000904,GO:0001085,GO:0001101,GO:0001558,GO:0001700,GO:0001837,GO:0001932,GO:0001933,GO:0001934,GO:0001952,GO:0001954,GO:0002009,GO:0002020,GO:0002039,GO:0002064,GO:0002065,GO:0002066,GO:0002164,GO:0002165,GO:0002168,GO:0002682,GO:0003002,GO:0003006,GO:0003007,GO:0003008,GO:0003013,GO:0003073,GO:0003205,GO:…	Y18D10A.5	Bm6312.1	ACO02O_00741_1s	OVOC3893.1
Dasi1G00000000084	-	-	-	-	-	-	-	-	-	-	-	-	-	-	-	IPR011029	MetaCyc: PWY-7250,MetaCyc: PWY-7511,MetaCyc: PWY-7884,Reactome: R-BTA-202424,Reactome: R-BTA-3371378,Reactome: R-BTA-5218900,Reactome: R-BTA-5357786,Reactome: R-BTA-5357905,Reactome: R-BTA-5357956,Reactome: R-BTA-5620971,Reactome: R-BTA-5669034,Reactome: R-BTA-5675482,Reactome: R-BTA-69416,Reactome: R-BTA-75157,Reactome: R-BTA-9020702,Reactome: R-CEL-111465,Reactome: R-CEL-140342,Reactome: R-CEL-…	-	C15B12.6a	Bm8554c.1	ACO02O_00752_1s	OVOC3895.1
Dasi1G00000000085	KOG0752@1|root,KOG0752@2759|Eukaryota,38HAE@33154|Opisthokonta,3BERX@33208|Metazoa,3D22J@33213|Bilateria,40CTH@6231|Nematoda,1KVEM@119089|Chromadorea	Belongs to the mitochondrial carrier (TC 2.A.29) family	GO:0003674,GO:0005215,GO:0005575,GO:0005622,GO:0005623,GO:0005737,GO:0005739,GO:0005740,GO:0005743,GO:0006725,GO:0006766,GO:0006767,GO:0006790,GO:0006807,GO:0006810,GO:0006811,GO:0006812,GO:0006820,GO:0006839,GO:0006855,GO:0006862,GO:0008150,GO:0008152,GO:0008324,GO:0008509,GO:0008514,GO:0009987,GO:0015075,GO:0015101,GO:0015215,GO:0015234,GO:0015238,GO:0015291,GO:0015297,GO:0015605,GO:0015695,GO:…	-	ko:K15108	Mito_carr	-	-	-	ko00000,ko02000	-	-	-	2.A.29.16,2.A.29.28	-	IPR023395,IPR018108	Reactome: R-BTA-167826,Reactome: R-BTA-167827,Reactome: R-BTA-352230,Reactome: R-BTA-428643,Reactome: R-BTA-70263,Reactome: R-BTA-83936,Reactome: R-CEL-200425,Reactome: R-CEL-70263,Reactome: R-CEL-75105,Reactome: R-CEL-8963693,Reactome: R-DDI-1614517,Reactome: R-DDI-196757,Reactome: R-DDI-196783,Reactome: R-DDI-196819,Reactome: R-DDI-389599,Reactome: R-DDI-428643,Reactome: R-DDI-70263,Reactome: R…	GO:0003674,GO:0005215,GO:0005575,GO:0005622,GO:0005623,GO:0005737,GO:0005739,GO:0005740,GO:0005743,GO:0006725,GO:0006766,GO:0006767,GO:0006790,GO:0006807,GO:0006810,GO:0006811,GO:0006812,GO:0006820,GO:0006839,GO:0006855,GO:0006862,GO:0008150,GO:0008152,GO:0008324,GO:0008509,GO:0008514,GO:0009987,GO:0015075,GO:0015101,GO:0015215,GO:0015234,GO:0015238,GO:0015291,GO:0015297,GO:0015605,GO:0015695,GO:…	C42C1.10	Bm2705a.1	ACO02O_00763_1s	OVOC3896.1
Dasi1G00000000086	-	-	-	-	-	-	-	-	-	-	-	-	-	-	-	-	-	-	-	Bm8553a.1	ACO02O_00775_2s	OVOC3897.1
Dasi1G00000000087	KOG0200@1|root,KOG0200@2759|Eukaryota,38D55@33154|Opisthokonta,3BBNI@33208|Metazoa,3CWE2@33213|Bilateria,40FY5@6231|Nematoda,1KYBD@119089|Chromadorea	Immunoglobulin	GO:0001501,GO:0001571,GO:0003007,GO:0003170,GO:0003179,GO:0003205,GO:0003206,GO:0003231,GO:0003279,GO:0003281,GO:0003674,GO:0003824,GO:0004672,GO:0004713,GO:0004714,GO:0004888,GO:0005007,GO:0005488,GO:0005515,GO:0005539,GO:0005575,GO:0005622,GO:0005623,GO:0005737,GO:0005794,GO:0005886,GO:0005887,GO:0005911,GO:0006464,GO:0006468,GO:0006793,GO:0006796,GO:0006807,GO:0007154,GO:0007155,GO:0007165,GO:…	-	-	I-set,Ig_3	-	-	-	-	-	-	-	-	-	IPR013098,IPR013783,IPR036179,IPR003598,IPR003599,IPR007110	MetaCyc: PWY-5381,MetaCyc: PWY-5461,MetaCyc: PWY-5466,MetaCyc: PWY-5469,MetaCyc: PWY-6788,MetaCyc: PWY-6824,MetaCyc: PWY-7214,MetaCyc: PWY-7445,MetaCyc: PWY-7884,MetaCyc: PWY-8249,Reactome: R-BTA-114608,Reactome: R-CEL-109704,Reactome: R-CEL-114608,Reactome: R-CEL-1236978,Reactome: R-CEL-1257604,Reactome: R-CEL-1474228,Reactome: R-CEL-170968,Reactome: R-CEL-170984,Reactome: R-CEL-186763,Reactome:…	GO:0001501,GO:0001571,GO:0003007,GO:0003170,GO:0003179,GO:0003205,GO:0003206,GO:0003231,GO:0003279,GO:0003281,GO:0003674,GO:0003824,GO:0004672,GO:0004713,GO:0004714,GO:0004888,GO:0005007,GO:0005488,GO:0005515,GO:0005539,GO:0005575,GO:0005622,GO:0005623,GO:0005737,GO:0005794,GO:0005886,GO:0005887,GO:0005911,GO:0006464,GO:0006468,GO:0006793,GO:0006796,GO:0006807,GO:0007154,GO:0007155,GO:0007165,GO:…	Y102A11A.8	Bm7217.1	ACO02O_00797_1s	OVOC3901.1
Dasi1G00000000088	2C7YZ@1|root,2SWSP@2759|Eukaryota,3ATBQ@33154|Opisthokonta,3C4K2@33208|Metazoa,3DJYV@33213|Bilateria,40HJU@6231|Nematoda,1M023@119089|Chromadorea	-	-	-	-	-	-	-	-	-	-	-	-	-	-	-	-	-	H01M10.1	Bm7881.1	ACO02O_00919_1s	OVOC3917.1
Dasi1G00000000089	KOG1272@1|root,KOG1272@2759|Eukaryota,38EQ1@33154|Opisthokonta,3BGZ2@33208|Metazoa,3CXD5@33213|Bilateria,40DEC@6231|Nematoda,1KXKQ@119089|Chromadorea	BING4CT (NUC141) domain	GO:0000462,GO:0005575,GO:0005622,GO:0005623,GO:0005634,GO:0005654,GO:0005730,GO:0006139,GO:0006364,GO:0006396,GO:0006725,GO:0006807,GO:0008150,GO:0008152,GO:0009987,GO:0010467,GO:0016070,GO:0016072,GO:0022613,GO:0030490,GO:0030684,GO:0030686,GO:0031974,GO:0031981,GO:0032040,GO:0032991,GO:0034470,GO:0034641,GO:0034660,GO:0042254,GO:0042274,GO:0043170,GO:0043226,GO:0043227,GO:0043228,GO:0043229,GO:…	-	ko:K14768	BING4CT,WD40	-	-	-	ko00000,ko03009	-	-	-	-	GO:0005515	IPR036322,IPR019775,IPR001680,IPR040315,IPR012952,IPR015943	MetaCyc: PWY-5381,MetaCyc: PWY-6289,MetaCyc: PWY-6362,MetaCyc: PWY-6363,MetaCyc: PWY-6364,MetaCyc: PWY-6462,MetaCyc: PWY-6463,MetaCyc: PWY-6682,MetaCyc: PWY-6841,MetaCyc: PWY-7511,MetaCyc: PWY-7546,MetaCyc: PWY-7815,MetaCyc: PWY-7816,MetaCyc: PWY-7817,MetaCyc: PWY-7818,MetaCyc: PWY-7831,MetaCyc: PWY-7832,MetaCyc: PWY-7887,Reactome: R-BTA-141430,Reactome: R-BTA-177929,Reactome: R-BTA-2029482,React…	GO:0000462,GO:0005575,GO:0005622,GO:0005623,GO:0005634,GO:0005654,GO:0005730,GO:0006139,GO:0006364,GO:0006396,GO:0006725,GO:0006807,GO:0008150,GO:0008152,GO:0009987,GO:0010467,GO:0016070,GO:0016072,GO:0022613,GO:0030490,GO:0030684,GO:0030686,GO:0031974,GO:0031981,GO:0032040,GO:0032991,GO:0034470,GO:0034641,GO:0034660,GO:0042254,GO:0042274,GO:0043170,GO:0043226,GO:0043227,GO:0043228,GO:0043229,GO:…	F28D1.1	Bm12421.1	ACO02O_00930_1s	OVOC3918.1
Dasi1G00000000090	COG2233@1|root,KOG1292@2759|Eukaryota,3ADJH@33154|Opisthokonta,3BW91@33208|Metazoa,3DC0M@33213|Bilateria,40F6V@6231|Nematoda,1KX9J@119089|Chromadorea	RNA recognition motif	-	-	-	RRM_1	-	-	-	-	-	-	-	-	GO:0003676	IPR012677,IPR035979	MetaCyc: PWY-102,MetaCyc: PWY-1061,MetaCyc: PWY-1187,MetaCyc: PWY-2083,MetaCyc: PWY-3542,MetaCyc: PWY-4021,MetaCyc: PWY-4161,MetaCyc: PWY-4202,MetaCyc: PWY-5035,MetaCyc: PWY-5036,MetaCyc: PWY-5047,MetaCyc: PWY-5059,MetaCyc: PWY-5070,MetaCyc: PWY-5105,MetaCyc: PWY-5209,MetaCyc: PWY-5287,MetaCyc: PWY-5301,MetaCyc: PWY-5305,MetaCyc: PWY-5349,MetaCyc: PWY-5381,MetaCyc: PWY-5479,MetaCyc: PWY-5665,Meta…	GO:0003676	Y59E9AL.36	Bm7882.1	ACO02O_00941_1s	OVOC3919.2
Dasi1G00000000091	COG1816@1|root,KOG1097@2759|Eukaryota,38HSH@33154|Opisthokonta,3BBAE@33208|Metazoa,3CT0S@33213|Bilateria,40BN1@6231|Nematoda,1KVCB@119089|Chromadorea	Adenosine/AMP deaminase	GO:0000003,GO:0000302,GO:0000323,GO:0001666,GO:0001701,GO:0001775,GO:0001821,GO:0001824,GO:0001825,GO:0001829,GO:0001882,GO:0001883,GO:0001889,GO:0001890,GO:0002027,GO:0002252,GO:0002263,GO:0002285,GO:0002312,GO:0002313,GO:0002314,GO:0002335,GO:0002366,GO:0002376,GO:0002520,GO:0002521,GO:0002634,GO:0002636,GO:0002682,GO:0002683,GO:0002684,GO:0002685,GO:0002686,GO:0002694,GO:0002696,GO:0002819,GO:…	3.5.4.4	ko:K01488	A_deaminase	-	R01560,R02556	RC00477	ko00000,ko00001,ko01000	-	-	ko00230,ko01100,ko05340,map00230,map01100,map05340	-	GO:0019239,GO:0009168	IPR006330,IPR001365,IPR006650,IPR032466	MetaCyc: PWY-6609,MetaCyc: PWY-6610,MetaCyc: PWY-6611,MetaCyc: PWY-6753,MetaCyc: PWY-7081,MetaCyc: PWY-7179,MetaCyc: PWY-7374,Reactome: R-CEL-2161541,Reactome: R-CEL-74217,Reactome: R-DDI-5683826,Reactome: R-DDI-6798695,Reactome: R-DDI-74217,Reactome: R-DME-2161541,Reactome: R-DME-74217,Reactome: R-DRE-2161541,Reactome: R-DRE-5683826,Reactome: R-DRE-6798695,Reactome: R-DRE-74217,Reactome: R-HSA-2…	GO:0000003,GO:0000302,GO:0000323,GO:0001666,GO:0001701,GO:0001775,GO:0001821,GO:0001824,GO:0001825,GO:0001829,GO:0001882,GO:0001883,GO:0001889,GO:0001890,GO:0002027,GO:0002252,GO:0002263,GO:0002285,GO:0002312,GO:0002313,GO:0002314,GO:0002335,GO:0002366,GO:0002376,GO:0002520,GO:0002521,GO:0002634,GO:0002636,GO:0002682,GO:0002683,GO:0002684,GO:0002685,GO:0002686,GO:0002694,GO:0002696,GO:0002819,GO:…	C06G3.5a	Bm2023.1	ACO02O_00963_1s	OVOC3922.1
Dasi1G00000000092	KOG4291@1|root,KOG4291@2759|Eukaryota,38C91@33154|Opisthokonta,3BNG2@33208|Metazoa,3D5EZ@33213|Bilateria,40C68@6231|Nematoda,1KVAH@119089|Chromadorea	cell-matrix adhesion	-	-	-	AMOP,NIDO	-	-	-	-	-	-	-	-	GO:0007160	IPR003886,IPR005533	Reactome: R-CEL-913709,Reactome: R-DME-913709,Reactome: R-DME-977068,Reactome: R-HSA-1474228,Reactome: R-HSA-163125,Reactome: R-HSA-3000157,Reactome: R-HSA-5083625,Reactome: R-HSA-5083632,Reactome: R-HSA-5083636,Reactome: R-HSA-5621480,Reactome: R-HSA-913709,Reactome: R-HSA-977068,Reactome: R-MMU-1474228,Reactome: R-MMU-163125,Reactome: R-MMU-3000157,Reactome: R-MMU-913709,Reactome: R-MMU-977068,…	GO:0007160	F54D1.6	Bm4358a.1	ACO02O_00974_1s	OVOC3923.2
Dasi1G00000000093	KOG3544@1|root,KOG3544@2759|Eukaryota,39VI5@33154|Opisthokonta,3BNUI@33208|Metazoa,3D5SX@33213|Bilateria,40BHT@6231|Nematoda,1KV4T@119089|Chromadorea	mRNA, complete cds	GO:0005575,GO:0005576,GO:0007275,GO:0008150,GO:0018996,GO:0031012,GO:0032501,GO:0032502,GO:0040002,GO:0042303,GO:0042335,GO:0042338,GO:0044421,GO:0048856,GO:0060102,GO:0062023	-	-	Col_cuticle_N,Collagen	-	-	-	-	-	-	-	-	GO:0042302	IPR008160,IPR002486	MetaCyc: PWY-241,MetaCyc: PWY-5743,MetaCyc: PWY-5744,MetaCyc: PWY-5789,MetaCyc: PWY-6142,MetaCyc: PWY-7115,MetaCyc: PWY-7117,Reactome: R-BTA-114604,Reactome: R-BTA-1442490,Reactome: R-BTA-1650814,Reactome: R-BTA-166663,Reactome: R-BTA-173623,Reactome: R-BTA-2022090,Reactome: R-BTA-3000171,Reactome: R-BTA-3000178,Reactome: R-BTA-391160,Reactome: R-BTA-5683826,Reactome: R-BTA-6798695,Reactome: R-BT…	GO:0005575,GO:0005576,GO:0007275,GO:0008150,GO:0018996,GO:0031012,GO:0032501,GO:0032502,GO:0040002,GO:0042303,GO:0042335,GO:0042338,GO:0044421,GO:0048856,GO:0060102,GO:0062023,GO:0042302	Y49F6B.10	Bm7408.1	ACO02O_00985_1s	OVOC3924.1
Dasi1G00000000094	KOG1225@1|root,KOG1225@2759|Eukaryota,3AMDX@33154|Opisthokonta,3C0UD@33208|Metazoa,3DH0V@33213|Bilateria,40GET@6231|Nematoda,1KZ7Y@119089|Chromadorea	regulation of canonical Wnt signaling pathway involved in osteoblast differentiation	-	-	-	Laminin_EGF	-	-	-	-	-	-	-	-	-	IPR000742	MetaCyc: PWY-6241,MetaCyc: PWY-6803,MetaCyc: PWY-7409,MetaCyc: PWY-7416,MetaCyc: PWY-7417,MetaCyc: PWY-7783,MetaCyc: PWY-7884,MetaCyc: PWY-8051,MetaCyc: PWY-8053,MetaCyc: PWY-8119,Reactome: R-BTA-140834,Reactome: R-BTA-159763,Reactome: R-BTA-202733,Reactome: R-CEL-114608,Reactome: R-CEL-1474228,Reactome: R-CEL-159763,Reactome: R-CEL-159782,Reactome: R-CEL-1650814,Reactome: R-CEL-1912420,Reactome:…	-	C37C3.7	Bm2645a.1	ACO02O_00997_1s	OVOC3925.1
Dasi1G00000000095	KOG1006@1|root,KOG1006@2759|Eukaryota,3AFCS@33154|Opisthokonta,3BWUG@33208|Metazoa,3DEAA@33213|Bilateria,40AR2@6231|Nematoda,1KUN9@119089|Chromadorea	Belongs to the protein kinase superfamily	GO:0000165,GO:0000166,GO:0000187,GO:0001558,GO:0001932,GO:0001934,GO:0003008,GO:0003012,GO:0003298,GO:0003300,GO:0003301,GO:0003674,GO:0003824,GO:0004672,GO:0004674,GO:0004708,GO:0004712,GO:0005488,GO:0005515,GO:0005524,GO:0005575,GO:0005622,GO:0005623,GO:0005634,GO:0005737,GO:0005829,GO:0006275,GO:0006464,GO:0006468,GO:0006793,GO:0006796,GO:0006807,GO:0006950,GO:0007154,GO:0007165,GO:0007254,GO:…	2.7.12.2	ko:K04430	Pkinase	M00688	-	-	ko00000,ko00001,ko00002,ko01000,ko01001	-	-	ko04010,ko04012,ko04013,ko04620,ko04664,ko04668,ko04912,ko04926,ko05120,ko05142,ko05161,ko05164,ko05166,ko05167,ko05169,ko05418,map04010,map04012,map04013,map04620,map04664,map04668,map04912,map04926,map05120,map05142,map05161,map05164,map05166,map05167,map05169,map05418	-	GO:0004672,GO:0005524,GO:0006468	IPR000719,IPR017441,IPR008271,IPR011009	MetaCyc: PWY-5129,MetaCyc: PWY-6322,MetaCyc: PWY-6369,MetaCyc: PWY-6626,MetaCyc: PWY-6682,MetaCyc: PWY-6952,MetaCyc: PWY-6955,MetaCyc: PWY-7077,MetaCyc: PWY-7321,MetaCyc: PWY-7511,MetaCyc: PWY-7675,MetaCyc: PWY-7676,MetaCyc: PWY-7740,MetaCyc: PWY-7769,MetaCyc: PWY-7886,MetaCyc: PWY-7905,MetaCyc: PWY-7948,MetaCyc: PWY-7975,MetaCyc: PWY-7979,MetaCyc: PWY-8051,MetaCyc: PWY-8129,MetaCyc: PWY-8250,Rea…	GO:0000165,GO:0000166,GO:0000187,GO:0001558,GO:0001932,GO:0001934,GO:0003008,GO:0003012,GO:0003298,GO:0003300,GO:0003301,GO:0003674,GO:0003824,GO:0004672,GO:0004674,GO:0004708,GO:0004712,GO:0005488,GO:0005515,GO:0005524,GO:0005575,GO:0005622,GO:0005623,GO:0005634,GO:0005737,GO:0005829,GO:0006275,GO:0006464,GO:0006468,GO:0006793,GO:0006796,GO:0006807,GO:0006950,GO:0007154,GO:0007165,GO:0007254,GO:…	F42G10.2	Bm4039a.1	ACO02O_01008_1s	OVOC3926.1
Dasi1G00000000096	COG5216@1|root,KOG2923@2759|Eukaryota,3A895@33154|Opisthokonta,3BTW7@33208|Metazoa,3DAKC@33213|Bilateria,40EQI@6231|Nematoda,1KX3A@119089|Chromadorea	CSL zinc finger	GO:0002791,GO:0002792,GO:0003674,GO:0005488,GO:0005575,GO:0005622,GO:0005623,GO:0005634,GO:0005654,GO:0005737,GO:0005829,GO:0006417,GO:0006448,GO:0006464,GO:0006807,GO:0008150,GO:0008152,GO:0009058,GO:0009889,GO:0009987,GO:0010468,GO:0010556,GO:0010608,GO:0017182,GO:0017183,GO:0018193,GO:0018202,GO:0019222,GO:0019538,GO:0031323,GO:0031326,GO:0031974,GO:0031981,GO:0032268,GO:0032879,GO:0032880,GO:…	-	ko:K15455	zf-CSL	-	-	-	ko00000,ko03012,ko03016	-	-	-	-	GO:0017183,GO:0046872	IPR036671,IPR044248,IPR007872	Reactome: R-CEL-5358493,Reactome: R-DME-5358493,Reactome: R-HSA-5358493,Reactome: R-MMU-5358493,Reactome: R-SCE-5358493,Reactome: R-SPO-5358493	GO:0002791,GO:0002792,GO:0003674,GO:0005488,GO:0005575,GO:0005622,GO:0005623,GO:0005634,GO:0005654,GO:0005737,GO:0005829,GO:0006417,GO:0006448,GO:0006464,GO:0006807,GO:0008150,GO:0008152,GO:0009058,GO:0009889,GO:0009987,GO:0010468,GO:0010556,GO:0010608,GO:0017182,GO:0017183,GO:0018193,GO:0018202,GO:0019222,GO:0019538,GO:0031323,GO:0031326,GO:0031974,GO:0031981,GO:0032268,GO:0032879,GO:0032880,GO:…	K01H12.1a	Bm4737.1	ACO02O_01019_1s	OVOC3928.1
Dasi1G00000000097	KOG1216@1|root,KOG1216@2759|Eukaryota,38E3C@33154|Opisthokonta,3BNAF@33208|Metazoa,3D54J@33213|Bilateria,40BU4@6231|Nematoda,1KTNU@119089|Chromadorea	von Willebrand factor type A domain	-	-	-	VWA	-	-	-	-	-	-	-	-	-	IPR002035,IPR036465	MetaCyc: PWY-5381,MetaCyc: PWY-5531,MetaCyc: PWY-5800,MetaCyc: PWY-6148,MetaCyc: PWY-6720,MetaCyc: PWY-7018,MetaCyc: PWY-7025,MetaCyc: PWY-7159,MetaCyc: PWY-7250,MetaCyc: PWY-7376,MetaCyc: PWY-7450,MetaCyc: PWY-7511,MetaCyc: PWY-7817,MetaCyc: PWY-7981,Reactome: R-BTA-1483206,Reactome: R-CEL-112308,Reactome: R-CEL-112382,Reactome: R-CEL-113418,Reactome: R-CEL-1234176,Reactome: R-CEL-1236978,Reacto…	-	C18H7.1a	Bm2314.1	ACO02O_01030_1s	OVOC3929.1
Dasi1G00000000098	KOG3513@1|root,KOG3513@2759|Eukaryota,38C7V@33154|Opisthokonta,3B984@33208|Metazoa,3CS11@33213|Bilateria,40C25@6231|Nematoda,1KUDK@119089|Chromadorea	Cell adhesion molecule	GO:0000003,GO:0000132,GO:0000226,GO:0000278,GO:0000902,GO:0000904,GO:0001101,GO:0001501,GO:0001508,GO:0001525,GO:0001558,GO:0001568,GO:0001667,GO:0001764,GO:0001775,GO:0001871,GO:0001932,GO:0001944,GO:0002009,GO:0002020,GO:0002064,GO:0002165,GO:0002175,GO:0002252,GO:0002263,GO:0002274,GO:0002275,GO:0002283,GO:0002366,GO:0002376,GO:0002443,GO:0002444,GO:0002446,GO:0003007,GO:0003008,GO:0003381,GO:…	-	ko:K06550,ko:K06756,ko:K06757,ko:K06758,ko:K06760	Bravo_FIGEY,I-set,Ig_3,fn3,ig	-	-	-	ko00000,ko00001,ko00537,ko04090,ko04091,ko04516	-	-	ko04360,ko04514,map04360,map04514	-	GO:0005515	IPR036116,IPR003961,IPR013783,IPR003598,IPR036179,IPR007110,IPR003599,IPR026966	MetaCyc: PWY-4702,MetaCyc: PWY-5265,MetaCyc: PWY-5491,MetaCyc: PWY-6148,MetaCyc: PWY-6352,MetaCyc: PWY-6365,MetaCyc: PWY-6366,MetaCyc: PWY-6368,MetaCyc: PWY-6385,MetaCyc: PWY-6456,MetaCyc: PWY-6470,MetaCyc: PWY-6471,MetaCyc: PWY-6575,MetaCyc: PWY-6627,MetaCyc: PWY-6686,MetaCyc: PWY-6720,MetaCyc: PWY-6724,MetaCyc: PWY-6788,MetaCyc: PWY-6827,MetaCyc: PWY-6855,MetaCyc: PWY-6902,MetaCyc: PWY-6955,Met…	GO:0000003,GO:0000132,GO:0000226,GO:0000278,GO:0000902,GO:0000904,GO:0001101,GO:0001501,GO:0001508,GO:0001525,GO:0001558,GO:0001568,GO:0001667,GO:0001764,GO:0001775,GO:0001871,GO:0001932,GO:0001944,GO:0002009,GO:0002020,GO:0002064,GO:0002165,GO:0002175,GO:0002252,GO:0002263,GO:0002274,GO:0002275,GO:0002283,GO:0002366,GO:0002376,GO:0002443,GO:0002444,GO:0002446,GO:0003007,GO:0003008,GO:0003381,GO:…	C18F3.2a	Bm2308.1	ACO02O_01041_1s	OVOC3931.1
Dasi1G00000000099	KOG3513@1|root,KOG3513@2759|Eukaryota,3ANX8@33154|Opisthokonta,3C1QN@33208|Metazoa,3DH43@33213|Bilateria,40GJJ@6231|Nematoda,1KZF8@119089|Chromadorea	Cell adhesion molecule	-	-	-	Ig_3	-	-	-	-	-	-	-	-	-	IPR036179,IPR013783,IPR007110,IPR003598	MetaCyc: PWY-1901,MetaCyc: PWY-1961,MetaCyc: PWY-1981,MetaCyc: PWY-2021,MetaCyc: PWY-2881,MetaCyc: PWY-2901,MetaCyc: PWY-2902,MetaCyc: PWY-4421,MetaCyc: PWY-5094,MetaCyc: PWY-5105,MetaCyc: PWY-5129,MetaCyc: PWY-5139,MetaCyc: PWY-5160,MetaCyc: PWY-5161,MetaCyc: PWY-5268,MetaCyc: PWY-5284,MetaCyc: PWY-5286,MetaCyc: PWY-5310,MetaCyc: PWY-5312,MetaCyc: PWY-5313,MetaCyc: PWY-5320,MetaCyc: PWY-5321,Met…	-	C18F3.2b	Bm8012.1	ACO02O_01052_1s	OVOC3933.1
Dasi1G00000000100	-	-	-	-	-	-	-	-	-	-	-	-	-	-	-	-	-	-	-	-	ACO02O_01074_1s	-
Dasi1G00000000101	COG4886@1|root,KOG4194@2759|Eukaryota,39JK1@33154|Opisthokonta,3BDMH@33208|Metazoa,3CSI3@33213|Bilateria,40CVT@6231|Nematoda,1KY6E@119089|Chromadorea	Leucine rich repeat N-terminal domain	GO:0003008,GO:0003674,GO:0005102,GO:0005114,GO:0005126,GO:0005160,GO:0005488,GO:0005515,GO:0005575,GO:0005622,GO:0005623,GO:0005886,GO:0005887,GO:0007154,GO:0007165,GO:0007166,GO:0007167,GO:0007178,GO:0007179,GO:0007275,GO:0007399,GO:0007423,GO:0007600,GO:0007605,GO:0008150,GO:0009653,GO:0009719,GO:0009790,GO:0009887,GO:0009892,GO:0009894,GO:0009895,GO:0009966,GO:0009967,GO:0009987,GO:0010033,GO:…	-	-	I-set,LRRCT,LRRNT,LRR_8	-	-	-	-	-	-	-	-	GO:0005515	IPR003598,IPR001611,IPR036179,IPR032675,IPR007110,IPR013783,IPR003599,IPR013098,IPR003591,IPR000372,IPR000483	MetaCyc: PWY-5381,MetaCyc: PWY-5461,MetaCyc: PWY-5466,MetaCyc: PWY-5469,MetaCyc: PWY-6824,MetaCyc: PWY-7214,MetaCyc: PWY-7445,MetaCyc: PWY-7884,MetaCyc: PWY-8249,Reactome: R-BTA-114608,Reactome: R-CEL-109704,Reactome: R-CEL-114608,Reactome: R-CEL-1236978,Reactome: R-CEL-1257604,Reactome: R-CEL-1474228,Reactome: R-CEL-170968,Reactome: R-CEL-170984,Reactome: R-CEL-186763,Reactome: R-CEL-186797,Reac…	GO:0003008,GO:0003674,GO:0005102,GO:0005114,GO:0005126,GO:0005160,GO:0005488,GO:0005515,GO:0005575,GO:0005622,GO:0005623,GO:0005886,GO:0005887,GO:0007154,GO:0007165,GO:0007166,GO:0007167,GO:0007178,GO:0007179,GO:0007275,GO:0007399,GO:0007423,GO:0007600,GO:0007605,GO:0008150,GO:0009653,GO:0009719,GO:0009790,GO:0009887,GO:0009892,GO:0009894,GO:0009895,GO:0009966,GO:0009967,GO:0009987,GO:0010033,GO:…	T21D12.9a	Bm5894b.1	ACO02O_01085_1s	OVOC3934.1
Dasi1G00000000102	COG1272@1|root,KOG0748@2759|Eukaryota,38C8H@33154|Opisthokonta,3BCS0@33208|Metazoa,3CTE5@33213|Bilateria,40BHU@6231|Nematoda,1KXRJ@119089|Chromadorea	Haemolysin-III related	GO:0001525,GO:0001558,GO:0001568,GO:0001944,GO:0002791,GO:0002793,GO:0003674,GO:0005488,GO:0005515,GO:0005575,GO:0005623,GO:0005886,GO:0006082,GO:0006109,GO:0006629,GO:0006631,GO:0006950,GO:0007154,GO:0007165,GO:0007166,GO:0007275,GO:0008150,GO:0008152,GO:0009266,GO:0009409,GO:0009611,GO:0009628,GO:0009653,GO:0009719,GO:0009725,GO:0009755,GO:0009889,GO:0009893,GO:0009966,GO:0009967,GO:0009968,GO:…	-	ko:K07297	HlyIII	-	-	-	ko00000,ko00001	-	-	ko04152,ko04211,ko04920,ko04932,map04152,map04211,map04920,map04932	-	GO:0016021	IPR004254	Reactome: R-HSA-163680,Reactome: R-HSA-5675221,Reactome: R-MMU-163680,Reactome: R-MMU-5675221	GO:0001525,GO:0001558,GO:0001568,GO:0001944,GO:0002791,GO:0002793,GO:0003674,GO:0005488,GO:0005515,GO:0005575,GO:0005623,GO:0005886,GO:0006082,GO:0006109,GO:0006629,GO:0006631,GO:0006950,GO:0007154,GO:0007165,GO:0007166,GO:0007275,GO:0008150,GO:0008152,GO:0009266,GO:0009409,GO:0009611,GO:0009628,GO:0009653,GO:0009719,GO:0009725,GO:0009755,GO:0009889,GO:0009893,GO:0009966,GO:0009967,GO:0009968,GO:…	Y32H12A.5	Bm6356.1	ACO02O_01096_1s	OVOC3935.1
Dasi1G00000000103	COG0236@1|root,KOG1748@2759|Eukaryota,3A92K@33154|Opisthokonta,3BT9U@33208|Metazoa,3D9QP@33213|Bilateria,40EBR@6231|Nematoda,1KWRC@119089|Chromadorea	Carrier of the growing fatty acid chain in fatty acid biosynthesis	GO:0000035,GO:0000036,GO:0003674,GO:0003824,GO:0003954,GO:0005488,GO:0005504,GO:0005509,GO:0005575,GO:0005622,GO:0005623,GO:0005634,GO:0005654,GO:0005737,GO:0005739,GO:0005740,GO:0005743,GO:0005746,GO:0005747,GO:0005759,GO:0005829,GO:0005975,GO:0006082,GO:0006091,GO:0006119,GO:0006120,GO:0006139,GO:0006163,GO:0006464,GO:0006629,GO:0006631,GO:0006633,GO:0006643,GO:0006644,GO:0006664,GO:0006725,GO:…	-	ko:K03955	PP-binding	M00146	-	-	ko00000,ko00001,ko00002	-	-	ko00190,ko01100,ko04714,ko04723,ko04932,ko05010,ko05012,ko05016,map00190,map01100,map04714,map04723,map04932,map05010,map05012,map05016	3.D.1.6	GO:0006633	IPR036736,IPR006162,IPR003231,IPR009081	MetaCyc: PWY-1061,MetaCyc: PWY-1121,MetaCyc: PWY-1186,MetaCyc: PWY-1921,MetaCyc: PWY-2083,MetaCyc: PWY-2343,MetaCyc: PWY-2541,MetaCyc: PWY-2601,MetaCyc: PWY-2724,MetaCyc: PWY-282,MetaCyc: PWY-301,MetaCyc: PWY-3162,MetaCyc: PWY-321,MetaCyc: PWY-3261,MetaCyc: PWY-3542,MetaCyc: PWY-361,MetaCyc: PWY-3722,MetaCyc: PWY-4021,MetaCyc: PWY-4161,MetaCyc: PWY-4202,MetaCyc: PWY-4381,MetaCyc: PWY-4801,MetaCyc…	GO:0000035,GO:0000036,GO:0003674,GO:0003824,GO:0003954,GO:0005488,GO:0005504,GO:0005509,GO:0005575,GO:0005622,GO:0005623,GO:0005634,GO:0005654,GO:0005737,GO:0005739,GO:0005740,GO:0005743,GO:0005746,GO:0005747,GO:0005759,GO:0005829,GO:0005975,GO:0006082,GO:0006091,GO:0006119,GO:0006120,GO:0006139,GO:0006163,GO:0006464,GO:0006629,GO:0006631,GO:0006633,GO:0006643,GO:0006644,GO:0006664,GO:0006725,GO:…	Y56A3A.19	Bm14732.1	ACO02O_01109_1s	OVOC3935.1
Dasi1G00000000104	2E95V@1|root,2SFJF@2759|Eukaryota	Domain present in PSD-95, Dlg, and ZO-1/2.	-	2.3.2.27	ko:K15682	PDZ	-	-	-	ko00000,ko01000,ko04121	-	-	-	-	GO:0005515	IPR001478,IPR036034	MetaCyc: PWY-4983,MetaCyc: PWY-7511,MetaCyc: PWY-7884,MetaCyc: PWY-8119,Reactome: R-BTA-196780,Reactome: R-BTA-199220,Reactome: R-BTA-212676,Reactome: R-BTA-425397,Reactome: R-BTA-5610787,Reactome: R-BTA-8853659,Reactome: R-BTA-9013404,Reactome: R-BTA-9013406,Reactome: R-BTA-9013408,Reactome: R-CEL-181429,Reactome: R-CEL-181430,Reactome: R-CEL-182971,Reactome: R-CEL-201688,Reactome: R-CEL-2028269…	GO:0005515	C50F7.6b	Bm2881.1	ACO02O_01120_1s	OVOC3936.1
Dasi1G00000000105	KOG1318@1|root,KOG1318@2759|Eukaryota,38H9B@33154|Opisthokonta,3BBTU@33208|Metazoa,3CTCM@33213|Bilateria,40E9Z@6231|Nematoda,1KWS5@119089|Chromadorea	canonical Wnt signaling pathway involved in negative regulation of apoptotic process	GO:0000122,GO:0000976,GO:0000977,GO:0000978,GO:0000981,GO:0000982,GO:0000987,GO:0001012,GO:0001067,GO:0001077,GO:0001227,GO:0001228,GO:0001654,GO:0001745,GO:0002376,GO:0002520,GO:0002521,GO:0002573,GO:0002682,GO:0002761,GO:0002831,GO:0003674,GO:0003676,GO:0003677,GO:0003682,GO:0003690,GO:0003700,GO:0003705,GO:0005488,GO:0005515,GO:0005575,GO:0005622,GO:0005623,GO:0005634,GO:0005654,GO:0005667,GO:…	-	ko:K09105,ko:K09455,ko:K15590	DUF3371,HLH,MITF_TFEB_C_3_N	-	-	-	ko00000,ko00001,ko03000	-	-	ko04137,ko04380,ko04916,ko05200,ko05202,ko05211,ko05218,map04137,map04380,map04916,map05200,map05202,map05211,map05218	-	GO:0046983	IPR011598,IPR036638	Reactome: R-BTA-5689880,Reactome: R-BTA-8866911,Reactome: R-BTA-9018519,Reactome: R-CEL-1234158,Reactome: R-CEL-1234176,Reactome: R-CEL-163358,Reactome: R-CEL-163765,Reactome: R-CEL-525793,Reactome: R-CEL-5689880,Reactome: R-CEL-8951664,Reactome: R-DME-1234158,Reactome: R-DME-1234176,Reactome: R-DME-2559585,Reactome: R-DME-432395,Reactome: R-DME-432408,Reactome: R-DME-432501,Reactome: R-DME-43252…	GO:0000122,GO:0000976,GO:0000977,GO:0000978,GO:0000981,GO:0000982,GO:0000987,GO:0001012,GO:0001067,GO:0001077,GO:0001227,GO:0001228,GO:0001654,GO:0001745,GO:0002376,GO:0002520,GO:0002521,GO:0002573,GO:0002682,GO:0002761,GO:0002831,GO:0003674,GO:0003676,GO:0003677,GO:0003682,GO:0003690,GO:0003700,GO:0003705,GO:0005488,GO:0005515,GO:0005575,GO:0005622,GO:0005623,GO:0005634,GO:0005654,GO:0005667,GO:…	W02C12.3e	Bm6133a.1	ACO02O_01131_1s	OVOC3937.1
Dasi1G00000000106	KOG4088@1|root,KOG4088@2759|Eukaryota,3A31M@33154|Opisthokonta,3BR0J@33208|Metazoa,3D81I@33213|Bilateria,40DA1@6231|Nematoda,1KVSB@119089|Chromadorea	Translocon-associated protein, delta subunit precursor (TRAP-delta)	-	-	-	-	-	-	-	-	-	-	-	-	-	-	-	-	T12A7.6	Bm5737b.1	ACO02O_01142_1s	OVOC3941.2
Dasi1G00000000107	COG5044@1|root,KOG1439@2759|Eukaryota,38CZK@33154|Opisthokonta,3BC03@33208|Metazoa,3CURQ@33213|Bilateria,40AT5@6231|Nematoda,1KTKF@119089|Chromadorea	Regulates the GDP GTP exchange reaction of most RAB proteins by inhibiting the dissociation of GDP from them, and the subsequent binding of GTP	GO:0001505,GO:0003674,GO:0005092,GO:0005575,GO:0005622,GO:0005623,GO:0005737,GO:0006810,GO:0006836,GO:0007154,GO:0007267,GO:0007268,GO:0007269,GO:0008021,GO:0008150,GO:0009987,GO:0012505,GO:0016192,GO:0023052,GO:0023061,GO:0030133,GO:0030234,GO:0030695,GO:0031410,GO:0031982,GO:0032940,GO:0043226,GO:0043227,GO:0043229,GO:0044424,GO:0044444,GO:0044456,GO:0044464,GO:0045202,GO:0046903,GO:0050790,GO:…	-	ko:K17255	GDI	-	-	-	ko00000,ko04147	-	-	-	-	GO:0005092,GO:0007264,GO:0005093,GO:0015031	IPR036188,IPR018203,IPR000806	MetaCyc: PWY-0,MetaCyc: PWY-101,MetaCyc: PWY-1061,MetaCyc: PWY-1121,MetaCyc: PWY-1186,MetaCyc: PWY-1187,MetaCyc: PWY-1381,MetaCyc: PWY-2,MetaCyc: PWY-2083,MetaCyc: PWY-2181,MetaCyc: PWY-2229,MetaCyc: PWY-2261,MetaCyc: PWY-2421,MetaCyc: PWY-2467,MetaCyc: PWY-2541,MetaCyc: PWY-2582,MetaCyc: PWY-2601,MetaCyc: PWY-2681,MetaCyc: PWY-2724,MetaCyc: PWY-282,MetaCyc: PWY-2841,MetaCyc: PWY-2961,MetaCyc: PW…	GO:0001505,GO:0003674,GO:0005092,GO:0005575,GO:0005622,GO:0005623,GO:0005737,GO:0006810,GO:0006836,GO:0007154,GO:0007267,GO:0007268,GO:0007269,GO:0008021,GO:0008150,GO:0009987,GO:0012505,GO:0016192,GO:0023052,GO:0023061,GO:0030133,GO:0030234,GO:0030695,GO:0031410,GO:0031982,GO:0032940,GO:0043226,GO:0043227,GO:0043229,GO:0044424,GO:0044444,GO:0044456,GO:0044464,GO:0045202,GO:0046903,GO:0050790,GO:…	Y57G11C.10a	Bm13848.1	ACO02O_01153_1s	OVOC3942.1
Dasi1G00000000108	COG2227@1|root,KOG1270@2759|Eukaryota,39T8B@33154|Opisthokonta,3BE5R@33208|Metazoa,3CZ4I@33213|Bilateria,40D6J@6231|Nematoda,1KWCC@119089|Chromadorea	O-methyltransferase that catalyzes the 2 O-methylation steps in the ubiquinone biosynthetic pathway	GO:0002119,GO:0002164,GO:0003674,GO:0003824,GO:0004395,GO:0005575,GO:0005622,GO:0005623,GO:0005737,GO:0005739,GO:0005740,GO:0005743,GO:0005759,GO:0005975,GO:0006066,GO:0006071,GO:0006732,GO:0006733,GO:0006743,GO:0006744,GO:0006950,GO:0007275,GO:0008150,GO:0008152,GO:0008168,GO:0008171,GO:0008757,GO:0009058,GO:0009108,GO:0009611,GO:0009791,GO:0009889,GO:0009987,GO:0010420,GO:0010565,GO:0010566,GO:…	2.1.1.114,2.1.1.64	ko:K00591	Methyltransf_11,Methyltransf_23	M00128	R02175,R04711,R07235,R08771,R08781	RC00003,RC00392,RC01895	ko00000,ko00001,ko00002,ko01000	-	-	ko00130,ko01100,ko01110,map00130,map01100,map01110	-	GO:0006744,GO:0008425,GO:0008168	IPR010233,IPR029063,IPR013216	MetaCyc: PWY-5855,MetaCyc: PWY-5856,MetaCyc: PWY-5857,MetaCyc: PWY-5870,MetaCyc: PWY-5871,MetaCyc: PWY-5872,MetaCyc: PWY-5873,MetaCyc: PWY-6708,MetaCyc: PWY-7230,Reactome: R-DDI-2142789,Reactome: R-HSA-2142789,Reactome: R-MMU-2142789,Reactome: R-RNO-2142789,Reactome: R-SCE-2142789,Reactome: R-SPO-2142789,MetaCyc: PWY-1061,MetaCyc: PWY-1121,MetaCyc: PWY-1186,MetaCyc: PWY-1422,MetaCyc: PWY-1581,Met…	GO:0002119,GO:0002164,GO:0003674,GO:0003824,GO:0004395,GO:0005575,GO:0005622,GO:0005623,GO:0005737,GO:0005739,GO:0005740,GO:0005743,GO:0005759,GO:0005975,GO:0006066,GO:0006071,GO:0006732,GO:0006733,GO:0006743,GO:0006744,GO:0006950,GO:0007275,GO:0008150,GO:0008152,GO:0008168,GO:0008171,GO:0008757,GO:0009058,GO:0009108,GO:0009611,GO:0009791,GO:0009889,GO:0009987,GO:0010420,GO:0010565,GO:0010566,GO:…	Y57G11C.11a	Bm6906.1	ACO02O_01164_1s	OVOC3943.1
Dasi1G00000000109	KOG3426@1|root,KOG3426@2759|Eukaryota,3ADZG@33154|Opisthokonta,3BWNE@33208|Metazoa,3DCAF@33213|Bilateria,40GUD@6231|Nematoda,1KZM8@119089|Chromadorea,411XH@6236|Rhabditida	NADH dehydrogenase (Ubiquinone) 1 alpha subcomplex	GO:0005575,GO:0005622,GO:0005623,GO:0005737,GO:0005739,GO:0005740,GO:0005743,GO:0005746,GO:0005747,GO:0006091,GO:0006119,GO:0006120,GO:0006139,GO:0006163,GO:0006725,GO:0006753,GO:0006793,GO:0006796,GO:0006807,GO:0008150,GO:0008152,GO:0009117,GO:0009123,GO:0009126,GO:0009141,GO:0009144,GO:0009150,GO:0009161,GO:0009167,GO:0009199,GO:0009205,GO:0009259,GO:0009987,GO:0015980,GO:0016020,GO:0016310,GO:…	-	ko:K03950	-	M00146	-	-	ko00000,ko00001,ko00002	-	-	ko00190,ko01100,ko04714,ko04723,ko04932,ko05010,ko05012,ko05016,map00190,map01100,map04714,map04723,map04932,map05010,map05012,map05016	3.D.1.6	-	-	-	GO:0005575,GO:0005622,GO:0005623,GO:0005737,GO:0005739,GO:0005740,GO:0005743,GO:0005746,GO:0005747,GO:0006091,GO:0006119,GO:0006120,GO:0006139,GO:0006163,GO:0006725,GO:0006753,GO:0006793,GO:0006796,GO:0006807,GO:0008150,GO:0008152,GO:0009117,GO:0009123,GO:0009126,GO:0009141,GO:0009144,GO:0009150,GO:0009161,GO:0009167,GO:0009199,GO:0009205,GO:0009259,GO:0009987,GO:0015980,GO:0016020,GO:0016310,GO:…	Y57G11C.12	Bm6906.1	ACO02O_01175_1s	OVOC3943.1
Dasi1G00000000110	COG0484@1|root,KOG0722@2759|Eukaryota,38F65@33154|Opisthokonta,3B9N4@33208|Metazoa,3CVHM@33213|Bilateria,40C8N@6231|Nematoda,1KV1C@119089|Chromadorea	DnaJ molecular chaperone homology domain	-	-	ko:K19371	DnaJ	-	-	-	ko00000,ko03110	-	-	-	-	GO:0006457	IPR036869,IPR018253,IPR001623,IPR044632	MetaCyc: PWY-7250,Reactome: R-BTA-3371453,Reactome: R-BTA-3371497,Reactome: R-BTA-5687128,Reactome: R-BTA-6798695,Reactome: R-DDI-3371497,Reactome: R-DME-6798695,Reactome: R-DME-888590,Reactome: R-DRE-3371453,Reactome: R-HSA-1268020,Reactome: R-HSA-1362409,Reactome: R-HSA-192823,Reactome: R-HSA-3371453,Reactome: R-HSA-3371497,Reactome: R-HSA-3371568,Reactome: R-HSA-3371571,Reactome: R-HSA-381038,…	GO:0006457	B0035.2	Bm1691a.1	ACO02O_01197_1s	OVOC3945.2
Dasi1G00000000111	KOG2893@1|root,KOG2893@2759|Eukaryota,38FKN@33154|Opisthokonta,3BARP@33208|Metazoa,3CYEN@33213|Bilateria,40DM4@6231|Nematoda,1KWAX@119089|Chromadorea	zinc finger	GO:0000070,GO:0000075,GO:0000226,GO:0000278,GO:0000280,GO:0000775,GO:0000776,GO:0000819,GO:0000902,GO:0000904,GO:0001578,GO:0003674,GO:0003700,GO:0005488,GO:0005515,GO:0005539,GO:0005575,GO:0005622,GO:0005623,GO:0005634,GO:0005654,GO:0005694,GO:0005730,GO:0005856,GO:0006355,GO:0006996,GO:0007010,GO:0007017,GO:0007049,GO:0007051,GO:0007052,GO:0007059,GO:0007088,GO:0007093,GO:0007094,GO:0007275,GO:…	-	-	-	-	-	-	-	-	-	-	-	-	IPR013087	MetaCyc: PWY-102,MetaCyc: PWY-1061,MetaCyc: PWY-1187,MetaCyc: PWY-2083,MetaCyc: PWY-3542,MetaCyc: PWY-4021,MetaCyc: PWY-4161,MetaCyc: PWY-4202,MetaCyc: PWY-5035,MetaCyc: PWY-5036,MetaCyc: PWY-5047,MetaCyc: PWY-5059,MetaCyc: PWY-5070,MetaCyc: PWY-5105,MetaCyc: PWY-5209,MetaCyc: PWY-5287,MetaCyc: PWY-5301,MetaCyc: PWY-5305,MetaCyc: PWY-5349,MetaCyc: PWY-5392,MetaCyc: PWY-5479,MetaCyc: PWY-5665,Meta…	GO:0000070,GO:0000075,GO:0000226,GO:0000278,GO:0000280,GO:0000775,GO:0000776,GO:0000819,GO:0000902,GO:0000904,GO:0001578,GO:0003674,GO:0003700,GO:0005488,GO:0005515,GO:0005539,GO:0005575,GO:0005622,GO:0005623,GO:0005634,GO:0005654,GO:0005694,GO:0005730,GO:0005856,GO:0006355,GO:0006996,GO:0007010,GO:0007017,GO:0007049,GO:0007051,GO:0007052,GO:0007059,GO:0007088,GO:0007093,GO:0007094,GO:0007275,GO:…	B0035.1a	Bm1690.1	ACO02O_01208_1s	OVOC3946.1
Dasi1G00000000112	KOG2391@1|root,KOG2391@2759|Eukaryota,38GCE@33154|Opisthokonta,3BC6T@33208|Metazoa,3CWYA@33213|Bilateria,40AKT@6231|Nematoda,1KUBC@119089|Chromadorea	Tumor susceptibility	GO:0000813,GO:0001558,GO:0001932,GO:0001933,GO:0003674,GO:0003676,GO:0003677,GO:0003712,GO:0003713,GO:0003714,GO:0005488,GO:0005515,GO:0005575,GO:0005576,GO:0005615,GO:0005622,GO:0005623,GO:0005634,GO:0005730,GO:0005737,GO:0005768,GO:0005769,GO:0005770,GO:0005771,GO:0005829,GO:0005886,GO:0006355,GO:0006464,GO:0006469,GO:0006508,GO:0006511,GO:0006513,GO:0006807,GO:0006810,GO:0006858,GO:0006887,GO:…	-	ko:K12183	UEV,Vps23_core	M00409	-	-	ko00000,ko00001,ko00002,ko04131,ko04147	-	-	ko04144,map04144	-	GO:0015031	IPR017916,IPR016135,IPR037202,IPR008883	Reactome: R-DDI-917729,Reactome: R-HSA-162588,Reactome: R-HSA-174490,Reactome: R-HSA-917729,Reactome: R-HSA-9610379,Reactome: R-HSA-9615710,Reactome: R-MMU-917729,Reactome: R-RNO-917729,Reactome: R-SCE-917729,MetaCyc: PWY-6289,MetaCyc: PWY-6462,MetaCyc: PWY-6463,MetaCyc: PWY-6682,MetaCyc: PWY-6841,MetaCyc: PWY-7511,MetaCyc: PWY-7815,MetaCyc: PWY-7816,MetaCyc: PWY-7817,MetaCyc: PWY-7818,MetaCyc: P…	GO:0000813,GO:0001558,GO:0001932,GO:0001933,GO:0003674,GO:0003676,GO:0003677,GO:0003712,GO:0003713,GO:0003714,GO:0005488,GO:0005515,GO:0005575,GO:0005576,GO:0005615,GO:0005622,GO:0005623,GO:0005634,GO:0005730,GO:0005737,GO:0005768,GO:0005769,GO:0005770,GO:0005771,GO:0005829,GO:0005886,GO:0006355,GO:0006464,GO:0006469,GO:0006508,GO:0006511,GO:0006513,GO:0006807,GO:0006810,GO:0006858,GO:0006887,GO:…	C09G12.9	Bm2116.1	ACO02O_01220_1s	OVOC3947.1
Dasi1G00000000113	KOG3071@1|root,KOG3072@2759|Eukaryota,38H3H@33154|Opisthokonta,3BGKB@33208|Metazoa,3D0ZP@33213|Bilateria,40BYR@6231|Nematoda,1KUK8@119089|Chromadorea	Elongation of very long chain fatty acids protein	GO:0000038,GO:0001676,GO:0003674,GO:0003824,GO:0004312,GO:0005575,GO:0005622,GO:0005623,GO:0005737,GO:0005783,GO:0005789,GO:0006082,GO:0006139,GO:0006163,GO:0006164,GO:0006629,GO:0006631,GO:0006633,GO:0006637,GO:0006643,GO:0006665,GO:0006725,GO:0006732,GO:0006753,GO:0006790,GO:0006793,GO:0006796,GO:0006807,GO:0008150,GO:0008152,GO:0008610,GO:0009058,GO:0009108,GO:0009117,GO:0009150,GO:0009152,GO:…	2.3.1.199	ko:K10203	ELO	M00415	R07758,R07762,R09419,R10825	RC00004,RC00039,RC02728,RC02888,RC02997	ko00000,ko00001,ko00002,ko01000,ko01004	-	-	ko00062,ko01040,ko01110,ko01212,map00062,map01040,map01110,map01212	-	GO:0009922,GO:0016021	IPR002076,IPR030457	MetaCyc: PWY-361,MetaCyc: PWY-4801,MetaCyc: PWY-4922,MetaCyc: PWY-5048,MetaCyc: PWY-5080,MetaCyc: PWY-5139,MetaCyc: PWY-5268,MetaCyc: PWY-5284,MetaCyc: PWY-5292,MetaCyc: PWY-5307,MetaCyc: PWY-5313,MetaCyc: PWY-5353,MetaCyc: PWY-5400,MetaCyc: PWY-5437,MetaCyc: PWY-5473,MetaCyc: PWY-5475,MetaCyc: PWY-5477,MetaCyc: PWY-5660,MetaCyc: PWY-5679,MetaCyc: PWY-5710,MetaCyc: PWY-5794,MetaCyc: PWY-5846,Meta…	GO:0000038,GO:0001676,GO:0003674,GO:0003824,GO:0004312,GO:0005575,GO:0005622,GO:0005623,GO:0005737,GO:0005783,GO:0005789,GO:0006082,GO:0006139,GO:0006163,GO:0006164,GO:0006629,GO:0006631,GO:0006633,GO:0006637,GO:0006643,GO:0006665,GO:0006725,GO:0006732,GO:0006753,GO:0006790,GO:0006793,GO:0006796,GO:0006807,GO:0008150,GO:0008152,GO:0008610,GO:0009058,GO:0009108,GO:0009117,GO:0009150,GO:0009152,GO:…	D2024.3	Bm3039.1	ACO02O_01242_1s	OVOC3949.1
Dasi1G00000000114	-	-	-	-	-	-	-	-	-	-	-	-	-	-	-	-	-	-	-	-	ACO02O_01253_1s	-
Dasi1G00000000115	COG0652@1|root,KOG0881@2759|Eukaryota,3A07C@33154|Opisthokonta,3BPDU@33208|Metazoa,3D2AK@33213|Bilateria,40CRE@6231|Nematoda,1KYB7@119089|Chromadorea	PPIases accelerate the folding of proteins. It catalyzes the cis-trans isomerization of proline imidic peptide bonds in oligopeptides	GO:0000375,GO:0000377,GO:0000398,GO:0000413,GO:0003674,GO:0003755,GO:0003824,GO:0005488,GO:0005515,GO:0005575,GO:0005622,GO:0005623,GO:0005634,GO:0005654,GO:0005681,GO:0005684,GO:0006139,GO:0006396,GO:0006397,GO:0006464,GO:0006725,GO:0006807,GO:0008144,GO:0008150,GO:0008152,GO:0008380,GO:0009987,GO:0010467,GO:0016018,GO:0016070,GO:0016071,GO:0016853,GO:0016859,GO:0018193,GO:0018208,GO:0019538,GO:…	5.2.1.8	ko:K12733	Pro_isomerase	M00355	-	-	ko00000,ko00001,ko00002,ko01000,ko03041,ko03110	-	-	ko03040,map03040	-	GO:0003755,GO:0000413,GO:0006457	IPR024936,IPR002130,IPR020892,IPR029000,IPR044666	Reactome: R-BTA-6798695,Reactome: R-CEL-72163,Reactome: R-DDI-6798695,Reactome: R-DDI-72163,Reactome: R-GGA-72163,Reactome: R-HSA-114608,Reactome: R-HSA-162585,Reactome: R-HSA-162588,Reactome: R-HSA-162592,Reactome: R-HSA-162594,Reactome: R-HSA-164516,Reactome: R-HSA-164525,Reactome: R-HSA-173107,Reactome: R-HSA-175474,Reactome: R-HSA-180689,Reactome: R-HSA-2025928,Reactome: R-HSA-210991,Reactome…	GO:0000375,GO:0000377,GO:0000398,GO:0000413,GO:0003674,GO:0003755,GO:0003824,GO:0005488,GO:0005515,GO:0005575,GO:0005622,GO:0005623,GO:0005634,GO:0005654,GO:0005681,GO:0005684,GO:0006139,GO:0006396,GO:0006397,GO:0006464,GO:0006725,GO:0006807,GO:0008144,GO:0008150,GO:0008152,GO:0008380,GO:0009987,GO:0010467,GO:0016018,GO:0016070,GO:0016071,GO:0016853,GO:0016859,GO:0018193,GO:0018208,GO:0019538,GO:…	C34D4.12a	Bm2572a.1	ACO02O_01264_1s	OVOC3951.1
Dasi1G00000000116	28P84@1|root,2QVV5@2759|Eukaryota,38I62@33154|Opisthokonta,3BD0U@33208|Metazoa,3D1U7@33213|Bilateria,40EN9@6231|Nematoda,1KX4Z@119089|Chromadorea	Src homology 2 domains	GO:0003674,GO:0005488,GO:0005515,GO:0005575,GO:0005622,GO:0005623,GO:0005737,GO:0005829,GO:0008150,GO:0009892,GO:0010563,GO:0010921,GO:0010923,GO:0019220,GO:0019222,GO:0019899,GO:0019902,GO:0031323,GO:0031324,GO:0035303,GO:0035305,GO:0043086,GO:0044092,GO:0044424,GO:0044444,GO:0044464,GO:0045936,GO:0048519,GO:0048523,GO:0050789,GO:0050790,GO:0050794,GO:0051174,GO:0051336,GO:0051346,GO:0065007,GO:…	-	ko:K17577	SH2	-	-	-	ko00000,ko01009	-	-	-	-	-	IPR000980,IPR036860	MetaCyc: PWY-6351,MetaCyc: PWY-6362,MetaCyc: PWY-6363,MetaCyc: PWY-6364,MetaCyc: PWY-6367,MetaCyc: PWY-6368,MetaCyc: PWY-7039,MetaCyc: PWY-7511,MetaCyc: PWY-8052,Reactome: R-BTA-1059683,Reactome: R-BTA-109704,Reactome: R-BTA-112399,Reactome: R-BTA-114604,Reactome: R-BTA-1227986,Reactome: R-BTA-1250196,Reactome: R-BTA-1250347,Reactome: R-BTA-1257604,Reactome: R-BTA-1433557,Reactome: R-BTA-1433559,…	GO:0003674,GO:0005488,GO:0005515,GO:0005575,GO:0005622,GO:0005623,GO:0005737,GO:0005829,GO:0008150,GO:0009892,GO:0010563,GO:0010921,GO:0010923,GO:0019220,GO:0019222,GO:0019899,GO:0019902,GO:0031323,GO:0031324,GO:0035303,GO:0035305,GO:0043086,GO:0044092,GO:0044424,GO:0044444,GO:0044464,GO:0045936,GO:0048519,GO:0048523,GO:0050789,GO:0050790,GO:0050794,GO:0051174,GO:0051336,GO:0051346,GO:0065007,GO:…	F13B12.6	Bm3333b.1	ACO02O_01275_1s	OVOC3952.1
Dasi1G00000000117	2CMP4@1|root,2QR56@2759|Eukaryota	-	-	-	-	Asp_protease_2,DUF1758,DUF1759,Peptidase_A17,RVT_1,rve	-	-	-	-	-	-	-	-	-	-	-	-	-	Bm17498.1	ACO02O_03248_1s	OVOC3189.1
Dasi1G00000000118	2CMP4@1|root,2QR56@2759|Eukaryota	-	-	-	-	Asp_protease_2,DUF1758,DUF1759,Peptidase_A17,RVT_1,rve	-	-	-	-	-	-	-	-	-	IPR005312,IPR008737	-	-	-	Bm17628.1	ACO02O_04534_1s	OVOC4422.1
Dasi1G00000000119	COG2036@1|root,KOG0869@2759|Eukaryota,3A3IS@33154|Opisthokonta,3BH41@33208|Metazoa,3CZU7@33213|Bilateria,40ED7@6231|Nematoda,1KWRG@119089|Chromadorea	Histone-like transcription factor (CBF/NF-Y) and archaeal histone	GO:0000976,GO:0000981,GO:0001067,GO:0001654,GO:0001932,GO:0001934,GO:0003674,GO:0003676,GO:0003677,GO:0003690,GO:0003700,GO:0005488,GO:0005515,GO:0005575,GO:0005622,GO:0005623,GO:0005634,GO:0005654,GO:0005667,GO:0006139,GO:0006351,GO:0006355,GO:0006357,GO:0006366,GO:0006725,GO:0006807,GO:0007275,GO:0007399,GO:0007423,GO:0008134,GO:0008150,GO:0008152,GO:0009058,GO:0009059,GO:0009889,GO:0009891,GO:…	-	ko:K08065	CBFD_NFYB_HMF	-	-	-	ko00000,ko00001,ko03000	-	-	ko04612,ko05152,ko05166,map04612,map05152,map05166	-	GO:0005634,GO:0006355,GO:0043565,GO:0046982,GO:0001228,GO:0016602	IPR003956,IPR009072,IPR003958,IPR027113	Reactome: R-HSA-1989781,Reactome: R-HSA-2426168,Reactome: R-HSA-380994,Reactome: R-HSA-381183,Reactome: R-HSA-9614657,Reactome: R-BTA-110330,Reactome: R-BTA-110331,Reactome: R-BTA-1266695,Reactome: R-BTA-201722,Reactome: R-BTA-212300,Reactome: R-BTA-2299718,Reactome: R-BTA-2559580,Reactome: R-BTA-3214815,Reactome: R-BTA-3214841,Reactome: R-BTA-3214842,Reactome: R-BTA-3214847,Reactome: R-BTA-32148…	GO:0000976,GO:0000981,GO:0001067,GO:0001654,GO:0001932,GO:0001934,GO:0003674,GO:0003676,GO:0003677,GO:0003690,GO:0003700,GO:0005488,GO:0005515,GO:0005575,GO:0005622,GO:0005623,GO:0005634,GO:0005654,GO:0005667,GO:0006139,GO:0006351,GO:0006355,GO:0006357,GO:0006366,GO:0006725,GO:0006807,GO:0007275,GO:0007399,GO:0007423,GO:0008134,GO:0008150,GO:0008152,GO:0009058,GO:0009059,GO:0009889,GO:0009891,GO:…	W10D9.4a	Bm6274a.1	ACO02O_01308_1s	OVOC3958.1
Dasi1G00000000120	COG1488@1|root,2QSGN@2759|Eukaryota,39PT5@33154|Opisthokonta,3BEFU@33208|Metazoa,3CSY4@33213|Bilateria,40CDZ@6231|Nematoda,1KXJF@119089|Chromadorea	Nicotinate phosphoribosyltransferase (NAPRTase) family	GO:0000003,GO:0003674,GO:0003824,GO:0005102,GO:0005125,GO:0005488,GO:0005515,GO:0005575,GO:0005622,GO:0005623,GO:0005634,GO:0005654,GO:0005737,GO:0005829,GO:0006139,GO:0006355,GO:0006357,GO:0006725,GO:0006732,GO:0006733,GO:0006753,GO:0006793,GO:0006796,GO:0006807,GO:0007154,GO:0007165,GO:0007267,GO:0007565,GO:0007623,GO:0008144,GO:0008150,GO:0008152,GO:0008284,GO:0009058,GO:0009108,GO:0009117,GO:…	2.4.2.12	ko:K03462	NAPRTase	-	R01271	RC00033	ko00000,ko00001,ko01000	-	-	ko00760,ko01100,ko04621,map00760,map01100,map04621	-	GO:0004514,GO:0009435	IPR016471,IPR036068,IPR041529,IPR041525,IPR013785	Reactome: R-HSA-1368108,Reactome: R-HSA-197264,Reactome: R-MMU-197264,Reactome: R-RNO-197264,Reactome: R-SSC-197264,MetaCyc: PWY-5316,MetaCyc: PWY-5381,MetaCyc: PWY-5653,MetaCyc: PWY-5800,MetaCyc: PWY-6148,MetaCyc: PWY-6720,MetaCyc: PWY-7018,MetaCyc: PWY-7025,MetaCyc: PWY-7342,MetaCyc: PWY-7450,MetaCyc: PWY-7817,MetaCyc: PWY-7981,MetaCyc: PWY-8277,Reactome: R-CEL-197264,Reactome: R-CEL-6798695,Re…	GO:0000003,GO:0003674,GO:0003824,GO:0005102,GO:0005125,GO:0005488,GO:0005515,GO:0005575,GO:0005622,GO:0005623,GO:0005634,GO:0005654,GO:0005737,GO:0005829,GO:0006139,GO:0006355,GO:0006357,GO:0006725,GO:0006732,GO:0006733,GO:0006753,GO:0006793,GO:0006796,GO:0006807,GO:0007154,GO:0007165,GO:0007267,GO:0007565,GO:0007623,GO:0008144,GO:0008150,GO:0008152,GO:0008284,GO:0009058,GO:0009108,GO:0009117,GO:…	-	Bm10484.1	ACO02O_01331_1s	OVOC3961.1
Dasi1G00000000121	2CMP4@1|root,2QR56@2759|Eukaryota	-	-	-	-	Asp_protease_2,DUF1758,DUF1759,Peptidase_A17,RVT_1,rve	-	-	-	-	-	-	-	-	-	IPR005312	-	-	-	Bm17497.1	ACO02O_00184_1s	OVOC4422.1
Dasi1G00000000122	COG1488@1|root,2QSGN@2759|Eukaryota,39PT5@33154|Opisthokonta,3BEFU@33208|Metazoa,3CSY4@33213|Bilateria,40CDZ@6231|Nematoda,1KXJF@119089|Chromadorea	Nicotinate phosphoribosyltransferase (NAPRTase) family	GO:0000003,GO:0003674,GO:0003824,GO:0005102,GO:0005125,GO:0005488,GO:0005515,GO:0005575,GO:0005622,GO:0005623,GO:0005634,GO:0005654,GO:0005737,GO:0005829,GO:0006139,GO:0006355,GO:0006357,GO:0006725,GO:0006732,GO:0006733,GO:0006753,GO:0006793,GO:0006796,GO:0006807,GO:0007154,GO:0007165,GO:0007267,GO:0007565,GO:0007623,GO:0008144,GO:0008150,GO:0008152,GO:0008284,GO:0009058,GO:0009108,GO:0009117,GO:…	2.4.2.12	ko:K03462	NAPRTase	-	R01271	RC00033	ko00000,ko00001,ko01000	-	-	ko00760,ko01100,ko04621,map00760,map01100,map04621	-	GO:0004514,GO:0009435	IPR013785,IPR016471,IPR041525,IPR041529,IPR036068	MetaCyc: PWY-1042,MetaCyc: PWY-1061,MetaCyc: PWY-1186,MetaCyc: PWY-1269,MetaCyc: PWY-1501,MetaCyc: PWY-1723,MetaCyc: PWY-181,MetaCyc: PWY-1861,MetaCyc: PWY-1921,MetaCyc: PWY-2083,MetaCyc: PWY-2221,MetaCyc: PWY-2229,MetaCyc: PWY-2343,MetaCyc: PWY-2381,MetaCyc: PWY-2467,MetaCyc: PWY-2541,MetaCyc: PWY-2582,MetaCyc: PWY-2724,MetaCyc: PWY-282,MetaCyc: PWY-2941,MetaCyc: PWY-2942,MetaCyc: PWY-3081,MetaC…	GO:0000003,GO:0003674,GO:0003824,GO:0005102,GO:0005125,GO:0005488,GO:0005515,GO:0005575,GO:0005622,GO:0005623,GO:0005634,GO:0005654,GO:0005737,GO:0005829,GO:0006139,GO:0006355,GO:0006357,GO:0006725,GO:0006732,GO:0006733,GO:0006753,GO:0006793,GO:0006796,GO:0006807,GO:0007154,GO:0007165,GO:0007267,GO:0007565,GO:0007623,GO:0008144,GO:0008150,GO:0008152,GO:0008284,GO:0009058,GO:0009108,GO:0009117,GO:…	-	Bm10484.1	ACO02O_01319_1s	OVOC3961.1
Dasi1G00000000123	COG0216@1|root,KOG2726@2759|Eukaryota,3A8CQ@33154|Opisthokonta,3BSW8@33208|Metazoa,3D9CR@33213|Bilateria,40GVC@6231|Nematoda,1KZRN@119089|Chromadorea	RF-1 domain	GO:0000313,GO:0000315,GO:0003674,GO:0003676,GO:0003723,GO:0003747,GO:0003824,GO:0004045,GO:0005488,GO:0005575,GO:0005622,GO:0005623,GO:0005737,GO:0005739,GO:0005759,GO:0005761,GO:0005762,GO:0005840,GO:0006412,GO:0006414,GO:0006415,GO:0006417,GO:0006518,GO:0006807,GO:0008079,GO:0008135,GO:0008150,GO:0008152,GO:0009058,GO:0009059,GO:0009889,GO:0009987,GO:0010467,GO:0010468,GO:0010556,GO:0010608,GO:…	-	-	RF-1	-	-	-	-	-	-	-	-	GO:0003747,GO:0006415	IPR045853,IPR000352	MetaCyc: PWY-6308,Reactome: R-CEL-5419276,Reactome: R-HSA-5419276,Reactome: R-MMU-5419276,Reactome: R-RNO-5419276,Reactome: R-HSA-5368286,Reactome: R-HSA-5389840,Reactome: R-MMU-5389840	GO:0000313,GO:0000315,GO:0003674,GO:0003676,GO:0003723,GO:0003747,GO:0003824,GO:0004045,GO:0005488,GO:0005575,GO:0005622,GO:0005623,GO:0005737,GO:0005739,GO:0005759,GO:0005761,GO:0005762,GO:0005840,GO:0006412,GO:0006414,GO:0006415,GO:0006417,GO:0006518,GO:0006807,GO:0008079,GO:0008135,GO:0008150,GO:0008152,GO:0009058,GO:0009059,GO:0009889,GO:0009987,GO:0010467,GO:0010468,GO:0010556,GO:0010608,GO:…	T23B5.4a	Bm5939.1	ACO02O_01331_1s	OVOC3962.1
Dasi1G00000000124	-	-	-	-	-	-	-	-	-	-	-	-	-	-	-	-	-	-	-	Bm10485a.1	ACO02O_01342_2s	OVOC3963.1
Dasi1G00000000125	KOG0125@1|root,KOG0125@2759|Eukaryota,39R9B@33154|Opisthokonta,3BEGA@33208|Metazoa,3CSYB@33213|Bilateria,40DX5@6231|Nematoda,1KXJ8@119089|Chromadorea	RNA recognition motif	GO:0000003,GO:0000381,GO:0000902,GO:0000904,GO:0001067,GO:0002009,GO:0002165,GO:0002682,GO:0003002,GO:0003006,GO:0003008,GO:0003013,GO:0003015,GO:0003674,GO:0003676,GO:0003677,GO:0003712,GO:0003714,GO:0003723,GO:0003727,GO:0003729,GO:0003730,GO:0005488,GO:0005515,GO:0005575,GO:0005622,GO:0005623,GO:0005634,GO:0005654,GO:0005737,GO:0005794,GO:0005802,GO:0005829,GO:0006139,GO:0006355,GO:0006396,GO:…	-	ko:K14946	Fox-1_C,RRM_1	-	-	-	ko00000,ko03041	-	-	-	-	GO:0003723,GO:0003676	IPR000504,IPR035979,IPR034237,IPR012677	MetaCyc: PWY-102,MetaCyc: PWY-1061,MetaCyc: PWY-1187,MetaCyc: PWY-2083,MetaCyc: PWY-3542,MetaCyc: PWY-4021,MetaCyc: PWY-4161,MetaCyc: PWY-4202,MetaCyc: PWY-5035,MetaCyc: PWY-5036,MetaCyc: PWY-5047,MetaCyc: PWY-5059,MetaCyc: PWY-5070,MetaCyc: PWY-5105,MetaCyc: PWY-5209,MetaCyc: PWY-5287,MetaCyc: PWY-5301,MetaCyc: PWY-5305,MetaCyc: PWY-5349,MetaCyc: PWY-5479,MetaCyc: PWY-5665,MetaCyc: PWY-5729,Meta…	GO:0000003,GO:0000381,GO:0000902,GO:0000904,GO:0001067,GO:0002009,GO:0002165,GO:0002682,GO:0003002,GO:0003006,GO:0003008,GO:0003013,GO:0003015,GO:0003674,GO:0003676,GO:0003677,GO:0003712,GO:0003714,GO:0003723,GO:0003727,GO:0003729,GO:0003730,GO:0005488,GO:0005515,GO:0005575,GO:0005622,GO:0005623,GO:0005634,GO:0005654,GO:0005737,GO:0005794,GO:0005802,GO:0005829,GO:0006139,GO:0006355,GO:0006396,GO:…	T07D1.4d	Bm5647a.1	ACO02O_01353_1s	OVOC3964.1
Dasi1G00000000126	COG5109@1|root,KOG2817@2759|Eukaryota,38CGT@33154|Opisthokonta,3BGZ1@33208|Metazoa,3CRCB@33213|Bilateria,40DWS@6231|Nematoda,1KZ2R@119089|Chromadorea	proteasome-mediated ubiquitin-dependent protein catabolic process	GO:0005575,GO:0005622,GO:0005623,GO:0005634,GO:0005737,GO:0006508,GO:0006511,GO:0006807,GO:0008150,GO:0008152,GO:0009056,GO:0009057,GO:0009987,GO:0010498,GO:0019538,GO:0019941,GO:0030163,GO:0032991,GO:0034657,GO:0043161,GO:0043170,GO:0043226,GO:0043227,GO:0043229,GO:0043231,GO:0043632,GO:0044237,GO:0044238,GO:0044248,GO:0044257,GO:0044260,GO:0044265,GO:0044267,GO:0044424,GO:0044464,GO:0051603,GO:…	-	-	CLTH,zf-RING_UBOX	-	-	-	-	-	-	-	-	GO:0061630,GO:0004842,GO:0043161	IPR037683,IPR044063,IPR045098,IPR024964,IPR006595,IPR027711	MetaCyc: PWY-7511,Reactome: R-DRE-5673001,Reactome: R-DRE-8851805,Reactome: R-HSA-373760,Reactome: R-HSA-5673001,Reactome: R-HSA-8851805,Reactome: R-MMU-373760,Reactome: R-MMU-5673001,Reactome: R-MMU-8851805,Reactome: R-XTR-5673001,Reactome: R-XTR-8851805	GO:0005575,GO:0005622,GO:0005623,GO:0005634,GO:0005737,GO:0006508,GO:0006511,GO:0006807,GO:0008150,GO:0008152,GO:0009056,GO:0009057,GO:0009987,GO:0010498,GO:0019538,GO:0019941,GO:0030163,GO:0032991,GO:0034657,GO:0043161,GO:0043170,GO:0043226,GO:0043227,GO:0043229,GO:0043231,GO:0043632,GO:0044237,GO:0044238,GO:0044248,GO:0044257,GO:0044260,GO:0044265,GO:0044267,GO:0044424,GO:0044464,GO:0051603,GO:…	T07D1.2b	Bm5646.1	ACO02O_01364_1s	OVOC3966.1
Dasi1G00000000127	28MPI@1|root,2QU7I@2759|Eukaryota,38D4Y@33154|Opisthokonta,3BNW0@33208|Metazoa,3D1AE@33213|Bilateria,40AZZ@6231|Nematoda,1KUNX@119089|Chromadorea	Immunoglobulin	-	-	-	-	-	-	-	-	-	-	-	-	-	IPR036179,IPR007110,IPR013783	MetaCyc: PWY-1901,MetaCyc: PWY-1961,MetaCyc: PWY-1981,MetaCyc: PWY-2021,MetaCyc: PWY-2881,MetaCyc: PWY-2901,MetaCyc: PWY-2902,MetaCyc: PWY-4421,MetaCyc: PWY-5094,MetaCyc: PWY-5105,MetaCyc: PWY-5129,MetaCyc: PWY-5139,MetaCyc: PWY-5160,MetaCyc: PWY-5161,MetaCyc: PWY-5268,MetaCyc: PWY-5284,MetaCyc: PWY-5286,MetaCyc: PWY-5310,MetaCyc: PWY-5312,MetaCyc: PWY-5313,MetaCyc: PWY-5320,MetaCyc: PWY-5321,Met…	-	T02C5.3c	Bm14667b.1	ACO02O_01408_1s	OVOC3968.1
Dasi1G00000000128	2CC10@1|root,2S3BG@2759|Eukaryota,3A3II@33154|Opisthokonta,3BS63@33208|Metazoa,3D96N@33213|Bilateria,40DGF@6231|Nematoda,1KW4A@119089|Chromadorea	-	-	-	-	-	-	-	-	-	-	-	-	-	-	-	-	-	T14G11.1	Bm5799.1	ACO02O_01419_1s	OVOC3969.1
Dasi1G00000000129	28MXV@1|root,2QUGC@2759|Eukaryota,39TQU@33154|Opisthokonta,3B94B@33208|Metazoa,3CY7H@33213|Bilateria,48054@7711|Chordata,48XE0@7742|Vertebrata,4GIR6@8782|Aves	Cell cycle associated protein 1	GO:0000932,GO:0003674,GO:0003676,GO:0003723,GO:0005488,GO:0005575,GO:0005622,GO:0005623,GO:0005737,GO:0005829,GO:0006417,GO:0007275,GO:0007346,GO:0007349,GO:0007399,GO:0008150,GO:0009653,GO:0009794,GO:0009889,GO:0009890,GO:0009892,GO:0009987,GO:0010468,GO:0010494,GO:0010556,GO:0010558,GO:0010605,GO:0010608,GO:0010629,GO:0010720,GO:0010769,GO:0010770,GO:0010975,GO:0010976,GO:0017148,GO:0019222,GO:…	-	ko:K18743	Caprin-1_C	-	-	-	ko00000,ko03019	-	-	-	-	-	IPR041637	-	GO:0000932,GO:0003674,GO:0003676,GO:0003723,GO:0005488,GO:0005575,GO:0005622,GO:0005623,GO:0005737,GO:0005829,GO:0006417,GO:0007275,GO:0007346,GO:0007349,GO:0007399,GO:0008150,GO:0009653,GO:0009794,GO:0009889,GO:0009890,GO:0009892,GO:0009987,GO:0010468,GO:0010494,GO:0010556,GO:0010558,GO:0010605,GO:0010608,GO:0010629,GO:0010720,GO:0010769,GO:0010770,GO:0010975,GO:0010976,GO:0017148,GO:0019222,GO:…	-	Bm10489b.1	ACO02O_01442_1s	OVOC3973.1
Dasi1G00000000130	-	-	-	-	-	-	-	-	-	-	-	-	-	-	-	-	-	-	-	-	ACO02O_01442_1s	-
Dasi1G00000000131	-	-	-	-	-	-	-	-	-	-	-	-	-	-	-	-	-	-	-	-	-	-
Dasi1G00000000132	COG0846@1|root,KOG1905@2759|Eukaryota,39C9C@33154|Opisthokonta,3BEI0@33208|Metazoa,3CRZW@33213|Bilateria	positive regulation of transcription involved in exit from mitosis	GO:0000122,GO:0000228,GO:0000278,GO:0000280,GO:0000785,GO:0000790,GO:0003674,GO:0003682,GO:0003824,GO:0004407,GO:0005488,GO:0005575,GO:0005622,GO:0005623,GO:0005634,GO:0005694,GO:0005730,GO:0005731,GO:0005737,GO:0006139,GO:0006325,GO:0006351,GO:0006355,GO:0006357,GO:0006464,GO:0006476,GO:0006725,GO:0006807,GO:0006996,GO:0007049,GO:0007072,GO:0008150,GO:0008152,GO:0009058,GO:0009059,GO:0009303,GO:…	2.4.2.31	ko:K11416,ko:K11417	SIR2	-	-	-	ko00000,ko00001,ko01000,ko03036	-	-	ko04714,ko05230,map04714,map05230	-	GO:0070403	IPR029035,IPR026590,IPR003000	MetaCyc: PWY-1281,MetaCyc: PWY-1501,MetaCyc: PWY-3385,MetaCyc: PWY-3581,MetaCyc: PWY-361,MetaCyc: PWY-4801,MetaCyc: PWY-4922,MetaCyc: PWY-5048,MetaCyc: PWY-5057,MetaCyc: PWY-5076,MetaCyc: PWY-5078,MetaCyc: PWY-5079,MetaCyc: PWY-5081,MetaCyc: PWY-5082,MetaCyc: PWY-5101,MetaCyc: PWY-5103,MetaCyc: PWY-5104,MetaCyc: PWY-5113,MetaCyc: PWY-5139,MetaCyc: PWY-5163,MetaCyc: PWY-5268,MetaCyc: PWY-5284,Meta…	GO:0000122,GO:0000228,GO:0000278,GO:0000280,GO:0000785,GO:0000790,GO:0003674,GO:0003682,GO:0003824,GO:0004407,GO:0005488,GO:0005575,GO:0005622,GO:0005623,GO:0005634,GO:0005694,GO:0005730,GO:0005731,GO:0005737,GO:0006139,GO:0006325,GO:0006351,GO:0006355,GO:0006357,GO:0006464,GO:0006476,GO:0006725,GO:0006807,GO:0006996,GO:0007049,GO:0007072,GO:0008150,GO:0008152,GO:0009058,GO:0009059,GO:0009303,GO:…	C06A5.11a	Bm4160.1	ACO02O_01453_1s	OVOC3974.1
Dasi1G00000000133	2CACW@1|root,2STIZ@2759|Eukaryota,3ARMX@33154|Opisthokonta,3C286@33208|Metazoa,3DIGW@33213|Bilateria,40GVZ@6231|Nematoda,1KZQY@119089|Chromadorea,40RSM@6236|Rhabditida	-	-	-	-	-	-	-	-	-	-	-	-	-	-	-	-	-	F14B8.5c	Bm7107.1	ACO02O_01464_1s	OVOC3975.1
Dasi1G00000000134	2C8BD@1|root,2TI11@2759|Eukaryota,39EE1@33154|Opisthokonta,3CIBJ@33208|Metazoa,3DZVR@33213|Bilateria,40MBX@6231|Nematoda,1M4SY@119089|Chromadorea,412W1@6236|Rhabditida	-	GO:0008150,GO:0043900,GO:0043901,GO:0048519,GO:0048521,GO:0050789,GO:0050795,GO:0051239,GO:0051241,GO:0061094,GO:0061096,GO:0065007,GO:1902435,GO:1902436,GO:2000241,GO:2000242	-	-	-	-	-	-	-	-	-	-	-	-	-	-	GO:0008150,GO:0043900,GO:0043901,GO:0048519,GO:0048521,GO:0050789,GO:0050795,GO:0051239,GO:0051241,GO:0061094,GO:0061096,GO:0065007,GO:1902435,GO:1902436,GO:2000241,GO:2000242	C05E11.8a	Bm17975.1	ACO02O_01475_1s	-
Dasi1G00000000135	-	-	-	-	-	-	-	-	-	-	-	-	-	-	GO:0007218	IPR002544	-	GO:0007218	F31F6.4a	Bm1088.1	ACO02O_01486_1s	OVOC3976.1
Dasi1G00000000136	KOG2465@1|root,KOG2465@2759|Eukaryota,38BA0@33154|Opisthokonta,3BBD8@33208|Metazoa,3CRH7@33213|Bilateria,40CGI@6231|Nematoda,1KUSM@119089|Chromadorea	Uncharacterized conserved protein (DUF2045)	-	-	-	DUF2045	-	-	-	-	-	-	-	-	-	IPR019141	-	-	C16E9.2a	Bm2258.1	ACO02O_01497_1s	OVOC3977.1
Dasi1G00000000137	KOG1216@1|root,KOG1216@2759|Eukaryota,3AN2X@33154|Opisthokonta,3C162@33208|Metazoa,3DH50@33213|Bilateria,40GIC@6231|Nematoda,1KZDF@119089|Chromadorea	von Willebrand factor (vWF) type A domain	-	-	-	VWA	-	-	-	-	-	-	-	-	-	IPR036465,IPR002035	MetaCyc: PWY-5381,MetaCyc: PWY-5397,MetaCyc: PWY-5531,MetaCyc: PWY-5800,MetaCyc: PWY-6148,MetaCyc: PWY-6720,MetaCyc: PWY-7018,MetaCyc: PWY-7025,MetaCyc: PWY-7159,MetaCyc: PWY-7250,MetaCyc: PWY-7376,MetaCyc: PWY-7450,MetaCyc: PWY-7511,MetaCyc: PWY-7817,MetaCyc: PWY-7981,Reactome: R-BTA-1483206,Reactome: R-BTA-204005,Reactome: R-BTA-2132295,Reactome: R-BTA-5694530,Reactome: R-BTA-983170,Reactome: R…	-	C16E9.1	Bm2257.1	ACO02O_01508_2s	OVOC3978.1
Dasi1G00000000138	-	-	-	-	-	-	-	-	-	-	-	-	-	-	-	-	-	-	-	Bm7929.1	ACO02O_01519_1s	OVOC3979.1
Dasi1G00000000139	COG5599@1|root,KOG3528@1|root,KOG3551@1|root,KOG0792@2759|Eukaryota,KOG3528@2759|Eukaryota,KOG3551@2759|Eukaryota,38EC1@33154|Opisthokonta,3BGHJ@33208|Metazoa,3CWPV@33213|Bilateria,480JC@7711|Chordata,48W17@7742|Vertebrata,4A1YH@7898|Actinopterygii	Glutamate receptor interacting protein	GO:0000060,GO:0003674,GO:0003824,GO:0004385,GO:0005102,GO:0005488,GO:0005515,GO:0005575,GO:0005622,GO:0005623,GO:0005737,GO:0005783,GO:0005798,GO:0005829,GO:0005856,GO:0005886,GO:0006139,GO:0006163,GO:0006606,GO:0006725,GO:0006753,GO:0006793,GO:0006796,GO:0006807,GO:0006810,GO:0006886,GO:0006913,GO:0007154,GO:0007163,GO:0007267,GO:0007268,GO:0007275,GO:0007399,GO:0007517,GO:0008022,GO:0008104,GO:…	-	ko:K20251	PDZ	-	-	-	ko00000,ko04131	-	-	-	-	GO:0005515	IPR043545,IPR001478,IPR036034	Reactome: R-HSA-416993,Reactome: R-MMU-416993,Reactome: R-RNO-416993,MetaCyc: PWY-4983,MetaCyc: PWY-7511,MetaCyc: PWY-7884,MetaCyc: PWY-8119,Reactome: R-BTA-196780,Reactome: R-BTA-199220,Reactome: R-BTA-212676,Reactome: R-BTA-425397,Reactome: R-BTA-5610787,Reactome: R-BTA-8853659,Reactome: R-BTA-9013404,Reactome: R-BTA-9013406,Reactome: R-BTA-9013408,Reactome: R-CEL-181429,Reactome: R-CEL-181430,…	GO:0000060,GO:0003674,GO:0003824,GO:0004385,GO:0005102,GO:0005488,GO:0005515,GO:0005575,GO:0005622,GO:0005623,GO:0005737,GO:0005783,GO:0005798,GO:0005829,GO:0005856,GO:0005886,GO:0006139,GO:0006163,GO:0006606,GO:0006725,GO:0006753,GO:0006793,GO:0006796,GO:0006807,GO:0006810,GO:0006886,GO:0006913,GO:0007154,GO:0007163,GO:0007267,GO:0007268,GO:0007275,GO:0007399,GO:0007517,GO:0008022,GO:0008104,GO:…	C25F6.2	Bm7928.1	ACO02O_01530_1s	OVOC3980.1
Dasi1G00000000140	KOG3528@1|root,KOG3528@2759|Eukaryota	macromolecule localization	-	-	ko:K10362,ko:K20251	PDZ	-	-	-	ko00000,ko04131,ko04812	-	-	-	-	GO:0005515	IPR001478,IPR043545,IPR036034	MetaCyc: PWY-4983,MetaCyc: PWY-7511,MetaCyc: PWY-7884,MetaCyc: PWY-8119,Reactome: R-BTA-196780,Reactome: R-BTA-199220,Reactome: R-BTA-212676,Reactome: R-BTA-425397,Reactome: R-BTA-5610787,Reactome: R-BTA-8853659,Reactome: R-BTA-9013404,Reactome: R-BTA-9013406,Reactome: R-BTA-9013408,Reactome: R-CEL-181429,Reactome: R-CEL-181430,Reactome: R-CEL-182971,Reactome: R-CEL-201688,Reactome: R-CEL-2028269…	GO:0005515	C52A11.4e	Bm11671.1	ACO02O_01541_1s	OVOC3981.1
Dasi1G00000000141	-	-	-	-	-	-	-	-	-	-	-	-	-	-	-	-	-	-	-	Bm17974.1	ACO02O_01553_1s	OVOC3982.1
Dasi1G00000000142	KOG2987@1|root,KOG2987@2759|Eukaryota,38DCA@33154|Opisthokonta,3BD51@33208|Metazoa,3CX9U@33213|Bilateria,40BPY@6231|Nematoda,1KV79@119089|Chromadorea	sphingolipid delta-4 desaturase activity	GO:0000003,GO:0000170,GO:0000212,GO:0000226,GO:0000280,GO:0001775,GO:0002252,GO:0002263,GO:0002274,GO:0002275,GO:0002283,GO:0002366,GO:0002376,GO:0002443,GO:0002444,GO:0002446,GO:0003674,GO:0003824,GO:0005575,GO:0005622,GO:0005623,GO:0005737,GO:0005739,GO:0005783,GO:0005789,GO:0005886,GO:0005887,GO:0006066,GO:0006082,GO:0006091,GO:0006629,GO:0006631,GO:0006633,GO:0006636,GO:0006643,GO:0006665,GO:…	1.14.18.5,1.14.19.17	ko:K04712	FA_desaturase,Lipid_DES	M00094,M00099	R06519	RC00824	ko00000,ko00001,ko00002,ko01000,ko01004	-	-	ko00600,ko01100,ko04071,map00600,map01100,map04071	-	GO:0006629,GO:0016021,GO:0030148,GO:0042284	IPR005804,IPR011388,IPR013866	MetaCyc: PWY-4942,MetaCyc: PWY-5047,MetaCyc: PWY-5129,MetaCyc: PWY-5159,MetaCyc: PWY-5176,MetaCyc: PWY-5288,MetaCyc: PWY-5292,MetaCyc: PWY-5301,MetaCyc: PWY-5353,MetaCyc: PWY-5368,MetaCyc: PWY-5370,MetaCyc: PWY-5373,MetaCyc: PWY-5374,MetaCyc: PWY-5375,MetaCyc: PWY-5472,MetaCyc: PWY-5846,MetaCyc: PWY-5915,MetaCyc: PWY-5917,MetaCyc: PWY-5984,MetaCyc: PWY-5987,MetaCyc: PWY-5992,MetaCyc: PWY-5995,Met…	GO:0000003,GO:0000170,GO:0000212,GO:0000226,GO:0000280,GO:0001775,GO:0002252,GO:0002263,GO:0002274,GO:0002275,GO:0002283,GO:0002366,GO:0002376,GO:0002443,GO:0002444,GO:0002446,GO:0003674,GO:0003824,GO:0005575,GO:0005622,GO:0005623,GO:0005737,GO:0005739,GO:0005783,GO:0005789,GO:0005886,GO:0005887,GO:0006066,GO:0006082,GO:0006091,GO:0006629,GO:0006631,GO:0006633,GO:0006636,GO:0006643,GO:0006665,GO:…	F33D4.4	Bm3789a.1	ACO02O_01564_1s	OVOC3983.1
Dasi1G00000000143	28K1N@1|root,2QSG3@2759|Eukaryota,38MEH@33154|Opisthokonta,3BF44@33208|Metazoa,3CTC2@33213|Bilateria,40FTB@6231|Nematoda,1KYTA@119089|Chromadorea	Interleukin-like EMT inducer	-	-	ko:K09666	GNT-I,ILEI	-	R07619	-	ko00000,ko00001,ko01000,ko01003	GT13	-	ko00515,ko01100,map00515,map01100	-	-	IPR039220,IPR039477	Reactome: R-BTA-114608,Reactome: R-DRE-114608,Reactome: R-HSA-114608,Reactome: R-MMU-114608,Reactome: R-RNO-114608,Reactome: R-XTR-114608,MetaCyc: PWY-1901,MetaCyc: PWY-1961,MetaCyc: PWY-1981,MetaCyc: PWY-2021,MetaCyc: PWY-2881,MetaCyc: PWY-2901,MetaCyc: PWY-2902,MetaCyc: PWY-4421,MetaCyc: PWY-5094,MetaCyc: PWY-5105,MetaCyc: PWY-5129,MetaCyc: PWY-5139,MetaCyc: PWY-5160,MetaCyc: PWY-5161,MetaCyc: …	-	M70.4a	Bm5123.1	ACO02O_01575_1s	OVOC3984.1
Dasi1G00000000144	KOG2352@1|root,KOG2352@2759|Eukaryota,38ZV1@33154|Opisthokonta,3BDCZ@33208|Metazoa,3CXUJ@33213|Bilateria,40CPV@6231|Nematoda,1KVK9@119089|Chromadorea	Methyltransferase domain	GO:0003674,GO:0005488,GO:0005515	-	ko:K08513	Methyltransf_11,Methyltransf_25,Methyltransf_31,Spermine_synth	-	-	-	ko00000,ko00001,ko04131	-	-	ko04130,map04130	-	GO:0008168	IPR029063,IPR013216	MetaCyc: PWY-1061,MetaCyc: PWY-1121,MetaCyc: PWY-1186,MetaCyc: PWY-1422,MetaCyc: PWY-1581,MetaCyc: PWY-1921,MetaCyc: PWY-2002,MetaCyc: PWY-2083,MetaCyc: PWY-2181,MetaCyc: PWY-2229,MetaCyc: PWY-2321,MetaCyc: PWY-2343,MetaCyc: PWY-2467,MetaCyc: PWY-2541,MetaCyc: PWY-2601,MetaCyc: PWY-3162,MetaCyc: PWY-321,MetaCyc: PWY-3261,MetaCyc: PWY-3385,MetaCyc: PWY-3542,MetaCyc: PWY-3581,MetaCyc: PWY-361,MetaC…	GO:0003674,GO:0005488,GO:0005515,GO:0008168	C01B10.8	Bm1866a.1	ACO02O_01608_2s	OVOC3985.1
Dasi1G00000000145	KOG1976@1|root,KOG1976@2759|Eukaryota,3A4TZ@33154|Opisthokonta,3BRQQ@33208|Metazoa,3D8PW@33213|Bilateria,40DKD@6231|Nematoda,1KYHP@119089|Chromadorea	inositol-polyphosphate 5-phosphatase activity	-	3.1.3.56	ko:K01106	-	M00131	R03394,R03430	RC00078	ko00000,ko00001,ko00002,ko01000	-	-	ko00562,ko01100,ko04070,map00562,map01100,map04070	-	GO:0004445	IPR036691,IPR039737	MetaCyc: PWY-4702,MetaCyc: PWY-5083,MetaCyc: PWY-5491,MetaCyc: PWY-5978,MetaCyc: PWY-6129,MetaCyc: PWY-6148,MetaCyc: PWY-6352,MetaCyc: PWY-6362,MetaCyc: PWY-6363,MetaCyc: PWY-6364,MetaCyc: PWY-6365,MetaCyc: PWY-6366,MetaCyc: PWY-6368,MetaCyc: PWY-6456,MetaCyc: PWY-6575,MetaCyc: PWY-6627,MetaCyc: PWY-6686,MetaCyc: PWY-6689,MetaCyc: PWY-6720,MetaCyc: PWY-6724,MetaCyc: PWY-6955,MetaCyc: PWY-6990,Met…	GO:0004445	C01B10.3	Bm630a.1	ACO02O_01619_1s	OVOC3986.1
Dasi1G00000000146	COG0477@1|root,KOG2533@2759|Eukaryota,39TGA@33154|Opisthokonta,3BDSN@33208|Metazoa,3CYDQ@33213|Bilateria,40B5J@6231|Nematoda,1KXI1@119089|Chromadorea	transporter activity	GO:0005575,GO:0005622,GO:0005623,GO:0005737,GO:0005783,GO:0005789,GO:0005829,GO:0012505,GO:0016020,GO:0016021,GO:0030176,GO:0031224,GO:0031227,GO:0031984,GO:0042175,GO:0043226,GO:0043227,GO:0043229,GO:0043231,GO:0044422,GO:0044424,GO:0044425,GO:0044432,GO:0044444,GO:0044446,GO:0044464,GO:0098827	-	ko:K03447	MFS_1	-	-	-	ko00000,ko02000	-	-	-	2.A.1.4	-	IPR036259	MetaCyc: PWY-5129,MetaCyc: PWY-6322,MetaCyc: PWY-6369,MetaCyc: PWY-6626,MetaCyc: PWY-6682,MetaCyc: PWY-6955,MetaCyc: PWY-7077,MetaCyc: PWY-7321,MetaCyc: PWY-7740,MetaCyc: PWY-7769,MetaCyc: PWY-7884,MetaCyc: PWY-7886,MetaCyc: PWY-7948,MetaCyc: PWY-7975,MetaCyc: PWY-8129,Reactome: R-BTA-112311,Reactome: R-BTA-181430,Reactome: R-BTA-189200,Reactome: R-BTA-196757,Reactome: R-BTA-2161517,Reactome: R-B…	GO:0005575,GO:0005622,GO:0005623,GO:0005737,GO:0005783,GO:0005789,GO:0005829,GO:0012505,GO:0016020,GO:0016021,GO:0030176,GO:0031224,GO:0031227,GO:0031984,GO:0042175,GO:0043226,GO:0043227,GO:0043229,GO:0043231,GO:0044422,GO:0044424,GO:0044425,GO:0044432,GO:0044444,GO:0044446,GO:0044464,GO:0098827	T11G6.2b	Bm5729.1	ACO02O_01630_1s	OVOC3987.1
Dasi1G00000000147	KOG1217@1|root,KOG1217@2759|Eukaryota,38GQ2@33154|Opisthokonta,3BFPD@33208|Metazoa,3CRAI@33213|Bilateria,40AX9@6231|Nematoda,1KUMU@119089|Chromadorea	positive regulation of autophagosome assembly	GO:0000045,GO:0005575,GO:0005623,GO:0005886,GO:0005887,GO:0006914,GO:0006950,GO:0006996,GO:0007033,GO:0007154,GO:0008150,GO:0008152,GO:0009056,GO:0009267,GO:0009605,GO:0009893,GO:0009894,GO:0009896,GO:0009987,GO:0009991,GO:0010506,GO:0010508,GO:0010638,GO:0016020,GO:0016021,GO:0016043,GO:0016236,GO:0016239,GO:0016241,GO:0019222,GO:0022607,GO:0031224,GO:0031226,GO:0031323,GO:0031325,GO:0031329,GO:…	-	-	-	-	-	-	-	-	-	-	-	-	IPR039181,IPR009011,IPR044865	Reactome: R-BTA-6811440,Reactome: R-BTA-8856825,Reactome: R-HSA-381426,Reactome: R-HSA-382556,Reactome: R-HSA-432720,Reactome: R-HSA-432722,Reactome: R-HSA-532668,Reactome: R-HSA-5358346,Reactome: R-HSA-5362768,Reactome: R-HSA-5678895,Reactome: R-HSA-6798695,Reactome: R-HSA-6811440,Reactome: R-HSA-879415,Reactome: R-HSA-8856825,Reactome: R-HSA-8856828,Reactome: R-HSA-8957275,Reactome: R-HSA-90103…	GO:0000045,GO:0005575,GO:0005623,GO:0005886,GO:0005887,GO:0006914,GO:0006950,GO:0006996,GO:0007033,GO:0007154,GO:0008150,GO:0008152,GO:0009056,GO:0009267,GO:0009605,GO:0009893,GO:0009894,GO:0009896,GO:0009987,GO:0009991,GO:0010506,GO:0010508,GO:0010638,GO:0016020,GO:0016021,GO:0016043,GO:0016236,GO:0016239,GO:0016241,GO:0019222,GO:0022607,GO:0031224,GO:0031226,GO:0031323,GO:0031325,GO:0031329,GO:…	Y73F8A.5	Bm8821.1	ACO02O_01664_1s	OVOC3990.1
Dasi1G00000000148	-	-	-	-	-	-	-	-	-	-	-	-	-	-	-	-	-	-	-	Bm7819a.1	ACO02O_01675_1s	-
Dasi1G00000000149	KOG0994@1|root,KOG0994@2759|Eukaryota,38ZGF@33154|Opisthokonta,3B9YQ@33208|Metazoa,3CVKW@33213|Bilateria,40C46@6231|Nematoda,1KXQZ@119089|Chromadorea	Laminin-type epidermal growth factor-like domai	GO:0000003,GO:0000902,GO:0000904,GO:0001654,GO:0001655,GO:0001656,GO:0001704,GO:0001706,GO:0001822,GO:0002009,GO:0002064,GO:0003006,GO:0003007,GO:0003008,GO:0003143,GO:0003674,GO:0005102,GO:0005178,GO:0005198,GO:0005201,GO:0005488,GO:0005515,GO:0005575,GO:0005576,GO:0005604,GO:0005605,GO:0005606,GO:0005607,GO:0005608,GO:0005615,GO:0005622,GO:0005623,GO:0005634,GO:0005737,GO:0005783,GO:0005788,GO:…	-	ko:K05636,ko:K06243	Laminin_EGF,Laminin_N	-	-	-	ko00000,ko00001,ko04516	-	-	ko04151,ko04510,ko04512,ko05145,ko05146,ko05165,ko05200,ko05222,map04151,map04510,map04512,map05145,map05146,map05165,map05200,map05222	-	-	IPR002049,IPR013015,IPR000742,IPR008211	MetaCyc: PWY-6014,MetaCyc: PWY-6409,MetaCyc: PWY-6481,MetaCyc: PWY-6710,MetaCyc: PWY-7154,MetaCyc: PWY-7913,MetaCyc: PWY-7917,MetaCyc: PWY-8191,Reactome: R-CEL-114608,Reactome: R-CEL-1474228,Reactome: R-CEL-159763,Reactome: R-CEL-159782,Reactome: R-CEL-1971475,Reactome: R-CEL-2022928,Reactome: R-CEL-2024096,Reactome: R-CEL-202733,Reactome: R-CEL-3000157,Reactome: R-CEL-3000171,Reactome: R-CEL-300…	GO:0000003,GO:0000902,GO:0000904,GO:0001654,GO:0001655,GO:0001656,GO:0001704,GO:0001706,GO:0001822,GO:0002009,GO:0002064,GO:0003006,GO:0003007,GO:0003008,GO:0003143,GO:0003674,GO:0005102,GO:0005178,GO:0005198,GO:0005201,GO:0005488,GO:0005515,GO:0005575,GO:0005576,GO:0005604,GO:0005605,GO:0005606,GO:0005607,GO:0005608,GO:0005615,GO:0005622,GO:0005623,GO:0005634,GO:0005737,GO:0005783,GO:0005788,GO:…	W03F8.5a	Bm6163a.1	ACO02O_01686_1s	OVOC3994.1
Dasi1G00000000150	COG2126@1|root,KOG4390@2759|Eukaryota,38EP9@33154|Opisthokonta,3BG05@33208|Metazoa,3CUHE@33213|Bilateria,40FRN@6231|Nematoda,1KY39@119089|Chromadorea,40RNE@6236|Rhabditida	Belongs to the potassium channel family	GO:0001508,GO:0001666,GO:0002027,GO:0003008,GO:0003674,GO:0005215,GO:0005216,GO:0005244,GO:0005249,GO:0005250,GO:0005261,GO:0005267,GO:0005488,GO:0005515,GO:0005575,GO:0005622,GO:0005623,GO:0005737,GO:0005783,GO:0005886,GO:0005887,GO:0005901,GO:0006810,GO:0006811,GO:0006812,GO:0006813,GO:0006950,GO:0007154,GO:0007267,GO:0007268,GO:0007600,GO:0007610,GO:0007611,GO:0007612,GO:0007622,GO:0007623,GO:…	-	ko:K04891,ko:K04892,ko:K04893,ko:K13912	BTB_2,DUF3399,Ion_trans,Shal-type	-	-	-	ko00000,ko00001,ko04040	-	-	ko04726,ko04970,map04726,map04970	1.A.1.2,1.A.1.2.19,1.A.1.2.21,1.A.1.2.3,1.A.1.2.5	GO:0005249,GO:0006813,GO:0008076,GO:0051260,GO:0005216,GO:0006811,GO:0016020,GO:0055085,GO:0005515	IPR003975,IPR003968,IPR011333,IPR003131,IPR027359,IPR005821,IPR000210,IPR021645,IPR024587,IPR028325	Reactome: R-BTA-1296072,Reactome: R-BTA-5576894,Reactome: R-DME-1296072,Reactome: R-DME-5576894,Reactome: R-HSA-1296072,Reactome: R-HSA-5576894,Reactome: R-MMU-1296072,Reactome: R-MMU-5576894,Reactome: R-RNO-1296072,Reactome: R-RNO-5576894,Reactome: R-CEL-381676,Reactome: R-DME-381676,Reactome: R-GGA-1296072,Reactome: R-GGA-381676,Reactome: R-HSA-381676,Reactome: R-MMU-381676,Reactome: R-RNO-3816…	GO:0001508,GO:0001666,GO:0002027,GO:0003008,GO:0003674,GO:0005215,GO:0005216,GO:0005244,GO:0005249,GO:0005250,GO:0005261,GO:0005267,GO:0005488,GO:0005515,GO:0005575,GO:0005622,GO:0005623,GO:0005737,GO:0005783,GO:0005886,GO:0005887,GO:0005901,GO:0006810,GO:0006811,GO:0006812,GO:0006813,GO:0006950,GO:0007154,GO:0007267,GO:0007268,GO:0007600,GO:0007610,GO:0007611,GO:0007612,GO:0007622,GO:0007623,GO:…	Y73B6BL.19	Bm7097a.1	ACO02O_01730_1s	OVOC3997.1
Dasi1G00000000151	-	-	-	-	-	-	-	-	-	-	-	-	-	-	-	-	-	-	-	-	ACO02O_01808_1s	-
Dasi1G00000000152	KOG3656@1|root,KOG3656@2759|Eukaryota,38GGS@33154|Opisthokonta,3BCR0@33208|Metazoa,3D28J@33213|Bilateria,40DVS@6231|Nematoda,1KW5B@119089|Chromadorea	Belongs to the G-protein coupled receptor 1 family	GO:0000003,GO:0001653,GO:0002791,GO:0002792,GO:0003008,GO:0003012,GO:0003674,GO:0004888,GO:0004930,GO:0004994,GO:0005102,GO:0005488,GO:0005515,GO:0005575,GO:0005622,GO:0005623,GO:0005737,GO:0005829,GO:0005886,GO:0005887,GO:0005929,GO:0006915,GO:0006936,GO:0006937,GO:0006939,GO:0006950,GO:0007154,GO:0007165,GO:0007186,GO:0007187,GO:0007188,GO:0007193,GO:0007218,GO:0007267,GO:0007268,GO:0007275,GO:…	-	ko:K04009,ko:K04218,ko:K04219,ko:K04220,ko:K04221	7tm_1	-	-	-	ko00000,ko00001,ko04030	-	-	ko04024,ko04080,ko04610,ko04971,ko05150,map04024,map04080,map04610,map04971,map05150	-	GO:0004930,GO:0007186,GO:0016021	IPR000276,IPR017452	Reactome: R-BTA-2187335,Reactome: R-BTA-2453902,Reactome: R-BTA-2485179,Reactome: R-BTA-2514859,Reactome: R-BTA-373076,Reactome: R-BTA-375276,Reactome: R-BTA-375281,Reactome: R-BTA-376176,Reactome: R-BTA-380108,Reactome: R-BTA-388479,Reactome: R-BTA-390648,Reactome: R-BTA-390651,Reactome: R-BTA-390696,Reactome: R-BTA-391906,Reactome: R-BTA-391908,Reactome: R-BTA-416476,Reactome: R-BTA-416482,Reac…	GO:0000003,GO:0001653,GO:0002791,GO:0002792,GO:0003008,GO:0003012,GO:0003674,GO:0004888,GO:0004930,GO:0004994,GO:0005102,GO:0005488,GO:0005515,GO:0005575,GO:0005622,GO:0005623,GO:0005737,GO:0005829,GO:0005886,GO:0005887,GO:0005929,GO:0006915,GO:0006936,GO:0006937,GO:0006939,GO:0006950,GO:0007154,GO:0007165,GO:0007186,GO:0007187,GO:0007188,GO:0007193,GO:0007218,GO:0007267,GO:0007268,GO:0007275,GO:…	Y116A8B.5	Bm17966.1	ACO02O_01819_1s	OVOC4005.1
Dasi1G00000000153	KOG4698@1|root,KOG4698@2759|Eukaryota,38DN6@33154|Opisthokonta,3BG9G@33208|Metazoa,3CYA1@33213|Bilateria,40DF7@6231|Nematoda,1KXRC@119089|Chromadorea	protein N-acetylglucosaminyltransferase activity	-	2.4.1.255	ko:K18134	DUF563	-	R09304,R09676	RC00005,RC00059	ko00000,ko00001,ko01000,ko01003	GT41	-	ko00514,map00514	-	GO:0016757	IPR007657	MetaCyc: PWY-5381,MetaCyc: PWY-5800,MetaCyc: PWY-6148,MetaCyc: PWY-6720,MetaCyc: PWY-7018,MetaCyc: PWY-7025,MetaCyc: PWY-7437,MetaCyc: PWY-7450,MetaCyc: PWY-7817,MetaCyc: PWY-7920,MetaCyc: PWY-7979,MetaCyc: PWY-7981,Reactome: R-DRE-5173105,Reactome: R-GGA-5173105,Reactome: R-HSA-5173105,Reactome: R-MMU-5173105,Reactome: R-RNO-5173105,Reactome: R-XTR-5173105	GO:0016757	H12D21.10a	Bm4640.1	ACO02O_01830_1s	OVOC4008.1
Dasi1G00000000154	2BDJK@1|root,2S12U@2759|Eukaryota,3A4X5@33154|Opisthokonta,3BS59@33208|Metazoa,3D876@33213|Bilateria,40DP7@6231|Nematoda,1KWBF@119089|Chromadorea	-	-	-	-	-	-	-	-	-	-	-	-	-	-	-	-	-	H12D21.9b	Bm4639.1	ACO02O_01852_1s	OVOC4007.1
Dasi1G00000000155	KOG4698@1|root,KOG4698@2759|Eukaryota,38DN6@33154|Opisthokonta,3BG9G@33208|Metazoa,3CYA1@33213|Bilateria,40DF7@6231|Nematoda,1KXRC@119089|Chromadorea	protein N-acetylglucosaminyltransferase activity	GO:0002164,GO:0002165,GO:0002168,GO:0003674,GO:0003824,GO:0005575,GO:0005622,GO:0005623,GO:0005737,GO:0005783,GO:0005788,GO:0006464,GO:0006486,GO:0006493,GO:0006807,GO:0007275,GO:0007591,GO:0008150,GO:0008152,GO:0008194,GO:0008363,GO:0008375,GO:0009058,GO:0009059,GO:0009100,GO:0009101,GO:0009791,GO:0009987,GO:0012505,GO:0016262,GO:0016740,GO:0016757,GO:0016758,GO:0018193,GO:0018210,GO:0018243,GO:…	2.4.1.255	ko:K18134	DUF563	-	R09304,R09676	RC00005,RC00059	ko00000,ko00001,ko01000,ko01003	GT41	-	ko00514,map00514	-	GO:0016757	IPR007657	MetaCyc: PWY-5381,MetaCyc: PWY-5800,MetaCyc: PWY-6148,MetaCyc: PWY-6720,MetaCyc: PWY-7018,MetaCyc: PWY-7025,MetaCyc: PWY-7437,MetaCyc: PWY-7450,MetaCyc: PWY-7817,MetaCyc: PWY-7920,MetaCyc: PWY-7979,MetaCyc: PWY-7981,Reactome: R-DRE-5173105,Reactome: R-GGA-5173105,Reactome: R-HSA-5173105,Reactome: R-MMU-5173105,Reactome: R-RNO-5173105,Reactome: R-XTR-5173105	GO:0002164,GO:0002165,GO:0002168,GO:0003674,GO:0003824,GO:0005575,GO:0005622,GO:0005623,GO:0005737,GO:0005783,GO:0005788,GO:0006464,GO:0006486,GO:0006493,GO:0006807,GO:0007275,GO:0007591,GO:0008150,GO:0008152,GO:0008194,GO:0008363,GO:0008375,GO:0009058,GO:0009059,GO:0009100,GO:0009101,GO:0009791,GO:0009987,GO:0012505,GO:0016262,GO:0016740,GO:0016757,GO:0016758,GO:0018193,GO:0018210,GO:0018243,GO:…	H12D21.10a	Bm4640.1	ACO02O_01863_1s	OVOC4008.1
Dasi1G00000000156	KOG1090@1|root,KOG1090@2759|Eukaryota,38DK3@33154|Opisthokonta,3BBSV@33208|Metazoa,3CU8H@33213|Bilateria	Belongs to the protein-tyrosine phosphatase family. Non-receptor class myotubularin subfamily	GO:0000003,GO:0000123,GO:0000278,GO:0001558,GO:0001691,GO:0003674,GO:0003682,GO:0003824,GO:0004721,GO:0004857,GO:0005085,GO:0005088,GO:0005488,GO:0005515,GO:0005575,GO:0005622,GO:0005623,GO:0005634,GO:0005654,GO:0005694,GO:0005700,GO:0005737,GO:0005768,GO:0005783,GO:0005789,GO:0005829,GO:0005938,GO:0006325,GO:0006355,GO:0006357,GO:0006464,GO:0006470,GO:0006473,GO:0006475,GO:0006479,GO:0006629,GO:…	-	ko:K18061	C1_1,DENN,GRAM,Myotub-related,PH,SBF2,dDENN,uDENN	-	-	-	ko00000,ko01009	-	-	-	-	-	IPR001194,IPR005113,IPR001849,IPR022096,IPR037516,IPR002219,IPR011993,IPR030564,IPR010569,IPR029021,IPR043153,IPR046349,IPR004182,IPR005112	Reactome: R-CEL-1483248,Reactome: R-CEL-8876198,Reactome: R-DME-8876198,Reactome: R-HSA-1483248,Reactome: R-HSA-1660499,Reactome: R-HSA-5357905,Reactome: R-HSA-8876198,Reactome: R-MMU-1483248,Reactome: R-MMU-5357905,Reactome: R-MMU-8876198,Reactome: R-RNO-5357905,Reactome: R-RNO-8876198,Reactome: R-SPO-8876198,MetaCyc: PWY-3561,MetaCyc: PWY-6036,MetaCyc: PWY-6351,MetaCyc: PWY-6367,MetaCyc: PWY-70…	GO:0000003,GO:0000123,GO:0000278,GO:0001558,GO:0001691,GO:0003674,GO:0003682,GO:0003824,GO:0004721,GO:0004857,GO:0005085,GO:0005088,GO:0005488,GO:0005515,GO:0005575,GO:0005622,GO:0005623,GO:0005634,GO:0005654,GO:0005694,GO:0005700,GO:0005737,GO:0005768,GO:0005783,GO:0005789,GO:0005829,GO:0005938,GO:0006325,GO:0006355,GO:0006357,GO:0006464,GO:0006470,GO:0006473,GO:0006475,GO:0006479,GO:0006629,GO:…	H28G03.6	Bm4684b.2	ACO02O_01874_2s	OVOC4009.1
Dasi1G00000000157	KOG0490@1|root,KOG0490@2759|Eukaryota,399UA@33154|Opisthokonta,3C741@33208|Metazoa,3DN46@33213|Bilateria,40GYY@6231|Nematoda	Zinc-binding domain present in Lin-11, Isl-1, Mec-3.	-	-	-	LIM	-	-	-	-	-	-	-	-	-	IPR001781	Reactome: R-BTA-1234176,Reactome: R-BTA-8853659,Reactome: R-CEL-180292,Reactome: R-CEL-446343,Reactome: R-CEL-446353,Reactome: R-CEL-446388,Reactome: R-CEL-8849471,Reactome: R-DDI-6798695,Reactome: R-DDI-8849471,Reactome: R-DME-1234176,Reactome: R-DME-2029482,Reactome: R-DME-350368,Reactome: R-DME-350369,Reactome: R-DME-350376,Reactome: R-DME-350411,Reactome: R-DME-350480,Reactome: R-DME-399954,R…	-	ZC247.3	Bm17965.1	ACO02O_01886_1s	OVOC4011.1
Dasi1G00000000158	28M76@1|root,2QPQH@2759|Eukaryota,38W1P@33154|Opisthokonta,3BJ3R@33208|Metazoa,3CYC5@33213|Bilateria,40DES@6231|Nematoda,1KVYB@119089|Chromadorea	positive regulation of AMPA receptor activity	GO:0003008,GO:0003674,GO:0005102,GO:0005215,GO:0005216,GO:0005244,GO:0005245,GO:0005261,GO:0005262,GO:0005488,GO:0005515,GO:0005575,GO:0005622,GO:0005623,GO:0005737,GO:0005886,GO:0005887,GO:0006810,GO:0006811,GO:0006812,GO:0006816,GO:0007154,GO:0008150,GO:0008324,GO:0008328,GO:0009410,GO:0009966,GO:0009967,GO:0009986,GO:0009987,GO:0010033,GO:0010243,GO:0010469,GO:0010646,GO:0010647,GO:0012506,GO:…	-	ko:K04869	PMP22_Claudin	-	-	-	ko00000,ko00001,ko04040	-	-	ko04010,ko04260,ko04261,ko04921,ko05410,ko05412,ko05414,map04010,map04260,map04261,map04921,map05410,map05412,map05414	8.A.16.2.3	GO:0016021	IPR004031	Reactome: R-HSA-112308,Reactome: R-HSA-399719,Reactome: R-HSA-420029,Reactome: R-HSA-5576892,Reactome: R-HSA-5576893,Reactome: R-HSA-5682910,Reactome: R-HSA-6803205,Reactome: R-HSA-6809371,Reactome: R-HSA-8935964,Reactome: R-HSA-9619665,Reactome: R-MMU-112308,Reactome: R-MMU-5576892,Reactome: R-MMU-5576893,Reactome: R-MMU-5682910,Reactome: R-MMU-6809371,Reactome: R-RNO-112308,Reactome: R-RNO-5576…	GO:0003008,GO:0003674,GO:0005102,GO:0005215,GO:0005216,GO:0005244,GO:0005245,GO:0005261,GO:0005262,GO:0005488,GO:0005515,GO:0005575,GO:0005622,GO:0005623,GO:0005737,GO:0005886,GO:0005887,GO:0006810,GO:0006811,GO:0006812,GO:0006816,GO:0007154,GO:0008150,GO:0008324,GO:0008328,GO:0009410,GO:0009966,GO:0009967,GO:0009986,GO:0009987,GO:0010033,GO:0010243,GO:0010469,GO:0010646,GO:0010647,GO:0012506,GO:…	C18D1.4	Bm2300a.1	ACO02O_01897_1s	OVOC4013.1
Dasi1G00000000159	-	-	-	-	-	-	-	-	-	-	-	-	-	-	-	-	-	-	-	-	-	-
Dasi1G00000000160	KOG3570@1|root,KOG3570@2759|Eukaryota,38EVU@33154|Opisthokonta,3BA3M@33208|Metazoa,3CTHU@33213|Bilateria,40C6D@6231|Nematoda,1KUYF@119089|Chromadorea	Domain always found upstream of DENN domain, found in a variety of signalling proteins	GO:0000003,GO:0000187,GO:0001505,GO:0001932,GO:0001934,GO:0001956,GO:0001959,GO:0002791,GO:0002792,GO:0003008,GO:0003674,GO:0005085,GO:0005088,GO:0005102,GO:0005123,GO:0005126,GO:0005488,GO:0005515,GO:0005575,GO:0005622,GO:0005623,GO:0005634,GO:0005737,GO:0005829,GO:0005886,GO:0006810,GO:0006836,GO:0006869,GO:0006915,GO:0006996,GO:0007010,GO:0007154,GO:0007165,GO:0007166,GO:0007267,GO:0007268,GO:…	6.1.1.18	ko:K01886	DENN,uDENN	M00359,M00360	R03652	RC00055,RC00523	ko00000,ko00001,ko00002,ko01000,ko01007,ko03016	-	-	ko00970,ko01100,map00970,map01100	-	-	IPR039980,IPR001194,IPR005113,IPR005112,IPR043153,IPR037516	Reactome: R-CEL-8876198,Reactome: R-DME-8876198,Reactome: R-HSA-5357905,Reactome: R-HSA-8876198,Reactome: R-MMU-5357905,Reactome: R-MMU-8876198,Reactome: R-RNO-5357905,Reactome: R-RNO-8876198,Reactome: R-CEL-1483248,Reactome: R-HSA-1483248,Reactome: R-HSA-1660499,Reactome: R-MMU-1483248,Reactome: R-SPO-8876198,Reactome: R-DDI-8876198	GO:0000003,GO:0000187,GO:0001505,GO:0001932,GO:0001934,GO:0001956,GO:0001959,GO:0002791,GO:0002792,GO:0003008,GO:0003674,GO:0005085,GO:0005088,GO:0005102,GO:0005123,GO:0005126,GO:0005488,GO:0005515,GO:0005575,GO:0005622,GO:0005623,GO:0005634,GO:0005737,GO:0005829,GO:0005886,GO:0006810,GO:0006836,GO:0006869,GO:0006915,GO:0006996,GO:0007010,GO:0007154,GO:0007165,GO:0007166,GO:0007267,GO:0007268,GO:…	C02H7.3b	Bm1927a.1	ACO02O_01908_2s	OVOC4014.1
Dasi1G00000000161	KOG2890@1|root,KOG2890@2759|Eukaryota,38B5B@33154|Opisthokonta,3BBZZ@33208|Metazoa,3CUMY@33213|Bilateria,40ERZ@6231|Nematoda,1KX0S@119089|Chromadorea	Eukaryotic integral membrane protein (DUF1751)	GO:0000139,GO:0003674,GO:0005488,GO:0005515,GO:0005575,GO:0005622,GO:0005623,GO:0005634,GO:0005737,GO:0005794,GO:0005795,GO:0006464,GO:0006486,GO:0006807,GO:0006810,GO:0006888,GO:0006890,GO:0008150,GO:0008152,GO:0008285,GO:0009058,GO:0009059,GO:0009100,GO:0009101,GO:0009987,GO:0012505,GO:0016020,GO:0016192,GO:0019538,GO:0031090,GO:0031984,GO:0031985,GO:0032580,GO:0034645,GO:0036211,GO:0042127,GO:…	-	-	DUF1751	-	-	-	-	-	-	-	-	GO:0006890,GO:0016021	IPR035952,IPR013861	MetaCyc: PWY-7884,Reactome: R-CEL-382556,Reactome: R-CEL-532668,Reactome: R-CEL-5358346,Reactome: R-DME-382556,Reactome: R-DME-532668,Reactome: R-HSA-382556,Reactome: R-HSA-532668,Reactome: R-HSA-5358346,Reactome: R-HSA-5362768,Reactome: R-HSA-5678895,Reactome: R-HSA-6807878,Reactome: R-HSA-8866654,Reactome: R-HSA-8949664,Reactome: R-HSA-901032,Reactome: R-HSA-9662834,Reactome: R-MMU-382556,React…	GO:0000139,GO:0003674,GO:0005488,GO:0005515,GO:0005575,GO:0005622,GO:0005623,GO:0005634,GO:0005737,GO:0005794,GO:0005795,GO:0006464,GO:0006486,GO:0006807,GO:0006810,GO:0006888,GO:0006890,GO:0008150,GO:0008152,GO:0008285,GO:0009058,GO:0009059,GO:0009100,GO:0009101,GO:0009987,GO:0012505,GO:0016020,GO:0016192,GO:0019538,GO:0031090,GO:0031984,GO:0031985,GO:0032580,GO:0034645,GO:0036211,GO:0042127,GO:…	F11A10.6a	Bm3299a.1	ACO02O_01919_1s	OVOC4015.1
Dasi1G00000000162	COG0510@1|root,KOG2686@2759|Eukaryota,38HR7@33154|Opisthokonta,3BB27@33208|Metazoa,3CVYN@33213|Bilateria,40B09@6231|Nematoda,1KU2M@119089|Chromadorea,40UJ2@6236|Rhabditida	Choline/ethanolamine kinase	GO:0000166,GO:0001505,GO:0003674,GO:0003824,GO:0004103,GO:0004104,GO:0004305,GO:0005488,GO:0005515,GO:0005524,GO:0005575,GO:0005622,GO:0005623,GO:0005737,GO:0005829,GO:0006066,GO:0006576,GO:0006580,GO:0006629,GO:0006644,GO:0006646,GO:0006650,GO:0006656,GO:0006657,GO:0006793,GO:0006796,GO:0006807,GO:0006810,GO:0006869,GO:0007275,GO:0007517,GO:0008144,GO:0008150,GO:0008152,GO:0008610,GO:0008654,GO:…	2.7.1.32,2.7.1.82	ko:K14156	Choline_kinase	M00090,M00092	R01021,R01468	RC00002,RC00017	ko00000,ko00001,ko00002,ko01000	-	-	ko00564,ko01100,ko05231,map00564,map01100,map05231	-	-	IPR011009	MetaCyc: PWY-3385,MetaCyc: PWY-361,MetaCyc: PWY-4801,MetaCyc: PWY-4922,MetaCyc: PWY-5048,MetaCyc: PWY-5129,MetaCyc: PWY-5139,MetaCyc: PWY-5268,MetaCyc: PWY-5284,MetaCyc: PWY-5292,MetaCyc: PWY-5307,MetaCyc: PWY-5313,MetaCyc: PWY-5353,MetaCyc: PWY-5400,MetaCyc: PWY-5437,MetaCyc: PWY-5473,MetaCyc: PWY-5475,MetaCyc: PWY-5477,MetaCyc: PWY-5660,MetaCyc: PWY-5679,MetaCyc: PWY-5710,MetaCyc: PWY-5794,Meta…	GO:0000166,GO:0001505,GO:0003674,GO:0003824,GO:0004103,GO:0004104,GO:0004305,GO:0005488,GO:0005515,GO:0005524,GO:0005575,GO:0005622,GO:0005623,GO:0005737,GO:0005829,GO:0006066,GO:0006576,GO:0006580,GO:0006629,GO:0006644,GO:0006646,GO:0006650,GO:0006656,GO:0006657,GO:0006793,GO:0006796,GO:0006807,GO:0006810,GO:0006869,GO:0007275,GO:0007517,GO:0008144,GO:0008150,GO:0008152,GO:0008610,GO:0008654,GO:…	C28D4.2b	Bm2449.1	ACO02O_01941_1s	OVOC4017.1
Dasi1G00000000163	KOG3858@1|root,KOG3858@2759|Eukaryota,38DCE@33154|Opisthokonta,3BCSW@33208|Metazoa,3D0IQ@33213|Bilateria,486PN@7711|Chordata,492X7@7742|Vertebrata,3JFWR@40674|Mammalia,4KTSJ@9397|Chiroptera	Belongs to the ephrin family	GO:0000902,GO:0000904,GO:0001667,GO:0001755,GO:0002376,GO:0002682,GO:0002684,GO:0002694,GO:0002696,GO:0003674,GO:0003824,GO:0004672,GO:0004713,GO:0005102,GO:0005488,GO:0005515,GO:0005575,GO:0005622,GO:0005623,GO:0005634,GO:0005737,GO:0005829,GO:0005886,GO:0005887,GO:0006464,GO:0006468,GO:0006793,GO:0006796,GO:0006807,GO:0006928,GO:0006935,GO:0007154,GO:0007155,GO:0007165,GO:0007166,GO:0007167,GO:…	-	ko:K05463	Ephrin	-	-	-	ko00000,ko00001,ko04052,ko04147,ko04516	-	-	ko04360,map04360	-	GO:0016020	IPR001799,IPR008972,IPR031328	Reactome: R-BTA-2682334,Reactome: R-BTA-3928663,Reactome: R-BTA-3928665,Reactome: R-CEL-3928662,Reactome: R-CEL-3928663,Reactome: R-CEL-3928664,Reactome: R-CEL-3928665,Reactome: R-DRE-2682334,Reactome: R-DRE-3928662,Reactome: R-DRE-3928663,Reactome: R-DRE-3928664,Reactome: R-DRE-3928665,Reactome: R-HSA-2682334,Reactome: R-HSA-3928662,Reactome: R-HSA-3928663,Reactome: R-HSA-3928664,Reactome: R-HSA…	GO:0000902,GO:0000904,GO:0001667,GO:0001755,GO:0002376,GO:0002682,GO:0002684,GO:0002694,GO:0002696,GO:0003674,GO:0003824,GO:0004672,GO:0004713,GO:0005102,GO:0005488,GO:0005515,GO:0005575,GO:0005622,GO:0005623,GO:0005634,GO:0005737,GO:0005829,GO:0005886,GO:0005887,GO:0006464,GO:0006468,GO:0006793,GO:0006796,GO:0006807,GO:0006928,GO:0006935,GO:0007154,GO:0007155,GO:0007165,GO:0007166,GO:0007167,GO:…	C43F9.8	Bm11673.1	ACO02O_01952_1s	OVOC4018.1
Dasi1G00000000164	KOG2429@1|root,KOG2429@2759|Eukaryota,38CUF@33154|Opisthokonta,3CNVY@33208|Metazoa,3E525@33213|Bilateria,40BBV@6231|Nematoda,1KU20@119089|Chromadorea	Belongs to the glycosyl hydrolase 47 family	GO:0000139,GO:0003674,GO:0003824,GO:0004553,GO:0004559,GO:0004571,GO:0005488,GO:0005515,GO:0005575,GO:0005622,GO:0005623,GO:0005737,GO:0005783,GO:0005789,GO:0005794,GO:0006464,GO:0006491,GO:0006508,GO:0006511,GO:0006516,GO:0006517,GO:0006807,GO:0006950,GO:0006986,GO:0007154,GO:0007165,GO:0008150,GO:0008152,GO:0009056,GO:0009057,GO:0009100,GO:0009893,GO:0009894,GO:0009896,GO:0009987,GO:0010033,GO:…	-	ko:K10084	Glyco_hydro_47	-	-	-	ko00000,ko00001,ko04091	-	-	ko04141,map04141	-	GO:0004571,GO:0005509,GO:0016020,GO:1904380,GO:1904382,GO:0005975	IPR036026,IPR001382,IPR044674,IPR012341	MetaCyc: PWY-1921,MetaCyc: PWY-2343,MetaCyc: PWY-5821,MetaCyc: PWY-5976,MetaCyc: PWY-6527,MetaCyc: PWY-6735,MetaCyc: PWY-6737,MetaCyc: PWY-6749,MetaCyc: PWY-6784,MetaCyc: PWY-6821,MetaCyc: PWY-6848,MetaCyc: PWY-6855,MetaCyc: PWY-6906,MetaCyc: PWY-6972,MetaCyc: PWY-6996,MetaCyc: PWY-7056,MetaCyc: PWY-7057,MetaCyc: PWY-7074,MetaCyc: PWY-7091,MetaCyc: PWY-7133,MetaCyc: PWY-7134,MetaCyc: PWY-7135,Met…	GO:0000139,GO:0003674,GO:0003824,GO:0004553,GO:0004559,GO:0004571,GO:0005488,GO:0005515,GO:0005575,GO:0005622,GO:0005623,GO:0005737,GO:0005783,GO:0005789,GO:0005794,GO:0006464,GO:0006491,GO:0006508,GO:0006511,GO:0006516,GO:0006517,GO:0006807,GO:0006950,GO:0006986,GO:0007154,GO:0007165,GO:0008150,GO:0008152,GO:0009056,GO:0009057,GO:0009100,GO:0009893,GO:0009894,GO:0009896,GO:0009987,GO:0010033,GO:…	C47E12.3a	Bm2817a.1	ACO02O_01974_1s	OVOC4021.1
Dasi1G00000000165	COG0024@1|root,KOG2776@2759|Eukaryota,38EEE@33154|Opisthokonta,3BHZ9@33208|Metazoa,3CXWQ@33213|Bilateria,40BPX@6231|Nematoda,1KU6M@119089|Chromadorea	Metallopeptidase family M24	GO:0000323,GO:0001775,GO:0002252,GO:0002263,GO:0002274,GO:0002275,GO:0002283,GO:0002366,GO:0002376,GO:0002443,GO:0002444,GO:0002446,GO:0003674,GO:0003676,GO:0003677,GO:0003700,GO:0005488,GO:0005515,GO:0005575,GO:0005576,GO:0005622,GO:0005623,GO:0005634,GO:0005730,GO:0005737,GO:0005764,GO:0005766,GO:0005773,GO:0005775,GO:0006355,GO:0006810,GO:0006887,GO:0006955,GO:0007049,GO:0007050,GO:0008150,GO:…	-	ko:K14813	Peptidase_M24	-	-	-	ko00000,ko01000,ko03009	-	-	-	-	-	IPR036005,IPR004545,IPR000994,IPR036390,IPR036388	MetaCyc: PWY-5489,MetaCyc: PWY-5490,MetaCyc: PWY-6046,MetaCyc: PWY-6049,MetaCyc: PWY-6423,MetaCyc: PWY-6842,MetaCyc: PWY-7569,MetaCyc: PWY-7570,MetaCyc: PWY-7694,MetaCyc: PWY-7799,MetaCyc: PWY-7800,MetaCyc: PWY-7855,MetaCyc: PWY-7954,MetaCyc: PWY-8065,Reactome: R-CEL-112382,Reactome: R-CEL-2514859,Reactome: R-CEL-674695,Reactome: R-CEL-6796648,Reactome: R-CEL-6804756,Reactome: R-CEL-75955,Reactom…	GO:0000323,GO:0001775,GO:0002252,GO:0002263,GO:0002274,GO:0002275,GO:0002283,GO:0002366,GO:0002376,GO:0002443,GO:0002444,GO:0002446,GO:0003674,GO:0003676,GO:0003677,GO:0003700,GO:0005488,GO:0005515,GO:0005575,GO:0005576,GO:0005622,GO:0005623,GO:0005634,GO:0005730,GO:0005737,GO:0005764,GO:0005766,GO:0005773,GO:0005775,GO:0006355,GO:0006810,GO:0006887,GO:0006955,GO:0007049,GO:0007050,GO:0008150,GO:…	W08E12.7	Bm6238.1	ACO02O_01985_1s	OVOC4022.1
Dasi1G00000000166	-	-	-	-	-	-	-	-	-	-	-	-	-	-	-	-	-	-	-	Bm7929.1	ACO02O_01997_1s	OVOC3979.1
Dasi1G00000000167	-	-	-	-	-	-	-	-	-	-	-	-	-	-	-	-	-	-	-	-	-	-
Dasi1G00000000168	KOG0694@1|root,KOG0694@2759|Eukaryota,38B5Z@33154|Opisthokonta,3BDW7@33208|Metazoa,3CRM6@33213|Bilateria,40BHD@6231|Nematoda,1KYFR@119089|Chromadorea	Protein kinase C terminal domain	GO:0000302,GO:0000323,GO:0000902,GO:0000904,GO:0001101,GO:0001558,GO:0001666,GO:0001772,GO:0001775,GO:0001816,GO:0001817,GO:0001819,GO:0001932,GO:0001933,GO:0001934,GO:0002218,GO:0002220,GO:0002223,GO:0002250,GO:0002252,GO:0002253,GO:0002263,GO:0002274,GO:0002275,GO:0002283,GO:0002366,GO:0002376,GO:0002429,GO:0002431,GO:0002433,GO:0002443,GO:0002444,GO:0002446,GO:0002449,GO:0002460,GO:0002682,GO:…	2.7.11.13	ko:K06068,ko:K18050,ko:K18052	C1_1,Pkinase,Pkinase_C	-	-	-	ko00000,ko00001,ko01000,ko01001	-	-	ko04022,ko04062,ko04064,ko04071,ko04140,ko04270,ko04371,ko04530,ko04621,ko04658,ko04659,ko04660,ko04666,ko04722,ko04750,ko04912,ko04915,ko04920,ko04925,ko04930,ko04931,ko04933,ko05162,ko05206,map04022,map04062,map04064,map04071,map04140,map04270,map04371,map04530,map04621,map04658,map04659,map04660,map04666,map04722,map04750,map04912,map04915,map04920,map04925,map04930,map04931,map04933,map05162,…	-	GO:0004672,GO:0005524,GO:0006468,GO:0004674	IPR000719,IPR011009,IPR000961,IPR017892	MetaCyc: PWY-5129,MetaCyc: PWY-6322,MetaCyc: PWY-6369,MetaCyc: PWY-6626,MetaCyc: PWY-6682,MetaCyc: PWY-6952,MetaCyc: PWY-6955,MetaCyc: PWY-7077,MetaCyc: PWY-7321,MetaCyc: PWY-7511,MetaCyc: PWY-7675,MetaCyc: PWY-7676,MetaCyc: PWY-7740,MetaCyc: PWY-7769,MetaCyc: PWY-7886,MetaCyc: PWY-7905,MetaCyc: PWY-7948,MetaCyc: PWY-7975,MetaCyc: PWY-7979,MetaCyc: PWY-8051,MetaCyc: PWY-8129,MetaCyc: PWY-8250,Rea…	GO:0000302,GO:0000323,GO:0000902,GO:0000904,GO:0001101,GO:0001558,GO:0001666,GO:0001772,GO:0001775,GO:0001816,GO:0001817,GO:0001819,GO:0001932,GO:0001933,GO:0001934,GO:0002218,GO:0002220,GO:0002223,GO:0002250,GO:0002252,GO:0002253,GO:0002263,GO:0002274,GO:0002275,GO:0002283,GO:0002366,GO:0002376,GO:0002429,GO:0002431,GO:0002433,GO:0002443,GO:0002444,GO:0002446,GO:0002449,GO:0002460,GO:0002682,GO:…	B0545.1b	Bm11638.1	ACO02O_02008_1s	OVOC4094.1
Dasi1G00000000169	2EGUE@1|root,2SMP8@2759|Eukaryota,3AFKP@33154|Opisthokonta,3BX92@33208|Metazoa,3DEKH@33213|Bilateria	-	GO:0002064,GO:0003002,GO:0003674,GO:0005198,GO:0005575,GO:0005576,GO:0005615,GO:0005623,GO:0005886,GO:0007275,GO:0007389,GO:0007439,GO:0008150,GO:0009653,GO:0009790,GO:0009887,GO:0009888,GO:0009897,GO:0009898,GO:0009986,GO:0009987,GO:0016020,GO:0016324,GO:0022603,GO:0030154,GO:0030855,GO:0032501,GO:0032502,GO:0035017,GO:0035150,GO:0035239,GO:0035295,GO:0040008,GO:0040014,GO:0040018,GO:0040026,GO:…	-	-	PAN_1	-	-	-	-	-	-	-	-	-	IPR003609,IPR001507	MetaCyc: PWY-7884,Reactome: R-BTA-140837,Reactome: R-BTA-1592389,Reactome: R-CFA-114608,Reactome: R-CFA-1257604,Reactome: R-CFA-5673001,Reactome: R-CFA-6806942,Reactome: R-CFA-6807004,Reactome: R-CFA-6811558,Reactome: R-CFA-8851805,Reactome: R-CFA-8851907,Reactome: R-CFA-8865999,Reactome: R-CFA-8874081,Reactome: R-CFA-8875555,Reactome: R-CFA-8875656,Reactome: R-HSA-114608,Reactome: R-HSA-1257604,…	GO:0002064,GO:0003002,GO:0003674,GO:0005198,GO:0005575,GO:0005576,GO:0005615,GO:0005623,GO:0005886,GO:0007275,GO:0007389,GO:0007439,GO:0008150,GO:0009653,GO:0009790,GO:0009887,GO:0009888,GO:0009897,GO:0009898,GO:0009986,GO:0009987,GO:0016020,GO:0016324,GO:0022603,GO:0030154,GO:0030855,GO:0032501,GO:0032502,GO:0035017,GO:0035150,GO:0035239,GO:0035295,GO:0040008,GO:0040014,GO:0040018,GO:0040026,GO:…	C29E6.1c	Bm2466a.1	ACO02O_02019_1s	OVOC4093.1
Dasi1G00000000170	2CCGY@1|root,2S1MM@2759|Eukaryota,3A1SZ@33154|Opisthokonta,3BQSI@33208|Metazoa,3D783@33213|Bilateria	mitochondrial proton-transporting ATP synthase complex assembly	GO:0005575,GO:0005622,GO:0005623,GO:0005737,GO:0005739,GO:0006996,GO:0007005,GO:0008150,GO:0009892,GO:0009894,GO:0009895,GO:0009987,GO:0016043,GO:0019216,GO:0019222,GO:0022607,GO:0033615,GO:0034622,GO:0042127,GO:0043226,GO:0043227,GO:0043229,GO:0043231,GO:0043461,GO:0043933,GO:0044085,GO:0044424,GO:0044444,GO:0044464,GO:0045833,GO:0048519,GO:0050678,GO:0050789,GO:0050794,GO:0050994,GO:0050995,GO:…	-	-	Complex1_LYR_2	-	-	-	-	-	-	-	-	-	-	-	GO:0005575,GO:0005622,GO:0005623,GO:0005737,GO:0005739,GO:0006996,GO:0007005,GO:0008150,GO:0009892,GO:0009894,GO:0009895,GO:0009987,GO:0016043,GO:0019216,GO:0019222,GO:0022607,GO:0033615,GO:0034622,GO:0042127,GO:0043226,GO:0043227,GO:0043229,GO:0043231,GO:0043461,GO:0043933,GO:0044085,GO:0044424,GO:0044444,GO:0044464,GO:0045833,GO:0048519,GO:0050678,GO:0050789,GO:0050794,GO:0050994,GO:0050995,GO:…	C29E4.12	Bm7851.1	ACO02O_02030_1s	OVOC4090.1
Dasi1G00000000171	-	-	-	-	-	-	-	-	-	-	-	-	-	-	-	-	-	-	-	Bm7850.1	ACO02O_02041_1s	OVOC4089.1
Dasi1G00000000172	KOG2408@1|root,KOG2408@2759|Eukaryota,38C9T@33154|Opisthokonta,3BEQJ@33208|Metazoa,3CRD4@33213|Bilateria,40BQP@6231|Nematoda,1KYS0@119089|Chromadorea,40T3G@6236|Rhabditida	Animal haem peroxidase	GO:0003674,GO:0003824,GO:0004601,GO:0006950,GO:0006952,GO:0008150,GO:0008152,GO:0009605,GO:0009607,GO:0009617,GO:0009636,GO:0009987,GO:0016209,GO:0016491,GO:0016684,GO:0042221,GO:0042742,GO:0043207,GO:0050830,GO:0050896,GO:0051704,GO:0051707,GO:0051716,GO:0055114,GO:0070887,GO:0097237,GO:0098542,GO:0098754,GO:0098869,GO:1990748	1.11.1.7	ko:K19511	An_peroxidase	-	-	-	ko00000,ko01000	-	-	-	-	GO:0004601,GO:0006979,GO:0020037	IPR019791,IPR010255,IPR037120	MetaCyc: PWY-2961,MetaCyc: PWY-5132,MetaCyc: PWY-5133,MetaCyc: PWY-5175,MetaCyc: PWY-5292,MetaCyc: PWY-5368,MetaCyc: PWY-5461,MetaCyc: PWY-5466,MetaCyc: PWY-5469,MetaCyc: PWY-5748,MetaCyc: PWY-5775,MetaCyc: PWY-5795,MetaCyc: PWY-5875,MetaCyc: PWY-5947,MetaCyc: PWY-6241,MetaCyc: PWY-6279,MetaCyc: PWY-6280,MetaCyc: PWY-6286,MetaCyc: PWY-6824,MetaCyc: PWY-699,MetaCyc: PWY-7214,MetaCyc: PWY-7445,Meta…	GO:0003674,GO:0003824,GO:0004601,GO:0006950,GO:0006952,GO:0008150,GO:0008152,GO:0009605,GO:0009607,GO:0009617,GO:0009636,GO:0009987,GO:0016209,GO:0016491,GO:0016684,GO:0042221,GO:0042742,GO:0043207,GO:0050830,GO:0050896,GO:0051704,GO:0051707,GO:0051716,GO:0055114,GO:0070887,GO:0097237,GO:0098542,GO:0098754,GO:0098869,GO:1990748,GO:0006979,GO:0020037	C46A5.4	Bm2787.1	ACO02O_02052_2s	OVOC11472.2
Dasi1G00000000173	COG0661@1|root,KOG1234@2759|Eukaryota,38G6I@33154|Opisthokonta,3BANJ@33208|Metazoa,3CUW1@33213|Bilateria,40AG8@6231|Nematoda,1KTQG@119089|Chromadorea	ABC1 family	GO:0000166,GO:0001655,GO:0001822,GO:0002064,GO:0003674,GO:0003824,GO:0004672,GO:0005488,GO:0005575,GO:0005622,GO:0005623,GO:0005737,GO:0005739,GO:0006091,GO:0006119,GO:0006122,GO:0006139,GO:0006163,GO:0006464,GO:0006468,GO:0006725,GO:0006732,GO:0006733,GO:0006743,GO:0006744,GO:0006753,GO:0006793,GO:0006796,GO:0006807,GO:0007275,GO:0007399,GO:0007417,GO:0007420,GO:0008150,GO:0008152,GO:0009058,GO:…	-	ko:K08869	ABC1	-	-	-	ko00000,ko01001	-	-	-	-	-	IPR034646,IPR004147,IPR011009	MetaCyc: PWY-3385,MetaCyc: PWY-361,MetaCyc: PWY-4801,MetaCyc: PWY-4922,MetaCyc: PWY-5048,MetaCyc: PWY-5129,MetaCyc: PWY-5139,MetaCyc: PWY-5268,MetaCyc: PWY-5284,MetaCyc: PWY-5292,MetaCyc: PWY-5307,MetaCyc: PWY-5313,MetaCyc: PWY-5353,MetaCyc: PWY-5400,MetaCyc: PWY-5437,MetaCyc: PWY-5473,MetaCyc: PWY-5475,MetaCyc: PWY-5477,MetaCyc: PWY-5660,MetaCyc: PWY-5679,MetaCyc: PWY-5710,MetaCyc: PWY-5794,Meta…	GO:0000166,GO:0001655,GO:0001822,GO:0002064,GO:0003674,GO:0003824,GO:0004672,GO:0005488,GO:0005575,GO:0005622,GO:0005623,GO:0005737,GO:0005739,GO:0006091,GO:0006119,GO:0006122,GO:0006139,GO:0006163,GO:0006464,GO:0006468,GO:0006725,GO:0006732,GO:0006733,GO:0006743,GO:0006744,GO:0006753,GO:0006793,GO:0006796,GO:0006807,GO:0007275,GO:0007399,GO:0007417,GO:0007420,GO:0008150,GO:0008152,GO:0009058,GO:…	C35D10.4	Bm2616b.1	ACO02O_02063_1s	OVOC4085.2
Dasi1G00000000174	COG5422@1|root,KOG1029@1|root,KOG1029@2759|Eukaryota,KOG4305@2759|Eukaryota,38FEJ@33154|Opisthokonta,3B9FS@33208|Metazoa,3CVRA@33213|Bilateria,40CC6@6231|Nematoda,1KV1Z@119089|Chromadorea	Eps15 homology domain	GO:0001558,GO:0001932,GO:0001934,GO:0002052,GO:0002791,GO:0002793,GO:0003674,GO:0005070,GO:0005085,GO:0005088,GO:0005089,GO:0005198,GO:0005488,GO:0005509,GO:0005515,GO:0005575,GO:0005622,GO:0005623,GO:0005737,GO:0005813,GO:0005815,GO:0005829,GO:0005856,GO:0005886,GO:0005905,GO:0005938,GO:0006810,GO:0006897,GO:0007154,GO:0007165,GO:0007166,GO:0007167,GO:0007169,GO:0007186,GO:0007264,GO:0007275,GO:…	-	ko:K20045	C2,EF-hand_4,INTAP,PH_13,RhoGEF,SH3_1,SH3_2,SH3_9	-	-	-	ko00000,ko04131	-	-	-	-	GO:0005515,GO:0005509,GO:0005085	IPR018247,IPR001452,IPR036028,IPR002048,IPR000261,IPR001849,IPR035899,IPR000219,IPR011992,IPR011993	MetaCyc: PWY-1042,MetaCyc: PWY-1622,MetaCyc: PWY-1861,MetaCyc: PWY-1921,MetaCyc: PWY-2221,MetaCyc: PWY-2343,MetaCyc: PWY-301,MetaCyc: PWY-3561,MetaCyc: PWY-361,MetaCyc: PWY-4261,MetaCyc: PWY-4801,MetaCyc: PWY-4922,MetaCyc: PWY-5048,MetaCyc: PWY-5136,MetaCyc: PWY-5139,MetaCyc: PWY-5268,MetaCyc: PWY-5284,MetaCyc: PWY-5292,MetaCyc: PWY-5307,MetaCyc: PWY-5313,MetaCyc: PWY-5353,MetaCyc: PWY-5368,MetaC…	GO:0001558,GO:0001932,GO:0001934,GO:0002052,GO:0002791,GO:0002793,GO:0003674,GO:0005070,GO:0005085,GO:0005088,GO:0005089,GO:0005198,GO:0005488,GO:0005509,GO:0005515,GO:0005575,GO:0005622,GO:0005623,GO:0005737,GO:0005813,GO:0005815,GO:0005829,GO:0005856,GO:0005886,GO:0005905,GO:0005938,GO:0006810,GO:0006897,GO:0007154,GO:0007165,GO:0007166,GO:0007167,GO:0007169,GO:0007186,GO:0007264,GO:0007275,GO:…	Y116A8C.36a	Bm7321.1	ACO02O_02074_3s	OVOC4084.1
Dasi1G00000000175	KOG2962@1|root,KOG2962@2759|Eukaryota,38BR6@33154|Opisthokonta,3BG8W@33208|Metazoa,3CUYD@33213|Bilateria,40BQ6@6231|Nematoda,1KYK3@119089|Chromadorea	SPFH domain / Band 7 family	-	-	-	Band_7,MAPKK1_Int	-	-	-	-	-	-	-	-	GO:0005783,GO:0031625	IPR001107,IPR033294	Reactome: R-BTA-5213460,Reactome: R-BTA-5673000,Reactome: R-BTA-8980692,Reactome: R-BTA-9013106,Reactome: R-CEL-2672351,Reactome: R-CEL-382556,Reactome: R-CEL-5673000,Reactome: R-CEL-6798695,Reactome: R-CEL-8949664,Reactome: R-CEL-8980692,Reactome: R-CEL-9013026,Reactome: R-CEL-9013106,Reactome: R-CEL-9013407,Reactome: R-DDI-5673000,Reactome: R-DME-2672351,Reactome: R-DME-5673000,Reactome: R-DME-…	GO:0005783,GO:0031625	C42C1.15	Bm2709a.1	ACO02O_02085_1s	OVOC4082.1
Dasi1G00000000176	KOG2962@1|root,KOG2962@2759|Eukaryota,38BR6@33154|Opisthokonta,3BG8W@33208|Metazoa,3CUYD@33213|Bilateria,40BQ6@6231|Nematoda,1KYK3@119089|Chromadorea	SPFH domain / Band 7 family	-	-	-	Band_7,MAPKK1_Int	-	-	-	-	-	-	-	-	GO:0005783,GO:0031625	IPR036013,IPR001107,IPR033294	Reactome: R-BTA-5213460,Reactome: R-BTA-5673000,Reactome: R-BTA-8980692,Reactome: R-BTA-9013106,Reactome: R-CEL-2672351,Reactome: R-CEL-382556,Reactome: R-CEL-5673000,Reactome: R-CEL-6798695,Reactome: R-CEL-8949664,Reactome: R-CEL-8980692,Reactome: R-CEL-9013026,Reactome: R-CEL-9013106,Reactome: R-CEL-9013407,Reactome: R-DDI-5673000,Reactome: R-DDI-6798695,Reactome: R-DME-2672351,Reactome: R-DME-…	GO:0005783,GO:0031625	C42C1.15	Bm2709a.1	ACO02O_02085_1s	OVOC4082.1
Dasi1G00000000177	2CSNR@1|root,2S49W@2759|Eukaryota,3A68S@33154|Opisthokonta,3BTBJ@33208|Metazoa,3D9XF@33213|Bilateria,420TV@6656|Arthropoda	-	GO:0005575,GO:0005623,GO:0009986,GO:0044464	-	-	-	-	-	-	-	-	-	-	-	-	-	-	GO:0005575,GO:0005623,GO:0009986,GO:0044464	C24D10.49	-	ACO02O_02096_1s	OVOC4081.1
Dasi1G00000000178	KOG1217@1|root,KOG1217@2759|Eukaryota,38BUP@33154|Opisthokonta,3BIYB@33208|Metazoa,3D0JJ@33213|Bilateria,40C7C@6231|Nematoda,1KTP0@119089|Chromadorea	Coagulation factor 5/8 C-terminal domain, discoidin domain	GO:0001709,GO:0003002,GO:0003674,GO:0005102,GO:0005112,GO:0005488,GO:0005515,GO:0005575,GO:0005622,GO:0005623,GO:0005737,GO:0005768,GO:0005769,GO:0005886,GO:0006950,GO:0006952,GO:0007275,GO:0007389,GO:0007423,GO:0007424,GO:0008052,GO:0008104,GO:0008150,GO:0008593,GO:0009605,GO:0009607,GO:0009617,GO:0009653,GO:0009887,GO:0009966,GO:0009968,GO:0009987,GO:0010008,GO:0010160,GO:0010646,GO:0010648,GO:…	-	-	CUB,EGF,EGF_CA,Ephrin_rec_like,F5_F8_type_C,HYR,Laminin_G_3,Ldl_recept_a,Lectin_C,Sushi,hEGF	-	-	-	-	-	-	-	-	GO:0005509,GO:0005515	IPR013032,IPR000436,IPR000742,IPR000152,IPR009030,IPR000421,IPR018097,IPR000859,IPR035914,IPR035976,IPR016186,IPR002172,IPR003410,IPR036055,IPR011641,IPR008979,IPR001881,IPR016187,IPR001304,IPR013320,IPR023415	Reactome: R-CEL-376176,Reactome: R-CEL-9010553,Reactome: R-DME-114608,Reactome: R-DME-1474228,Reactome: R-DME-159763,Reactome: R-DME-159782,Reactome: R-DME-1971475,Reactome: R-DME-2022854,Reactome: R-DME-2022857,Reactome: R-DME-2022870,Reactome: R-DME-2022923,Reactome: R-DME-2024101,Reactome: R-DME-216083,Reactome: R-DME-3000178,Reactome: R-DME-351906,Reactome: R-DME-376176,Reactome: R-DME-381426…	GO:0001709,GO:0003002,GO:0003674,GO:0005102,GO:0005112,GO:0005488,GO:0005515,GO:0005575,GO:0005622,GO:0005623,GO:0005737,GO:0005768,GO:0005769,GO:0005886,GO:0006950,GO:0006952,GO:0007275,GO:0007389,GO:0007423,GO:0007424,GO:0008052,GO:0008104,GO:0008150,GO:0008593,GO:0009605,GO:0009607,GO:0009617,GO:0009653,GO:0009887,GO:0009966,GO:0009968,GO:0009987,GO:0010008,GO:0010160,GO:0010646,GO:0010648,GO:…	F47C12.2	Bm6131.1	ACO02O_02108_1s	OVOC4080.1
Dasi1G00000000179	KOG2252@1|root,KOG2252@2759|Eukaryota,38G1G@33154|Opisthokonta,3BH2A@33208|Metazoa,3CT2N@33213|Bilateria,40DVK@6231|Nematoda,1KXUB@119089|Chromadorea	CUT	GO:0000976,GO:0000977,GO:0000978,GO:0000981,GO:0000982,GO:0000987,GO:0001012,GO:0001067,GO:0001077,GO:0001228,GO:0001775,GO:0001889,GO:0001952,GO:0002064,GO:0002376,GO:0002520,GO:0002521,GO:0003674,GO:0003676,GO:0003677,GO:0003690,GO:0003700,GO:0003705,GO:0005488,GO:0005575,GO:0005622,GO:0005623,GO:0005634,GO:0005654,GO:0005667,GO:0005737,GO:0005829,GO:0005856,GO:0005975,GO:0005996,GO:0006006,GO:…	-	ko:K08026	CUT,Homeobox	-	-	-	ko00000,ko00001	-	-	ko04550,ko04950,map04550,map04950	-	GO:0003677	IPR003350,IPR010982,IPR001356,IPR009057	Reactome: R-HSA-111465,Reactome: R-HSA-1839117,Reactome: R-HSA-210744,Reactome: R-HSA-210747,Reactome: R-HSA-4551638,Reactome: R-HSA-5655302,Reactome: R-HSA-8940973,Reactome: R-MMU-111465,Reactome: R-MMU-4551638,MetaCyc: PWY-5757,MetaCyc: PWY-6147,MetaCyc: PWY-6322,MetaCyc: PWY-6383,MetaCyc: PWY-6502,MetaCyc: PWY-6749,MetaCyc: PWY-6797,MetaCyc: PWY-7206,MetaCyc: PWY-7419,MetaCyc: PWY-7539,MetaCyc…	GO:0000976,GO:0000977,GO:0000978,GO:0000981,GO:0000982,GO:0000987,GO:0001012,GO:0001067,GO:0001077,GO:0001228,GO:0001775,GO:0001889,GO:0001952,GO:0002064,GO:0002376,GO:0002520,GO:0002521,GO:0003674,GO:0003676,GO:0003677,GO:0003690,GO:0003700,GO:0003705,GO:0005488,GO:0005575,GO:0005622,GO:0005623,GO:0005634,GO:0005654,GO:0005667,GO:0005737,GO:0005829,GO:0005856,GO:0005975,GO:0005996,GO:0006006,GO:…	C17H12.9	Bm7944.1	ACO02O_02119_2s	OVOC4079.1
Dasi1G00000000180	KOG2649@1|root,KOG2649@2759|Eukaryota,38DE0@33154|Opisthokonta,3B9RU@33208|Metazoa,3CSI8@33213|Bilateria,40B3Y@6231|Nematoda,1KXP8@119089|Chromadorea,40W0D@6236|Rhabditida	Carboxypeptidase regulatory-like domain	GO:0001505,GO:0001956,GO:0003007,GO:0003205,GO:0003206,GO:0003208,GO:0003214,GO:0003231,GO:0003674,GO:0003824,GO:0004180,GO:0004181,GO:0004185,GO:0005102,GO:0005488,GO:0005515,GO:0005575,GO:0005576,GO:0005615,GO:0005622,GO:0005623,GO:0005737,GO:0005794,GO:0005886,GO:0006464,GO:0006508,GO:0006518,GO:0006807,GO:0006810,GO:0006811,GO:0006812,GO:0006836,GO:0006937,GO:0007154,GO:0007165,GO:0007166,GO:…	3.4.17.10,3.4.17.22,3.4.17.3	ko:K01292,ko:K01294,ko:K07752	CarboxypepD_reg,Peptidase_M14	-	-	-	ko00000,ko00001,ko01000,ko01002	-	-	ko04940,map04940	-	GO:0004181,GO:0006508,GO:0008270,GO:0006518	IPR000834,IPR015567,IPR008969	Reactome: R-CEL-977606,Reactome: R-DME-977606,Reactome: R-HSA-163125,Reactome: R-HSA-2022377,Reactome: R-HSA-264876,Reactome: R-HSA-432722,Reactome: R-HSA-8955332,Reactome: R-HSA-9696264,Reactome: R-HSA-9696273,Reactome: R-HSA-977606,Reactome: R-MMU-163125,Reactome: R-MMU-2022377,Reactome: R-MMU-432722,Reactome: R-MMU-9696264,Reactome: R-MMU-9696273,Reactome: R-MMU-977606,Reactome: R-RNO-2022377,…	GO:0001505,GO:0001956,GO:0003007,GO:0003205,GO:0003206,GO:0003208,GO:0003214,GO:0003231,GO:0003674,GO:0003824,GO:0004180,GO:0004181,GO:0004185,GO:0005102,GO:0005488,GO:0005515,GO:0005575,GO:0005576,GO:0005615,GO:0005622,GO:0005623,GO:0005737,GO:0005794,GO:0005886,GO:0006464,GO:0006508,GO:0006518,GO:0006807,GO:0006810,GO:0006811,GO:0006812,GO:0006836,GO:0006937,GO:0007154,GO:0007165,GO:0007166,GO:…	F01D4.4	Bm3120b.1	ACO02O_02130_1s	OVOC4078.1
Dasi1G00000000181	COG0343@1|root,KOG3908@2759|Eukaryota,38H9M@33154|Opisthokonta,3BB83@33208|Metazoa,3CT6A@33213|Bilateria,40C8R@6231|Nematoda,1KUK2@119089|Chromadorea	Catalytic subunit of the queuine tRNA-ribosyltransferase (TGT) that catalyzes the base-exchange of a guanine (G) residue with queuine (Q) at position 34 (anticodon wobble position) in tRNAs with GU(N) anticodons (tRNA-Asp, -Asn, -His and -Tyr), resulting in the hypermodified nucleoside queuosine (7-(((4,5-cis- dihydroxy-2-cyclopenten-1-yl)amino)methyl)-7-deazaguanosine). Catalysis occurs through …	GO:0003674,GO:0003824,GO:0005488,GO:0005515,GO:0005575,GO:0005622,GO:0005623,GO:0005634,GO:0005737,GO:0005739,GO:0005740,GO:0005741,GO:0006139,GO:0006396,GO:0006399,GO:0006400,GO:0006725,GO:0006807,GO:0008033,GO:0008150,GO:0008152,GO:0008479,GO:0008616,GO:0009058,GO:0009116,GO:0009119,GO:0009163,GO:0009451,GO:0009987,GO:0010467,GO:0016020,GO:0016070,GO:0016740,GO:0016757,GO:0016763,GO:0018130,GO:…	2.4.2.29	ko:K00773	TGT	-	R03789,R10209	RC00063	ko00000,ko01000,ko03016	-	-	-	-	GO:0006400,GO:0016763,GO:0008479,GO:0101030	IPR002616,IPR036511,IPR004803	MetaCyc: PWY-2381,MetaCyc: PWY-3961,MetaCyc: PWY-6700,MetaCyc: PWY-6711,MetaCyc: PWY-7770,MetaCyc: PWY-7826,MetaCyc: PWY-7923,MetaCyc: PWY-8037,MetaCyc: PWY-8105,MetaCyc: PWY-8106,Reactome: R-HSA-6782315	GO:0003674,GO:0003824,GO:0005488,GO:0005515,GO:0005575,GO:0005622,GO:0005623,GO:0005634,GO:0005737,GO:0005739,GO:0005740,GO:0005741,GO:0006139,GO:0006396,GO:0006399,GO:0006400,GO:0006725,GO:0006807,GO:0008033,GO:0008150,GO:0008152,GO:0008479,GO:0008616,GO:0009058,GO:0009116,GO:0009119,GO:0009163,GO:0009451,GO:0009987,GO:0010467,GO:0016020,GO:0016070,GO:0016740,GO:0016757,GO:0016763,GO:0018130,GO:…	ZK829.6	Bm7559.1	ACO02O_02141_1s	OVOC4077.1
Dasi1G00000000182	COG0604@1|root,KOG1198@2759|Eukaryota,38JDN@33154|Opisthokonta,3BNJA@33208|Metazoa,3CX9Z@33213|Bilateria,40BXX@6231|Nematoda,1KUQD@119089|Chromadorea	Alcohol dehydrogenase GroES-like domain	GO:0001666,GO:0003674,GO:0005488,GO:0005515,GO:0006950,GO:0008150,GO:0009628,GO:0009636,GO:0009987,GO:0010033,GO:0035690,GO:0036293,GO:0042221,GO:0042493,GO:0045471,GO:0046677,GO:0050896,GO:0051716,GO:0070482,GO:0070887,GO:0071236,GO:0071310,GO:0071361,GO:0097237,GO:0097305,GO:0097306,GO:1901700,GO:1901701	-	-	ADH_N,ADH_zinc_N,ADH_zinc_N_2	-	-	-	-	-	-	-	-	GO:0016491	IPR036291,IPR013149,IPR011032,IPR020843,IPR013154	MetaCyc: PWY-0,MetaCyc: PWY-1042,MetaCyc: PWY-1121,MetaCyc: PWY-1186,MetaCyc: PWY-1361,MetaCyc: PWY-1622,MetaCyc: PWY-1722,MetaCyc: PWY-1723,MetaCyc: PWY-1801,MetaCyc: PWY-181,MetaCyc: PWY-1881,MetaCyc: PWY-1921,MetaCyc: PWY-2161,MetaCyc: PWY-2181,MetaCyc: PWY-2201,MetaCyc: PWY-2221,MetaCyc: PWY-2229,MetaCyc: PWY-2261,MetaCyc: PWY-2301,MetaCyc: PWY-2343,MetaCyc: PWY-241,MetaCyc: PWY-2463,MetaCyc:…	GO:0001666,GO:0003674,GO:0005488,GO:0005515,GO:0006950,GO:0008150,GO:0009628,GO:0009636,GO:0009987,GO:0010033,GO:0035690,GO:0036293,GO:0042221,GO:0042493,GO:0045471,GO:0046677,GO:0050896,GO:0051716,GO:0070482,GO:0070887,GO:0071236,GO:0071310,GO:0071361,GO:0097237,GO:0097305,GO:0097306,GO:1901700,GO:1901701,GO:0016491	ZK829.7	Bm7560.1	ACO02O_02152_1s	OVOC4076.1
Dasi1G00000000183	KOG0660@1|root,KOG0660@2759|Eukaryota,39ZQD@33154|Opisthokonta,3BH2U@33208|Metazoa,3D617@33213|Bilateria,40B5W@6231|Nematoda,1KU2F@119089|Chromadorea	Serine/Threonine protein kinases, catalytic domain	GO:0000165,GO:0000187,GO:0001558,GO:0001932,GO:0001934,GO:0003674,GO:0003824,GO:0004672,GO:0004674,GO:0005488,GO:0005515,GO:0005575,GO:0005622,GO:0005623,GO:0005634,GO:0005737,GO:0006464,GO:0006468,GO:0006793,GO:0006796,GO:0006807,GO:0006950,GO:0006970,GO:0007154,GO:0007165,GO:0007275,GO:0007399,GO:0007610,GO:0008150,GO:0008152,GO:0008361,GO:0009611,GO:0009628,GO:0009636,GO:0009893,GO:0009894,GO:…	2.7.11.24	ko:K04441	Pkinase	M00689	-	-	ko00000,ko00001,ko00002,ko01000,ko01001	-	-	ko01522,ko04010,ko04011,ko04013,ko04015,ko04068,ko04071,ko04139,ko04212,ko04218,ko04261,ko04370,ko04380,ko04550,ko04611,ko04620,ko04621,ko04622,ko04624,ko04657,ko04658,ko04659,ko04660,ko04664,ko04668,ko04670,ko04714,ko04722,ko04723,ko04728,ko04750,ko04912,ko04914,ko04917,ko04926,ko04933,ko05014,ko05120,ko05131,ko05132,ko05133,ko05140,ko05142,ko05145,ko05152,ko05160,ko05164,ko05167,ko05169,ko05205…	-	GO:0005524,GO:0004672,GO:0006468,GO:0004707	IPR017441,IPR000719,IPR003527,IPR011009	MetaCyc: PWY-6952,MetaCyc: PWY-7511,MetaCyc: PWY-8051,Reactome: R-BTA-114604,Reactome: R-BTA-1227986,Reactome: R-BTA-1257604,Reactome: R-BTA-1433557,Reactome: R-BTA-1433559,Reactome: R-BTA-1538133,Reactome: R-BTA-187577,Reactome: R-BTA-195253,Reactome: R-BTA-196299,Reactome: R-BTA-198753,Reactome: R-BTA-198765,Reactome: R-BTA-202670,Reactome: R-BTA-2029482,Reactome: R-BTA-210990,Reactome: R-BTA-2…	GO:0000165,GO:0000187,GO:0001558,GO:0001932,GO:0001934,GO:0003674,GO:0003824,GO:0004672,GO:0004674,GO:0005488,GO:0005515,GO:0005575,GO:0005622,GO:0005623,GO:0005634,GO:0005737,GO:0006464,GO:0006468,GO:0006793,GO:0006796,GO:0006807,GO:0006950,GO:0006970,GO:0007154,GO:0007165,GO:0007275,GO:0007399,GO:0007610,GO:0008150,GO:0008152,GO:0008361,GO:0009611,GO:0009628,GO:0009636,GO:0009893,GO:0009894,GO:…	F42G8.4a	Bm4029b.1	ACO02O_02168_1s	OVOC4074.1
Dasi1G00000000184	2A4HK@1|root,2RY7J@2759|Eukaryota,3A0PM@33154|Opisthokonta,3BQ31@33208|Metazoa,3D73G@33213|Bilateria,40CX4@6231|Nematoda,1KVIM@119089|Chromadorea	-	-	-	-	-	-	-	-	-	-	-	-	-	-	-	-	-	F42G8.5	Bm4030.1	ACO02O_02169_2s	OVOC4073.1
Dasi1G00000000185	KOG4695@1|root,KOG4695@2759|Eukaryota,3AAQD@33154|Opisthokonta,3BU8N@33208|Metazoa,3DBRU@33213|Bilateria,40ER6@6231|Nematoda,1KWXU@119089|Chromadorea	CHCH domain	-	-	-	CHCH	-	-	-	-	-	-	-	-	GO:0005761,GO:0032543	IPR009069,IPR010625,IPR033620	Reactome: R-BTA-5628897,Reactome: R-BTA-611105,Reactome: R-BTA-9707564,Reactome: R-HSA-1268020,Reactome: R-HSA-5368286,Reactome: R-HSA-5389840,Reactome: R-HSA-5419276,Reactome: R-HSA-5628897,Reactome: R-HSA-611105,Reactome: R-HSA-9707564,Reactome: R-MMU-5389840,Reactome: R-MMU-5419276,Reactome: R-MMU-5628897,Reactome: R-MMU-611105,Reactome: R-MMU-9707564,Reactome: R-BTA-6799198,Reactome: R-HSA-67…	GO:0005761,GO:0032543	C24D10.6	Bm2338a.1	ACO02O_02170_1s	OVOC4072.1
Dasi1G00000000186	COG0216@1|root,KOG2726@2759|Eukaryota,38CVW@33154|Opisthokonta,3B9G3@33208|Metazoa,3CTVN@33213|Bilateria,40CC7@6231|Nematoda,1KTSE@119089|Chromadorea	PCRF	GO:0003674,GO:0003676,GO:0003723,GO:0003747,GO:0005488,GO:0005575,GO:0005622,GO:0005623,GO:0005737,GO:0005739,GO:0005759,GO:0006412,GO:0006415,GO:0006417,GO:0006449,GO:0006518,GO:0006807,GO:0008079,GO:0008135,GO:0008150,GO:0008152,GO:0009058,GO:0009059,GO:0009889,GO:0009987,GO:0010467,GO:0010468,GO:0010556,GO:0010608,GO:0016043,GO:0016149,GO:0019222,GO:0019538,GO:0022411,GO:0031323,GO:0031326,GO:…	-	ko:K02835	PCRF,RF-1	-	-	-	ko00000,ko03012	-	-	-	-	GO:0003747,GO:0006415	IPR045853,IPR000352,IPR005139	MetaCyc: PWY-6308,Reactome: R-CEL-5419276,Reactome: R-HSA-5419276,Reactome: R-MMU-5419276,Reactome: R-RNO-5419276,Reactome: R-HSA-5368286,Reactome: R-HSA-5389840,Reactome: R-MMU-5389840	GO:0003674,GO:0003676,GO:0003723,GO:0003747,GO:0005488,GO:0005575,GO:0005622,GO:0005623,GO:0005737,GO:0005739,GO:0005759,GO:0006412,GO:0006415,GO:0006417,GO:0006449,GO:0006518,GO:0006807,GO:0008079,GO:0008135,GO:0008150,GO:0008152,GO:0009058,GO:0009059,GO:0009889,GO:0009987,GO:0010467,GO:0010468,GO:0010556,GO:0010608,GO:0016043,GO:0016149,GO:0019222,GO:0019538,GO:0022411,GO:0031323,GO:0031326,GO:…	W03F8.3a	Bm13972a.1	ACO02O_02171_1s	OVOC4071.1
Dasi1G00000000187	COG5307@1|root,KOG0931@2759|Eukaryota,38CK8@33154|Opisthokonta,3B9T3@33208|Metazoa,3CSWD@33213|Bilateria,40BFN@6231|Nematoda,1KVAI@119089|Chromadorea	PH domain	GO:0000139,GO:0000768,GO:0001654,GO:0001745,GO:0003674,GO:0005085,GO:0005086,GO:0005488,GO:0005515,GO:0005575,GO:0005622,GO:0005623,GO:0005634,GO:0005730,GO:0005737,GO:0005794,GO:0006949,GO:0006996,GO:0007010,GO:0007275,GO:0007399,GO:0007417,GO:0007423,GO:0007520,GO:0008150,GO:0009653,GO:0009887,GO:0009966,GO:0009967,GO:0009987,GO:0010646,GO:0010647,GO:0012505,GO:0014902,GO:0016020,GO:0016043,GO:…	-	ko:K12495	IQ_SEC7_PH,Sec7	-	-	-	ko00000,ko00001,ko04131	-	-	ko04144,map04144	-	GO:0005085,GO:0032012	IPR023394,IPR011993,IPR000904,IPR033742,IPR035999	Reactome: R-CEL-199992,Reactome: R-CEL-6807878,Reactome: R-CEL-6811434,Reactome: R-HSA-199992,Reactome: R-HSA-390471,Reactome: R-HSA-5620916,Reactome: R-HSA-6807878,Reactome: R-HSA-6811434,Reactome: R-HSA-6811438,Reactome: R-MMU-6811438,Reactome: R-RNO-6811438,Reactome: R-SCE-199992,Reactome: R-SCE-5620916,Reactome: R-SCE-6807878,Reactome: R-SCE-6811434,Reactome: R-SCE-6811438,Reactome: R-SPO-199…	GO:0000139,GO:0000768,GO:0001654,GO:0001745,GO:0003674,GO:0005085,GO:0005086,GO:0005488,GO:0005515,GO:0005575,GO:0005622,GO:0005623,GO:0005634,GO:0005730,GO:0005737,GO:0005794,GO:0006949,GO:0006996,GO:0007010,GO:0007275,GO:0007399,GO:0007417,GO:0007423,GO:0007520,GO:0008150,GO:0009653,GO:0009887,GO:0009966,GO:0009967,GO:0009987,GO:0010646,GO:0010647,GO:0012505,GO:0014902,GO:0016020,GO:0016043,GO:…	M02B7.5a	Bm5066.1	ACO02O_02174_1s	OVOC4070.1
Dasi1G00000000188	2D0TV@1|root,2SFFY@2759|Eukaryota,39F33@33154|Opisthokonta,3CIZT@33208|Metazoa,3E0IB@33213|Bilateria,40F67@6231|Nematoda,1KXFB@119089|Chromadorea	-	-	-	-	-	-	-	-	-	-	-	-	-	-	-	-	-	M02B7.7	Bm8534.1	ACO02O_02175_1s	OVOC4069.1
Dasi1G00000000189	KOG0946@1|root,KOG0946@2759|Eukaryota,38E2Z@33154|Opisthokonta,3BHQZ@33208|Metazoa,3CTX4@33213|Bilateria,40AZJ@6231|Nematoda,1KV7B@119089|Chromadorea,40Z24@6236|Rhabditida	Uso1 / p115 like vesicle tethering protein, head region	GO:0000139,GO:0001650,GO:0002009,GO:0002165,GO:0003674,GO:0005215,GO:0005488,GO:0005515,GO:0005575,GO:0005622,GO:0005623,GO:0005634,GO:0005730,GO:0005737,GO:0005783,GO:0005794,GO:0005795,GO:0005798,GO:0005829,GO:0006810,GO:0006886,GO:0006888,GO:0006891,GO:0006900,GO:0006901,GO:0006903,GO:0006996,GO:0007030,GO:0007275,GO:0007346,GO:0007444,GO:0007472,GO:0007476,GO:0007552,GO:0007560,GO:0008104,GO:…	-	-	Uso1_p115_C,Uso1_p115_head	-	-	-	-	-	-	-	-	GO:0006886,GO:0016192,GO:0000139,GO:0005737,GO:0048280	IPR006955,IPR016024,IPR041209,IPR006953,IPR011989	Reactome: R-BTA-204005,Reactome: R-BTA-6807878,Reactome: R-DME-204005,Reactome: R-DME-6807878,Reactome: R-HSA-162658,Reactome: R-HSA-204005,Reactome: R-HSA-6807878,Reactome: R-MMU-204005,Reactome: R-MMU-6807878,Reactome: R-RNO-204005,Reactome: R-RNO-6807878,Reactome: R-SCE-204005,Reactome: R-SCE-6807878,MetaCyc: PWY-1061,MetaCyc: PWY-1921,MetaCyc: PWY-2083,MetaCyc: PWY-2681,MetaCyc: PWY-3542,Meta…	GO:0000139,GO:0001650,GO:0002009,GO:0002165,GO:0003674,GO:0005215,GO:0005488,GO:0005515,GO:0005575,GO:0005622,GO:0005623,GO:0005634,GO:0005730,GO:0005737,GO:0005783,GO:0005794,GO:0005795,GO:0005798,GO:0005829,GO:0006810,GO:0006886,GO:0006888,GO:0006891,GO:0006900,GO:0006901,GO:0006903,GO:0006996,GO:0007030,GO:0007275,GO:0007346,GO:0007444,GO:0007472,GO:0007476,GO:0007552,GO:0007560,GO:0008104,GO:…	K09B11.9b	Bm4948.1	ACO02O_02176_1s	OVOC4068.1
Dasi1G00000000190	COG5022@1|root,KOG0161@2759|Eukaryota,38B7G@33154|Opisthokonta,3BA4F@33208|Metazoa,3CRJ1@33213|Bilateria,40FWU@6231|Nematoda,1KXW7@119089|Chromadorea	Myosin. Large ATPases.	GO:0000166,GO:0002376,GO:0002682,GO:0002684,GO:0002694,GO:0002697,GO:0002699,GO:0002791,GO:0002793,GO:0003674,GO:0003779,GO:0003824,GO:0005488,GO:0005515,GO:0005524,GO:0005575,GO:0005622,GO:0005623,GO:0005634,GO:0005737,GO:0005793,GO:0005794,GO:0005802,GO:0005856,GO:0005903,GO:0006810,GO:0006900,GO:0006928,GO:0006950,GO:0006952,GO:0006955,GO:0006996,GO:0007010,GO:0007030,GO:0007163,GO:0008092,GO:…	-	ko:K10362	IQ,Myosin_head,Myosin_tail_1,PDZ	-	-	-	ko00000,ko04131,ko04812	-	-	-	-	GO:0005515,GO:0003774,GO:0005524,GO:0016459	IPR036034,IPR036064,IPR001609,IPR001478,IPR036961,IPR027417	MetaCyc: PWY-4702,MetaCyc: PWY-4983,MetaCyc: PWY-5491,MetaCyc: PWY-6148,MetaCyc: PWY-6352,MetaCyc: PWY-6365,MetaCyc: PWY-6366,MetaCyc: PWY-6368,MetaCyc: PWY-6456,MetaCyc: PWY-6575,MetaCyc: PWY-6627,MetaCyc: PWY-6686,MetaCyc: PWY-6720,MetaCyc: PWY-6724,MetaCyc: PWY-6955,MetaCyc: PWY-6990,MetaCyc: PWY-6991,MetaCyc: PWY-7018,MetaCyc: PWY-7119,MetaCyc: PWY-7321,MetaCyc: PWY-7511,MetaCyc: PWY-7531,Met…	GO:0000166,GO:0002376,GO:0002682,GO:0002684,GO:0002694,GO:0002697,GO:0002699,GO:0002791,GO:0002793,GO:0003674,GO:0003779,GO:0003824,GO:0005488,GO:0005515,GO:0005524,GO:0005575,GO:0005622,GO:0005623,GO:0005634,GO:0005737,GO:0005793,GO:0005794,GO:0005802,GO:0005856,GO:0005903,GO:0006810,GO:0006900,GO:0006928,GO:0006950,GO:0006952,GO:0006955,GO:0006996,GO:0007010,GO:0007030,GO:0007163,GO:0008092,GO:…	F52B10.1b	Bm8533a.1	ACO02O_02177_1s	OVOC4067.1
Dasi1G00000000191	COG1100@1|root,KOG0071@2759|Eukaryota,38I0U@33154|Opisthokonta,3BFEV@33208|Metazoa,3CVC3@33213|Bilateria,40BMM@6231|Nematoda,1KUAV@119089|Chromadorea	Belongs to the small GTPase superfamily. Arf family	GO:0001726,GO:0005575,GO:0005622,GO:0005623,GO:0005737,GO:0005768,GO:0005886,GO:0005938,GO:0006996,GO:0007010,GO:0008064,GO:0008150,GO:0009889,GO:0009890,GO:0009891,GO:0009892,GO:0009893,GO:0009898,GO:0009966,GO:0009987,GO:0010008,GO:0010511,GO:0010512,GO:0010513,GO:0010562,GO:0010563,GO:0010638,GO:0010646,GO:0012505,GO:0016020,GO:0016043,GO:0016323,GO:0016324,GO:0019216,GO:0019220,GO:0019222,GO:…	-	ko:K07941	Arf	-	-	-	ko00000,ko00001,ko04031,ko04131,ko04147	-	-	ko04014,ko04072,ko04144,ko04666,map04014,map04072,map04144,map04666	-	GO:0005525,GO:0003924	IPR024156,IPR027417,IPR006689,IPR041838,IPR005225	MetaCyc: PWY-7511,Reactome: R-BTA-199992,Reactome: R-BTA-5620922,Reactome: R-BTA-6807878,Reactome: R-BTA-6811434,Reactome: R-BTA-6811438,Reactome: R-BTA-6811440,Reactome: R-CEL-1660514,Reactome: R-CEL-5620922,Reactome: R-CEL-6807878,Reactome: R-CEL-6811434,Reactome: R-CEL-6811440,Reactome: R-DDI-1660514,Reactome: R-DDI-199992,Reactome: R-DDI-5620916,Reactome: R-DDI-6807878,Reactome: R-DDI-6811434…	GO:0001726,GO:0005575,GO:0005622,GO:0005623,GO:0005737,GO:0005768,GO:0005886,GO:0005938,GO:0006996,GO:0007010,GO:0008064,GO:0008150,GO:0009889,GO:0009890,GO:0009891,GO:0009892,GO:0009893,GO:0009898,GO:0009966,GO:0009987,GO:0010008,GO:0010511,GO:0010512,GO:0010513,GO:0010562,GO:0010563,GO:0010638,GO:0010646,GO:0012505,GO:0016020,GO:0016043,GO:0016323,GO:0016324,GO:0019216,GO:0019220,GO:0019222,GO:…	Y116A8C.12	Bm7308.1	ACO02O_02178_1s	OVOC4066.1
Dasi1G00000000192	KOG1721@1|root,KOG1721@2759|Eukaryota,38EV5@33154|Opisthokonta,3BDUH@33208|Metazoa,3CTCH@33213|Bilateria,40BKR@6231|Nematoda,1KVPS@119089|Chromadorea	Zinc finger, C2H2 type	GO:0000122,GO:0000902,GO:0000904,GO:0000976,GO:0000977,GO:0000978,GO:0000981,GO:0000982,GO:0000987,GO:0001012,GO:0001067,GO:0001078,GO:0001227,GO:0001228,GO:0001709,GO:0001764,GO:0003002,GO:0003674,GO:0003676,GO:0003677,GO:0003682,GO:0003690,GO:0003700,GO:0005488,GO:0005515,GO:0005575,GO:0005622,GO:0005623,GO:0005634,GO:0005737,GO:0005829,GO:0006139,GO:0006351,GO:0006355,GO:0006357,GO:0006366,GO:…	-	-	zf-C2H2,zf-C2H2_6	-	-	-	-	-	-	-	-	-	IPR013087,IPR036236	MetaCyc: PWY-102,MetaCyc: PWY-1061,MetaCyc: PWY-1187,MetaCyc: PWY-2083,MetaCyc: PWY-3542,MetaCyc: PWY-4021,MetaCyc: PWY-4161,MetaCyc: PWY-4202,MetaCyc: PWY-5035,MetaCyc: PWY-5036,MetaCyc: PWY-5047,MetaCyc: PWY-5059,MetaCyc: PWY-5070,MetaCyc: PWY-5105,MetaCyc: PWY-5209,MetaCyc: PWY-5287,MetaCyc: PWY-5301,MetaCyc: PWY-5305,MetaCyc: PWY-5349,MetaCyc: PWY-5392,MetaCyc: PWY-5479,MetaCyc: PWY-5665,Meta…	GO:0000122,GO:0000902,GO:0000904,GO:0000976,GO:0000977,GO:0000978,GO:0000981,GO:0000982,GO:0000987,GO:0001012,GO:0001067,GO:0001078,GO:0001227,GO:0001228,GO:0001709,GO:0001764,GO:0003002,GO:0003674,GO:0003676,GO:0003677,GO:0003682,GO:0003690,GO:0003700,GO:0005488,GO:0005515,GO:0005575,GO:0005622,GO:0005623,GO:0005634,GO:0005737,GO:0005829,GO:0006139,GO:0006351,GO:0006355,GO:0006357,GO:0006366,GO:…	Y38H8A.5	Bm6442.1	ACO02O_02179_1s	OVOC4065.1
Dasi1G00000000193	KOG4475@1|root,KOG4475@2759|Eukaryota,38DGB@33154|Opisthokonta,3CP24@33208|Metazoa,3E564@33213|Bilateria,40AVZ@6231|Nematoda,1KWIT@119089|Chromadorea	Immunoglobulin	-	-	ko:K06491	I-set,Ig_3,fn3	-	-	-	ko00000,ko00001,ko00536,ko00537,ko04090,ko04131,ko04516	-	-	ko04514,ko05020,map04514,map05020	-	GO:0005515,GO:0007155,GO:0016020	IPR013783,IPR013098,IPR007110,IPR003599,IPR036179,IPR003961,IPR009138,IPR036116,IPR003598	MetaCyc: PWY-1901,MetaCyc: PWY-1921,MetaCyc: PWY-1961,MetaCyc: PWY-1981,MetaCyc: PWY-2021,MetaCyc: PWY-2343,MetaCyc: PWY-2661,MetaCyc: PWY-2881,MetaCyc: PWY-2901,MetaCyc: PWY-2902,MetaCyc: PWY-3121,MetaCyc: PWY-361,MetaCyc: PWY-4421,MetaCyc: PWY-4702,MetaCyc: PWY-4801,MetaCyc: PWY-4922,MetaCyc: PWY-5048,MetaCyc: PWY-5067,MetaCyc: PWY-5094,MetaCyc: PWY-5105,MetaCyc: PWY-5129,MetaCyc: PWY-5139,Meta…	GO:0005515,GO:0007155,GO:0016020	F02G3.1b	Bm8222a.1	ACO02O_02181_1s	OVOC4062.1
Dasi1G00000000194	COG5262@1|root,KOG1756@2759|Eukaryota,3A1K0@33154|Opisthokonta,3BQBZ@33208|Metazoa,3D75E@33213|Bilateria,48E3B@7711|Chordata,49ATY@7742|Vertebrata,3JGR0@40674|Mammalia,35Q0J@314146|Euarchontoglires,4MJCW@9443|Primates	Histone cluster 1, H2aa	GO:0000228,GO:0000785,GO:0000790,GO:0003674,GO:0003676,GO:0003677,GO:0005488,GO:0005575,GO:0005622,GO:0005623,GO:0005634,GO:0005694,GO:0006325,GO:0006342,GO:0006355,GO:0006996,GO:0008150,GO:0009889,GO:0009890,GO:0009892,GO:0009987,GO:0010468,GO:0010556,GO:0010558,GO:0010605,GO:0010629,GO:0016043,GO:0016458,GO:0019219,GO:0019222,GO:0031323,GO:0031324,GO:0031326,GO:0031327,GO:0031974,GO:0031981,GO:…	-	ko:K11251	Histone,Histone_H2A_C	-	-	-	ko00000,ko00001,ko03036,ko04147	-	-	ko04217,ko05034,ko05322,map04217,map05034,map05322	-	GO:0000786,GO:0003677,GO:0030527,GO:0046982	IPR002119,IPR009072,IPR032454	Reactome: R-BTA-110330,Reactome: R-BTA-110331,Reactome: R-BTA-201722,Reactome: R-BTA-212300,Reactome: R-BTA-2299718,Reactome: R-BTA-2559580,Reactome: R-BTA-3214815,Reactome: R-BTA-3214847,Reactome: R-BTA-3214858,Reactome: R-BTA-427359,Reactome: R-BTA-427413,Reactome: R-BTA-5250924,Reactome: R-BTA-5689880,Reactome: R-BTA-5689901,Reactome: R-BTA-606279,Reactome: R-BTA-73728,Reactome: R-BTA-8936459,…	GO:0000228,GO:0000785,GO:0000790,GO:0003674,GO:0003676,GO:0003677,GO:0005488,GO:0005575,GO:0005622,GO:0005623,GO:0005634,GO:0005694,GO:0006325,GO:0006342,GO:0006355,GO:0006996,GO:0008150,GO:0009889,GO:0009890,GO:0009892,GO:0009987,GO:0010468,GO:0010556,GO:0010558,GO:0010605,GO:0010629,GO:0016043,GO:0016458,GO:0019219,GO:0019222,GO:0031323,GO:0031324,GO:0031326,GO:0031327,GO:0031974,GO:0031981,GO:…	ZK131.6	Bm7650.1	ACO02O_02185_1s	OVOC7892.1
Dasi1G00000000195	KOG1744@1|root,KOG1744@2759|Eukaryota,3A1HW@33154|Opisthokonta,3BQEI@33208|Metazoa,3D7NQ@33213|Bilateria,40DMI@6231|Nematoda,1KYVX@119089|Chromadorea,412R8@6236|Rhabditida	Histone H2B	GO:0000003,GO:0000228,GO:0000785,GO:0000786,GO:0000788,GO:0000790,GO:0001530,GO:0001906,GO:0001959,GO:0001960,GO:0002227,GO:0002251,GO:0002376,GO:0002385,GO:0003006,GO:0003674,GO:0003676,GO:0003677,GO:0005488,GO:0005515,GO:0005575,GO:0005576,GO:0005615,GO:0005622,GO:0005623,GO:0005634,GO:0005654,GO:0005694,GO:0005737,GO:0005829,GO:0005886,GO:0006323,GO:0006325,GO:0006333,GO:0006334,GO:0006337,GO:…	-	ko:K11251,ko:K11252,ko:K11254	Histone	-	-	-	ko00000,ko00001,ko03036,ko04147	-	-	ko04217,ko05034,ko05203,ko05322,map04217,map05034,map05203,map05322	-	GO:0003677,GO:0000786,GO:0030527,GO:0046982	IPR007125,IPR000558,IPR009072	Reactome: R-BTA-110330,Reactome: R-BTA-110331,Reactome: R-BTA-1266695,Reactome: R-BTA-201722,Reactome: R-BTA-212300,Reactome: R-BTA-2299718,Reactome: R-BTA-2559580,Reactome: R-BTA-3214815,Reactome: R-BTA-3214841,Reactome: R-BTA-3214842,Reactome: R-BTA-3214847,Reactome: R-BTA-3214858,Reactome: R-BTA-3247509,Reactome: R-BTA-427359,Reactome: R-BTA-427413,Reactome: R-BTA-5250924,Reactome: R-BTA-56898…	GO:0000003,GO:0000228,GO:0000785,GO:0000786,GO:0000788,GO:0000790,GO:0001530,GO:0001906,GO:0001959,GO:0001960,GO:0002227,GO:0002251,GO:0002376,GO:0002385,GO:0003006,GO:0003674,GO:0003676,GO:0003677,GO:0005488,GO:0005515,GO:0005575,GO:0005576,GO:0005615,GO:0005622,GO:0005623,GO:0005634,GO:0005654,GO:0005694,GO:0005737,GO:0005829,GO:0005886,GO:0006323,GO:0006325,GO:0006333,GO:0006334,GO:0006337,GO:…	T10C6.11	Bm8720.1	ACO02O_02183_1s	OVOC1239.1
Dasi1G00000000196	COG5262@1|root,KOG1756@2759|Eukaryota,3A1K0@33154|Opisthokonta,3BQBZ@33208|Metazoa,3D75E@33213|Bilateria,48E3B@7711|Chordata,49ATY@7742|Vertebrata,3JGR0@40674|Mammalia,35Q0J@314146|Euarchontoglires,4MJCW@9443|Primates	Histone cluster 1, H2aa	GO:0000228,GO:0000785,GO:0000790,GO:0003674,GO:0003676,GO:0003677,GO:0005488,GO:0005575,GO:0005622,GO:0005623,GO:0005634,GO:0005694,GO:0006325,GO:0006342,GO:0006355,GO:0006996,GO:0008150,GO:0009889,GO:0009890,GO:0009892,GO:0009987,GO:0010468,GO:0010556,GO:0010558,GO:0010605,GO:0010629,GO:0016043,GO:0016458,GO:0019219,GO:0019222,GO:0031323,GO:0031324,GO:0031326,GO:0031327,GO:0031974,GO:0031981,GO:…	-	ko:K11251	Histone,Histone_H2A_C	-	-	-	ko00000,ko00001,ko03036,ko04147	-	-	ko04217,ko05034,ko05322,map04217,map05034,map05322	-	GO:0000786,GO:0003677,GO:0030527,GO:0046982	IPR002119,IPR009072,IPR032454	Reactome: R-BTA-110330,Reactome: R-BTA-110331,Reactome: R-BTA-201722,Reactome: R-BTA-212300,Reactome: R-BTA-2299718,Reactome: R-BTA-2559580,Reactome: R-BTA-3214815,Reactome: R-BTA-3214847,Reactome: R-BTA-3214858,Reactome: R-BTA-427359,Reactome: R-BTA-427413,Reactome: R-BTA-5250924,Reactome: R-BTA-5689880,Reactome: R-BTA-5689901,Reactome: R-BTA-606279,Reactome: R-BTA-73728,Reactome: R-BTA-8936459,…	GO:0000228,GO:0000785,GO:0000790,GO:0003674,GO:0003676,GO:0003677,GO:0005488,GO:0005575,GO:0005622,GO:0005623,GO:0005634,GO:0005694,GO:0006325,GO:0006342,GO:0006355,GO:0006996,GO:0008150,GO:0009889,GO:0009890,GO:0009892,GO:0009987,GO:0010468,GO:0010556,GO:0010558,GO:0010605,GO:0010629,GO:0016043,GO:0016458,GO:0019219,GO:0019222,GO:0031323,GO:0031324,GO:0031326,GO:0031327,GO:0031974,GO:0031981,GO:…	ZK131.6	Bm7650.1	ACO02O_02185_1s	OVOC7892.1
Dasi1G00000000197	KOG4265@1|root,KOG4265@2759|Eukaryota,38DID@33154|Opisthokonta,3BEAU@33208|Metazoa,3CRID@33213|Bilateria,40DDJ@6231|Nematoda,1KW4N@119089|Chromadorea	Prokaryotic RING finger family 4	GO:0000209,GO:0003674,GO:0003824,GO:0004842,GO:0005488,GO:0005575,GO:0005622,GO:0005623,GO:0005634,GO:0005737,GO:0005768,GO:0005769,GO:0005829,GO:0005886,GO:0006464,GO:0006513,GO:0006807,GO:0006810,GO:0007034,GO:0007041,GO:0008104,GO:0008150,GO:0008152,GO:0008270,GO:0008277,GO:0008333,GO:0008589,GO:0009966,GO:0009968,GO:0009987,GO:0010646,GO:0010648,GO:0012505,GO:0016020,GO:0016192,GO:0016567,GO:…	2.3.2.27	ko:K07195,ko:K10604	zf-C3HC4_3	-	-	-	ko00000,ko00001,ko01000,ko03036,ko04121,ko04131	-	-	ko04120,ko04910,map04120,map04910	-	GO:0061630	IPR013083,IPR001841,IPR045195,IPR045194	MetaCyc: PWY-1001,MetaCyc: PWY-102,MetaCyc: PWY-1061,MetaCyc: PWY-1187,MetaCyc: PWY-1822,MetaCyc: PWY-1901,MetaCyc: PWY-1961,MetaCyc: PWY-1981,MetaCyc: PWY-2021,MetaCyc: PWY-2083,MetaCyc: PWY-2881,MetaCyc: PWY-2901,MetaCyc: PWY-2902,MetaCyc: PWY-3542,MetaCyc: PWY-361,MetaCyc: PWY-4021,MetaCyc: PWY-4161,MetaCyc: PWY-4202,MetaCyc: PWY-4421,MetaCyc: PWY-4801,MetaCyc: PWY-4922,MetaCyc: PWY-5035,MetaC…	GO:0000209,GO:0003674,GO:0003824,GO:0004842,GO:0005488,GO:0005575,GO:0005622,GO:0005623,GO:0005634,GO:0005737,GO:0005768,GO:0005769,GO:0005829,GO:0005886,GO:0006464,GO:0006513,GO:0006807,GO:0006810,GO:0007034,GO:0007041,GO:0008104,GO:0008150,GO:0008152,GO:0008270,GO:0008277,GO:0008333,GO:0008589,GO:0009966,GO:0009968,GO:0009987,GO:0010646,GO:0010648,GO:0012505,GO:0016020,GO:0016192,GO:0016567,GO:…	C11H1.3	Bm2155.1	ACO02O_02186_1s	OVOC4056.1
Dasi1G00000000198	COG1112@1|root,KOG1803@2759|Eukaryota,38E4S@33154|Opisthokonta,3BEEC@33208|Metazoa,3CSH2@33213|Bilateria,40D0F@6231|Nematoda,1KVIU@119089|Chromadorea	AAA domain	GO:0000049,GO:0000122,GO:0000166,GO:0000976,GO:0000977,GO:0000981,GO:0000982,GO:0001012,GO:0001067,GO:0001078,GO:0001227,GO:0003008,GO:0003674,GO:0003676,GO:0003677,GO:0003678,GO:0003690,GO:0003697,GO:0003700,GO:0003723,GO:0003724,GO:0003824,GO:0004003,GO:0004004,GO:0004386,GO:0005488,GO:0005515,GO:0005524,GO:0005575,GO:0005622,GO:0005623,GO:0005634,GO:0005737,GO:0006139,GO:0006259,GO:0006260,GO:…	3.6.4.12,3.6.4.13	ko:K19036	AAA_11,AAA_12,R3H,zf-AN1	-	-	-	ko00000,ko01000,ko03009,ko03012	-	-	-	-	GO:0004386	IPR014001,IPR041679,IPR027417,IPR041677,IPR045055	MetaCyc: PWY-5757,MetaCyc: PWY-6147,MetaCyc: PWY-6383,MetaCyc: PWY-6502,MetaCyc: PWY-6545,MetaCyc: PWY-6797,MetaCyc: PWY-7184,MetaCyc: PWY-7185,MetaCyc: PWY-7198,MetaCyc: PWY-7206,MetaCyc: PWY-7210,MetaCyc: PWY-7250,MetaCyc: PWY-7375,MetaCyc: PWY-7379,MetaCyc: PWY-7419,MetaCyc: PWY-7511,MetaCyc: PWY-7539,MetaCyc: PWY-7719,MetaCyc: PWY-7821,MetaCyc: PWY-8289,Reactome: R-BTA-1169408,Reactome: R-BTA…	GO:0000049,GO:0000122,GO:0000166,GO:0000976,GO:0000977,GO:0000981,GO:0000982,GO:0001012,GO:0001067,GO:0001078,GO:0001227,GO:0003008,GO:0003674,GO:0003676,GO:0003677,GO:0003678,GO:0003690,GO:0003697,GO:0003700,GO:0003723,GO:0003724,GO:0003824,GO:0004003,GO:0004004,GO:0004386,GO:0005488,GO:0005515,GO:0005524,GO:0005575,GO:0005622,GO:0005623,GO:0005634,GO:0005737,GO:0006139,GO:0006259,GO:0006260,GO:…	Y106G6D.5a	Bm2696a.1	ACO02O_02187_1s	OVOC4052.1
Dasi1G00000000199	2CIT2@1|root,2SKN2@2759|Eukaryota,3AGW5@33154|Opisthokonta,3BYCR@33208|Metazoa,3DFVB@33213|Bilateria,40FFG@6231|Nematoda,1KXYG@119089|Chromadorea	-	GO:0005575,GO:0005622,GO:0005623,GO:0005737,GO:0030016,GO:0030017,GO:0031672,GO:0043226,GO:0043228,GO:0043229,GO:0043232,GO:0043292,GO:0044422,GO:0044424,GO:0044444,GO:0044449,GO:0044464,GO:0055120,GO:0099080,GO:0099081,GO:0099512	-	-	-	-	-	-	-	-	-	-	-	-	-	-	GO:0005575,GO:0005622,GO:0005623,GO:0005737,GO:0030016,GO:0030017,GO:0031672,GO:0043226,GO:0043228,GO:0043229,GO:0043232,GO:0043292,GO:0044422,GO:0044424,GO:0044444,GO:0044449,GO:0044464,GO:0055120,GO:0099080,GO:0099081,GO:0099512	C46G7.2	Bm2798a.1	ACO02O_02188_1s	OVOC4051.1
Dasi1G00000000200	2ECIC@1|root,2SICZ@2759|Eukaryota,3AENU@33154|Opisthokonta,3BY0R@33208|Metazoa,3DFFV@33213|Bilateria,40FK2@6231|Nematoda,1KYTS@119089|Chromadorea	-	-	-	-	-	-	-	-	-	-	-	-	-	-	IPR006643	-	-	C46G7.4c	Bm2799b.1	ACO02O_02189_2s	OVOC4050.1
Dasi1G00000000201	KOG1747@1|root,KOG1747@2759|Eukaryota,38DWE@33154|Opisthokonta,3BCZQ@33208|Metazoa,3CSKT@33213|Bilateria,40BN4@6231|Nematoda,1KTTM@119089|Chromadorea	Actin depolymerisation factor/cofilin -like domains	GO:0000003,GO:0001667,GO:0002064,GO:0002065,GO:0002066,GO:0003006,GO:0003674,GO:0003779,GO:0005488,GO:0005515,GO:0005575,GO:0005622,GO:0005623,GO:0005737,GO:0005886,GO:0006810,GO:0006897,GO:0006928,GO:0006996,GO:0007010,GO:0007015,GO:0007154,GO:0007267,GO:0007268,GO:0007274,GO:0007275,GO:0007276,GO:0007281,GO:0007292,GO:0007297,GO:0007298,GO:0007399,GO:0007417,GO:0007420,GO:0007423,GO:0008064,GO:…	-	ko:K08870	Cofilin_ADF	-	-	-	ko00000	-	-	-	-	GO:0003779,GO:0030837	IPR002108,IPR028458,IPR029006	Reactome: R-BTA-6798695,Reactome: R-DDI-6798695,Reactome: R-DDI-8856828,Reactome: R-DDI-9013407,Reactome: R-DDI-9013418,Reactome: R-DDI-9013422,Reactome: R-DME-264870,Reactome: R-DME-6794361,Reactome: R-DME-6798695,Reactome: R-DME-9013405,Reactome: R-DME-9013407,Reactome: R-DME-9013418,Reactome: R-DME-9013422,Reactome: R-GGA-9013405,Reactome: R-GGA-9013407,Reactome: R-GGA-9013418,Reactome: R-GGA-…	GO:0000003,GO:0001667,GO:0002064,GO:0002065,GO:0002066,GO:0003006,GO:0003674,GO:0003779,GO:0005488,GO:0005515,GO:0005575,GO:0005622,GO:0005623,GO:0005737,GO:0005886,GO:0006810,GO:0006897,GO:0006928,GO:0006996,GO:0007010,GO:0007015,GO:0007154,GO:0007267,GO:0007268,GO:0007274,GO:0007275,GO:0007276,GO:0007281,GO:0007292,GO:0007297,GO:0007298,GO:0007399,GO:0007417,GO:0007420,GO:0007423,GO:0008064,GO:…	F38E9.5	Bm3918.1	ACO02O_02190_1s	OVOC4049.1
Dasi1G00000000202	COG0531@1|root,KOG2082@2759|Eukaryota,38E2I@33154|Opisthokonta,3BBDS@33208|Metazoa,3CTA6@33213|Bilateria,40AN2@6231|Nematoda,1KUZT@119089|Chromadorea,40XFV@6236|Rhabditida	Amino acid permease	GO:0003333,GO:0003674,GO:0005215,GO:0005342,GO:0005575,GO:0005623,GO:0006810,GO:0006811,GO:0006812,GO:0006813,GO:0006820,GO:0006821,GO:0006865,GO:0007154,GO:0007267,GO:0007268,GO:0007610,GO:0007638,GO:0008150,GO:0008324,GO:0008509,GO:0008514,GO:0009605,GO:0009612,GO:0009628,GO:0009987,GO:0010646,GO:0015075,GO:0015077,GO:0015079,GO:0015103,GO:0015108,GO:0015171,GO:0015291,GO:0015293,GO:0015294,GO:…	-	ko:K14427	AA_permease,SLC12	-	-	-	ko00000,ko02000	-	-	-	2.A.30.5	GO:0016020,GO:0055085,GO:0006811,GO:0015377,GO:0016021,GO:0022857	IPR004841,IPR004842,IPR018491	Reactome: R-CEL-426117,Reactome: R-DRE-426117,Reactome: R-HSA-426117,Reactome: R-HSA-5619039,Reactome: R-HSA-5619087,Reactome: R-HSA-5619104,Reactome: R-MMU-426117,Reactome: R-RNO-426117,Reactome: R-SCE-426117,Reactome: R-SPO-426117	GO:0003333,GO:0003674,GO:0005215,GO:0005342,GO:0005575,GO:0005623,GO:0006810,GO:0006811,GO:0006812,GO:0006813,GO:0006820,GO:0006821,GO:0006865,GO:0007154,GO:0007267,GO:0007268,GO:0007610,GO:0007638,GO:0008150,GO:0008324,GO:0008509,GO:0008514,GO:0009605,GO:0009612,GO:0009628,GO:0009987,GO:0010646,GO:0015075,GO:0015077,GO:0015079,GO:0015103,GO:0015108,GO:0015171,GO:0015291,GO:0015293,GO:0015294,GO:…	H16O14.1e	Bm8657.1	ACO02O_02191_1s	OVOC4046.1
Dasi1G00000000203	KOG3714@1|root,KOG3714@2759|Eukaryota,38H9H@33154|Opisthokonta,3BFXI@33208|Metazoa,3CRSI@33213|Bilateria,40CBR@6231|Nematoda,1KU1Z@119089|Chromadorea,40VXT@6236|Rhabditida	Coagulation Factor Xa inhibitory site	GO:0000003,GO:0000578,GO:0000902,GO:0000904,GO:0001501,GO:0001502,GO:0001568,GO:0001703,GO:0001704,GO:0001707,GO:0001885,GO:0001944,GO:0002009,GO:0002064,GO:0002165,GO:0002376,GO:0002520,GO:0003002,GO:0003006,GO:0003158,GO:0003674,GO:0003824,GO:0004175,GO:0004222,GO:0004252,GO:0005488,GO:0005515,GO:0005518,GO:0005575,GO:0005576,GO:0006355,GO:0006357,GO:0006508,GO:0006807,GO:0006928,GO:0006935,GO:…	3.4.24.19,3.4.24.21	ko:K05502,ko:K08076,ko:K09608,ko:K13045,ko:K13046,ko:K13047	Astacin,CUB,EGF_CA,FXa_inhibition	-	-	-	ko00000,ko01000,ko01002,ko04052	-	-	-	-	GO:0005509,GO:0006508,GO:0008237,GO:0008270,GO:0004222	IPR000742,IPR000859,IPR000152,IPR035914,IPR001881,IPR006026,IPR018097,IPR015446,IPR001506,IPR024079	MetaCyc: PWY-6241,MetaCyc: PWY-6803,MetaCyc: PWY-7409,MetaCyc: PWY-7416,MetaCyc: PWY-7417,MetaCyc: PWY-7783,MetaCyc: PWY-7884,MetaCyc: PWY-8051,MetaCyc: PWY-8053,MetaCyc: PWY-8119,Reactome: R-BTA-140834,Reactome: R-BTA-159763,Reactome: R-BTA-202733,Reactome: R-CEL-114608,Reactome: R-CEL-1474228,Reactome: R-CEL-159763,Reactome: R-CEL-159782,Reactome: R-CEL-1650814,Reactome: R-CEL-1912420,Reactome:…	GO:0000003,GO:0000578,GO:0000902,GO:0000904,GO:0001501,GO:0001502,GO:0001568,GO:0001703,GO:0001704,GO:0001707,GO:0001885,GO:0001944,GO:0002009,GO:0002064,GO:0002165,GO:0002376,GO:0002520,GO:0003002,GO:0003006,GO:0003158,GO:0003674,GO:0003824,GO:0004175,GO:0004222,GO:0004252,GO:0005488,GO:0005515,GO:0005518,GO:0005575,GO:0005576,GO:0006355,GO:0006357,GO:0006508,GO:0006807,GO:0006928,GO:0006935,GO:…	F38E9.2	Bm3917a.1	ACO02O_02192_1s	OVOC4045.1
Dasi1G00000000204	KOG0997@1|root,KOG0997@2759|Eukaryota,38CMS@33154|Opisthokonta,3BF3W@33208|Metazoa,3CVGC@33213|Bilateria,40D22@6231|Nematoda,1KVWK@119089|Chromadorea	Trafficking protein Mon1	GO:0002119,GO:0002164,GO:0002790,GO:0003674,GO:0005085,GO:0005488,GO:0005515,GO:0005575,GO:0005576,GO:0005622,GO:0005623,GO:0005737,GO:0005768,GO:0005769,GO:0005770,GO:0005829,GO:0006810,GO:0006873,GO:0006875,GO:0006879,GO:0006897,GO:0006909,GO:0006996,GO:0007034,GO:0007041,GO:0007275,GO:0007528,GO:0008104,GO:0008150,GO:0008333,GO:0009306,GO:0009653,GO:0009790,GO:0009791,GO:0009792,GO:0009987,GO:…	-	ko:K20195	Mon1	-	-	-	ko00000,ko00001,ko04131	-	-	ko04138,map04138	-	GO:0016192,GO:0006623	IPR043972,IPR043970,IPR043971,IPR004353	Reactome: R-DME-450728,Reactome: R-DME-5610787,Reactome: R-HSA-5610787,Reactome: R-HSA-8876198,Reactome: R-MMU-5610787,Reactome: R-MMU-8876198,Reactome: R-RNO-5610787,Reactome: R-SCE-8876198,Reactome: R-XTR-5610787	GO:0002119,GO:0002164,GO:0002790,GO:0003674,GO:0005085,GO:0005488,GO:0005515,GO:0005575,GO:0005576,GO:0005622,GO:0005623,GO:0005737,GO:0005768,GO:0005769,GO:0005770,GO:0005829,GO:0006810,GO:0006873,GO:0006875,GO:0006879,GO:0006897,GO:0006909,GO:0006996,GO:0007034,GO:0007041,GO:0007275,GO:0007528,GO:0008104,GO:0008150,GO:0008333,GO:0009306,GO:0009653,GO:0009790,GO:0009791,GO:0009792,GO:0009987,GO:…	F41H10.11	Bm4010.1	ACO02O_02193_1s	OVOC4044.1
Dasi1G00000000205	COG0090@1|root,KOG0438@2759|Eukaryota,38BUB@33154|Opisthokonta,3BFEG@33208|Metazoa,3CVQP@33213|Bilateria,40C75@6231|Nematoda,1KU42@119089|Chromadorea	Ribosomal Proteins L2, C-terminal domain	GO:0000313,GO:0000315,GO:0003674,GO:0003676,GO:0003723,GO:0003735,GO:0005198,GO:0005488,GO:0005575,GO:0005622,GO:0005623,GO:0005737,GO:0005739,GO:0005740,GO:0005743,GO:0005759,GO:0005761,GO:0005762,GO:0005840,GO:0006412,GO:0006414,GO:0006415,GO:0006518,GO:0006807,GO:0008150,GO:0008152,GO:0009058,GO:0009059,GO:0009987,GO:0010467,GO:0015934,GO:0016020,GO:0016043,GO:0019538,GO:0019866,GO:0022411,GO:…	-	ko:K02886	Ribosomal_L2,Ribosomal_L2_C	M00178,M00179	-	-	br01610,ko00000,ko00001,ko00002,ko03011	-	-	ko03010,map03010	-	GO:0003735,GO:0005840,GO:0006412	IPR002171,IPR008991,IPR022666,IPR012340,IPR022669,IPR014722	Reactome: R-BTA-156827,Reactome: R-BTA-1799339,Reactome: R-BTA-72689,Reactome: R-BTA-975956,Reactome: R-BTA-975957,Reactome: R-CEL-156827,Reactome: R-CEL-1799339,Reactome: R-CEL-6791226,Reactome: R-CEL-72689,Reactome: R-CEL-72706,Reactome: R-CEL-975956,Reactome: R-CEL-975957,Reactome: R-DDI-156827,Reactome: R-DDI-1799339,Reactome: R-DDI-72689,Reactome: R-DDI-72706,Reactome: R-DDI-975956,Reactome:…	GO:0000313,GO:0000315,GO:0003674,GO:0003676,GO:0003723,GO:0003735,GO:0005198,GO:0005488,GO:0005575,GO:0005622,GO:0005623,GO:0005737,GO:0005739,GO:0005740,GO:0005743,GO:0005759,GO:0005761,GO:0005762,GO:0005840,GO:0006412,GO:0006414,GO:0006415,GO:0006518,GO:0006807,GO:0008150,GO:0008152,GO:0009058,GO:0009059,GO:0009987,GO:0010467,GO:0015934,GO:0016020,GO:0016043,GO:0019538,GO:0019866,GO:0022411,GO:…	F56B3.8a	Bm4458a.2	ACO02O_02194_1s	OVOC4043.2
Dasi1G00000000206	COG0513@1|root,KOG0331@2759|Eukaryota,38D0V@33154|Opisthokonta,3BCQC@33208|Metazoa,3CTK2@33213|Bilateria,40B7R@6231|Nematoda,1KUFK@119089|Chromadorea	Belongs to the DEAD box helicase family	GO:0000122,GO:0000375,GO:0000377,GO:0000380,GO:0000381,GO:0000398,GO:0000956,GO:0001837,GO:0002376,GO:0002682,GO:0002697,GO:0002831,GO:0003674,GO:0003676,GO:0003682,GO:0003712,GO:0003713,GO:0003723,GO:0003724,GO:0003729,GO:0003730,GO:0003824,GO:0004004,GO:0004386,GO:0005102,GO:0005488,GO:0005515,GO:0005516,GO:0005575,GO:0005622,GO:0005623,GO:0005634,GO:0005654,GO:0005681,GO:0005694,GO:0005700,GO:…	3.6.4.13	ko:K12823,ko:K13178	DEAD,Helicase_C,P68HR	-	-	-	ko00000,ko00001,ko01000,ko03009,ko03041	-	-	ko03040,ko05202,ko05205,map03040,map05202,map05205	-	GO:0003676,GO:0005524	IPR027417,IPR014001,IPR001650,IPR000629,IPR011545	MetaCyc: PWY-102,MetaCyc: PWY-1061,MetaCyc: PWY-1187,MetaCyc: PWY-1281,MetaCyc: PWY-1722,MetaCyc: PWY-181,MetaCyc: PWY-2083,MetaCyc: PWY-2161,MetaCyc: PWY-2201,MetaCyc: PWY-2681,MetaCyc: PWY-2781,MetaCyc: PWY-2821,MetaCyc: PWY-3542,MetaCyc: PWY-361,MetaCyc: PWY-3841,MetaCyc: PWY-3961,MetaCyc: PWY-4021,MetaCyc: PWY-4061,MetaCyc: PWY-4161,MetaCyc: PWY-4202,MetaCyc: PWY-4621,MetaCyc: PWY-4801,MetaCy…	GO:0000122,GO:0000375,GO:0000377,GO:0000380,GO:0000381,GO:0000398,GO:0000956,GO:0001837,GO:0002376,GO:0002682,GO:0002697,GO:0002831,GO:0003674,GO:0003676,GO:0003682,GO:0003712,GO:0003713,GO:0003723,GO:0003724,GO:0003729,GO:0003730,GO:0003824,GO:0004004,GO:0004386,GO:0005102,GO:0005488,GO:0005515,GO:0005516,GO:0005575,GO:0005622,GO:0005623,GO:0005634,GO:0005654,GO:0005681,GO:0005694,GO:0005700,GO:…	F58E10.3a	Bm13700a.1	ACO02O_02196_1s	OVOC4042.1
Dasi1G00000000207	-	-	-	-	-	-	-	-	-	-	-	-	-	-	-	-	-	-	-	-	-	-
Dasi1G00000000208	-	-	-	-	-	-	-	-	-	-	-	-	-	-	-	-	-	-	C03B1.10	Bm17963.1	-	OVOC5068.1
Dasi1G00000000209	KOG4331@1|root,KOG4331@2759|Eukaryota,39RQ5@33154|Opisthokonta,3BCE4@33208|Metazoa,3CY1Z@33213|Bilateria,40ENH@6231|Nematoda,1KX6A@119089|Chromadorea	Prominin	GO:0000902,GO:0001654,GO:0001655,GO:0001750,GO:0001754,GO:0001822,GO:0001894,GO:0001895,GO:0003407,GO:0003674,GO:0005488,GO:0005515,GO:0005575,GO:0005576,GO:0005615,GO:0005622,GO:0005623,GO:0005737,GO:0005783,GO:0005793,GO:0005886,GO:0005887,GO:0005902,GO:0005903,GO:0005929,GO:0007275,GO:0007399,GO:0007423,GO:0008092,GO:0008150,GO:0009653,GO:0009887,GO:0009888,GO:0009986,GO:0009987,GO:0010842,GO:…	-	ko:K06532	Prominin	-	-	-	ko00000,ko00001,ko04090,ko04147	-	-	ko05202,map05202	-	GO:0016021	IPR008795	-	GO:0000902,GO:0001654,GO:0001655,GO:0001750,GO:0001754,GO:0001822,GO:0001894,GO:0001895,GO:0003407,GO:0003674,GO:0005488,GO:0005515,GO:0005575,GO:0005576,GO:0005615,GO:0005622,GO:0005623,GO:0005737,GO:0005783,GO:0005793,GO:0005886,GO:0005887,GO:0005902,GO:0005903,GO:0005929,GO:0007275,GO:0007399,GO:0007423,GO:0008092,GO:0008150,GO:0009653,GO:0009887,GO:0009888,GO:0009986,GO:0009987,GO:0010842,GO:…	F08B12.1	Bm3187.1	ACO02O_02198_2s	OVOC4038.1
Dasi1G00000000210	KOG3656@1|root,KOG3656@2759|Eukaryota,38YQB@33154|Opisthokonta,3BCYC@33208|Metazoa,3CU7S@33213|Bilateria,40FS6@6231|Nematoda,1KYTB@119089|Chromadorea	7 transmembrane receptor (rhodopsin family)	GO:0003008,GO:0003674,GO:0004888,GO:0004930,GO:0004935,GO:0005575,GO:0005623,GO:0005886,GO:0005887,GO:0007154,GO:0007165,GO:0007186,GO:0007187,GO:0007188,GO:0007189,GO:0007211,GO:0007212,GO:0007267,GO:0007600,GO:0007606,GO:0007608,GO:0008150,GO:0008226,GO:0008227,GO:0008277,GO:0009966,GO:0009967,GO:0009987,GO:0010578,GO:0010646,GO:0010647,GO:0016020,GO:0016021,GO:0019932,GO:0019933,GO:0019935,GO:…	-	ko:K04153	7tm_1	-	-	-	ko00000,ko00001,ko04030	-	-	ko04024,ko04080,ko04726,ko04742,map04024,map04080,map04726,map04742	-	GO:0004930,GO:0007186,GO:0016021,GO:0004989	IPR000276,IPR017452,IPR002002	Reactome: R-BTA-2187335,Reactome: R-BTA-2453902,Reactome: R-BTA-2485179,Reactome: R-BTA-2514859,Reactome: R-BTA-373076,Reactome: R-BTA-375276,Reactome: R-BTA-375281,Reactome: R-BTA-376176,Reactome: R-BTA-380108,Reactome: R-BTA-388479,Reactome: R-BTA-390648,Reactome: R-BTA-390651,Reactome: R-BTA-390696,Reactome: R-BTA-391906,Reactome: R-BTA-391908,Reactome: R-BTA-416476,Reactome: R-BTA-416482,Reac…	GO:0003008,GO:0003674,GO:0004888,GO:0004930,GO:0004935,GO:0005575,GO:0005623,GO:0005886,GO:0005887,GO:0007154,GO:0007165,GO:0007186,GO:0007187,GO:0007188,GO:0007189,GO:0007211,GO:0007212,GO:0007267,GO:0007600,GO:0007606,GO:0007608,GO:0008150,GO:0008226,GO:0008227,GO:0008277,GO:0009966,GO:0009967,GO:0009987,GO:0010578,GO:0010646,GO:0010647,GO:0016020,GO:0016021,GO:0019932,GO:0019933,GO:0019935,GO:…	C02D4.2e	Bm17961a.1	ACO02O_02200_1s	OVOC4037.1
Dasi1G00000000211	KOG1006@1|root,KOG1006@2759|Eukaryota,39XFG@33154|Opisthokonta,3BP6U@33208|Metazoa,3D4XF@33213|Bilateria,40AH6@6231|Nematoda,1KU35@119089|Chromadorea	Belongs to the protein kinase superfamily	-	2.7.12.2	ko:K04430	Pkinase	M00688	-	-	ko00000,ko00001,ko00002,ko01000,ko01001	-	-	ko04010,ko04012,ko04013,ko04620,ko04664,ko04668,ko04912,ko04926,ko05120,ko05142,ko05161,ko05164,ko05166,ko05167,ko05169,ko05418,map04010,map04012,map04013,map04620,map04664,map04668,map04912,map04926,map05120,map05142,map05161,map05164,map05166,map05167,map05169,map05418	-	GO:0004672,GO:0006468,GO:0005524	IPR011009,IPR008271,IPR000719,IPR017441	MetaCyc: PWY-3385,MetaCyc: PWY-361,MetaCyc: PWY-4801,MetaCyc: PWY-4922,MetaCyc: PWY-5048,MetaCyc: PWY-5129,MetaCyc: PWY-5139,MetaCyc: PWY-5268,MetaCyc: PWY-5284,MetaCyc: PWY-5292,MetaCyc: PWY-5307,MetaCyc: PWY-5313,MetaCyc: PWY-5353,MetaCyc: PWY-5400,MetaCyc: PWY-5437,MetaCyc: PWY-5473,MetaCyc: PWY-5475,MetaCyc: PWY-5477,MetaCyc: PWY-5660,MetaCyc: PWY-5679,MetaCyc: PWY-5710,MetaCyc: PWY-5794,Meta…	GO:0004672,GO:0006468,GO:0005524	F42G10.2	Bm9351.1	ACO02O_02201_1s	OVOC4036.1
Dasi1G00000000212	COG2940@1|root,KOG2084@2759|Eukaryota,39ZDD@33154|Opisthokonta,3BP37@33208|Metazoa,3CWX4@33213|Bilateria,40AGR@6231|Nematoda,1KVWG@119089|Chromadorea	methyltransferase activity	GO:0003674,GO:0003824,GO:0006325,GO:0006464,GO:0006479,GO:0006807,GO:0006996,GO:0008150,GO:0008152,GO:0008168,GO:0008170,GO:0008213,GO:0008276,GO:0008757,GO:0009987,GO:0016043,GO:0016278,GO:0016279,GO:0016569,GO:0016570,GO:0016571,GO:0016740,GO:0016741,GO:0018022,GO:0018024,GO:0018193,GO:0018205,GO:0019538,GO:0032259,GO:0034968,GO:0036211,GO:0042054,GO:0042800,GO:0043170,GO:0043412,GO:0043414,GO:…	-	ko:K11426	zf-MYND	-	-	-	ko00000,ko03036	-	-	-	-	GO:0005515	IPR046341,IPR002893,IPR011990	MetaCyc: PWY-1061,MetaCyc: PWY-2083,MetaCyc: PWY-3542,MetaCyc: PWY-4021,MetaCyc: PWY-4161,MetaCyc: PWY-4202,MetaCyc: PWY-5059,MetaCyc: PWY-5105,MetaCyc: PWY-5209,MetaCyc: PWY-5287,MetaCyc: PWY-5301,MetaCyc: PWY-5305,MetaCyc: PWY-5479,MetaCyc: PWY-5665,MetaCyc: PWY-5729,MetaCyc: PWY-5748,MetaCyc: PWY-5765,MetaCyc: PWY-5773,MetaCyc: PWY-5846,MetaCyc: PWY-5883,MetaCyc: PWY-5975,MetaCyc: PWY-5987,Met…	GO:0003674,GO:0003824,GO:0006325,GO:0006464,GO:0006479,GO:0006807,GO:0006996,GO:0008150,GO:0008152,GO:0008168,GO:0008170,GO:0008213,GO:0008276,GO:0008757,GO:0009987,GO:0016043,GO:0016278,GO:0016279,GO:0016569,GO:0016570,GO:0016571,GO:0016740,GO:0016741,GO:0018022,GO:0018024,GO:0018193,GO:0018205,GO:0019538,GO:0032259,GO:0034968,GO:0036211,GO:0042054,GO:0042800,GO:0043170,GO:0043412,GO:0043414,GO:…	ZC8.3	Bm7333b.1	ACO02O_02202_1s	OVOC4035.1
Dasi1G00000000213	COG0474@1|root,KOG0204@2759|Eukaryota,38BS0@33154|Opisthokonta,3B93Y@33208|Metazoa,3CUIU@33213|Bilateria,40BWD@6231|Nematoda,1KTT3@119089|Chromadorea	This magnesium-dependent enzyme catalyzes the hydrolysis of ATP coupled with the transport of calcium	GO:0002119,GO:0002164,GO:0003674,GO:0003824,GO:0005215,GO:0005388,GO:0005575,GO:0005622,GO:0005623,GO:0005886,GO:0005887,GO:0006810,GO:0006811,GO:0006812,GO:0006816,GO:0006873,GO:0006874,GO:0006875,GO:0006897,GO:0007275,GO:0008150,GO:0008324,GO:0009790,GO:0009791,GO:0009792,GO:0009987,GO:0015075,GO:0015085,GO:0015318,GO:0015399,GO:0015405,GO:0015662,GO:0016020,GO:0016021,GO:0016192,GO:0016462,GO:…	3.6.3.8	ko:K05850	ATP_Ca_trans_C,Cation_ATPase,Cation_ATPase_C,Cation_ATPase_N,E1-E2_ATPase,Hydrolase,Hydrolase_3	-	-	-	ko00000,ko00001,ko01000	-	-	ko04020,ko04022,ko04024,ko04261,ko04925,ko04970,ko04972,map04020,map04022,map04024,map04261,map04925,map04970,map04972	3.A.3.2	GO:0005388,GO:0000166,GO:0005524,GO:0016020,GO:0070588,GO:0005215,GO:0016021,GO:0016887	IPR018303,IPR022141,IPR036412,IPR023299,IPR023298,IPR006408,IPR006068,IPR001757,IPR004014,IPR008250,IPR044492,IPR023214	MetaCyc: PWY-6409,Reactome: R-BTA-5578775,Reactome: R-BTA-936837,Reactome: R-CEL-6798695,Reactome: R-CEL-936837,Reactome: R-CFA-418359,Reactome: R-CFA-5578775,Reactome: R-CFA-936837,Reactome: R-DDI-418359,Reactome: R-DDI-5578775,Reactome: R-DDI-936837,Reactome: R-DME-418359,Reactome: R-DME-5578775,Reactome: R-DME-936837,Reactome: R-DRE-936837,Reactome: R-HSA-1912420,Reactome: R-HSA-3299685,Reacto…	GO:0002119,GO:0002164,GO:0003674,GO:0003824,GO:0005215,GO:0005388,GO:0005575,GO:0005622,GO:0005623,GO:0005886,GO:0005887,GO:0006810,GO:0006811,GO:0006812,GO:0006816,GO:0006873,GO:0006874,GO:0006875,GO:0006897,GO:0007275,GO:0008150,GO:0008324,GO:0009790,GO:0009791,GO:0009792,GO:0009987,GO:0015075,GO:0015085,GO:0015318,GO:0015399,GO:0015405,GO:0015662,GO:0016020,GO:0016021,GO:0016192,GO:0016462,GO:…	Y67D8C.10b	Bm14792a.1	ACO02O_02204_1s	OVOC4033.1
Dasi1G00000000214	KOG4337@1|root,KOG4337@2759|Eukaryota,398HD@33154|Opisthokonta,3CCR7@33208|Metazoa,3DU1S@33213|Bilateria,40F1J@6231|Nematoda,1KXB5@119089|Chromadorea	triglyceride transport	-	-	ko:K14463	-	-	-	-	ko00000,ko00001	-	-	ko04975,map04975	-	GO:0008289,GO:0005548	IPR045811,IPR039988,IPR011030	Reactome: R-CEL-8964041,Reactome: R-DME-8964041,Reactome: R-DRE-8866423,Reactome: R-DRE-8963888,Reactome: R-DRE-8964041,Reactome: R-HSA-8866423,Reactome: R-HSA-8963888,Reactome: R-HSA-8964041,Reactome: R-MMU-8866423,Reactome: R-MMU-8963888,Reactome: R-MMU-8964041,Reactome: R-RNO-8866423,Reactome: R-RNO-8963888,Reactome: R-RNO-8964041,MetaCyc: PWY-5905,Reactome: R-GGA-204626,Reactome: R-HSA-202733…	GO:0008289,GO:0005548	K02D7.4	Bm4757.1	ACO02O_02205_1s	OVOC4031.1
Dasi1G00000000215	2E88Q@1|root,2SERU@2759|Eukaryota,3ASNS@33154|Opisthokonta,3C3X0@33208|Metazoa,3DJED@33213|Bilateria,40HIZ@6231|Nematoda,1M0BM@119089|Chromadorea	NADH dehydrogenase [ubiquinone] flavoprotein 3, mitochondrial	-	-	-	NDUFV3	-	-	-	-	-	-	-	-	GO:0005739,GO:0005747	IPR026193	Reactome: R-HSA-611105,Reactome: R-HSA-6799198,Reactome: R-MMU-611105,Reactome: R-MMU-6799198,Reactome: R-RNO-611105,Reactome: R-RNO-6799198	GO:0005739,GO:0005747	Y69A2AR.3	Bm9348.1	ACO02O_02208_1s	OVOC4026.1
Dasi1G00000000216	KOG3399@1|root,KOG3399@2759|Eukaryota,3A1JT@33154|Opisthokonta,3BPEE@33208|Metazoa,3D6HJ@33213|Bilateria,40EGU@6231|Nematoda,1KWY8@119089|Chromadorea	Yippee zinc-binding/DNA-binding /Mis18, centromere assembly	GO:0001775,GO:0002252,GO:0002263,GO:0002274,GO:0002275,GO:0002283,GO:0002366,GO:0002376,GO:0002443,GO:0002444,GO:0002446,GO:0003674,GO:0005488,GO:0005575,GO:0005576,GO:0005622,GO:0005623,GO:0005737,GO:0006810,GO:0006887,GO:0006955,GO:0008150,GO:0009987,GO:0012505,GO:0016192,GO:0030141,GO:0031410,GO:0031974,GO:0031982,GO:0032940,GO:0036230,GO:0042119,GO:0043167,GO:0043169,GO:0043226,GO:0043227,GO:…	-	-	Yippee-Mis18	-	-	-	-	-	-	-	-	-	IPR004910,IPR039058,IPR034751	Reactome: R-BTA-606279,Reactome: R-BTA-6798695,Reactome: R-DME-6798695,Reactome: R-HSA-606279,Reactome: R-HSA-6798695,Reactome: R-HSA-9679191,Reactome: R-MMU-606279,Reactome: R-MMU-6798695,Reactome: R-RNO-606279	GO:0001775,GO:0002252,GO:0002263,GO:0002274,GO:0002275,GO:0002283,GO:0002366,GO:0002376,GO:0002443,GO:0002444,GO:0002446,GO:0003674,GO:0005488,GO:0005575,GO:0005576,GO:0005622,GO:0005623,GO:0005737,GO:0006810,GO:0006887,GO:0006955,GO:0008150,GO:0009987,GO:0012505,GO:0016192,GO:0030141,GO:0031410,GO:0031974,GO:0031982,GO:0032940,GO:0036230,GO:0042119,GO:0043167,GO:0043169,GO:0043226,GO:0043227,GO:…	B0546.4a	Bm1849.1	ACO02O_02209_1s	OVOC4025.1
Dasi1G00000000217	KOG2605@1|root,KOG2605@2759|Eukaryota,39SEE@33154|Opisthokonta,3BA0Q@33208|Metazoa,3CS26@33213|Bilateria,40CSH@6231|Nematoda,1KVCC@119089|Chromadorea	OTU-like cysteine protease	GO:0000003,GO:0001775,GO:0001816,GO:0001817,GO:0001818,GO:0002237,GO:0002250,GO:0002252,GO:0002263,GO:0002285,GO:0002286,GO:0002287,GO:0002292,GO:0002293,GO:0002294,GO:0002295,GO:0002360,GO:0002363,GO:0002366,GO:0002376,GO:0002460,GO:0002520,GO:0002521,GO:0002682,GO:0002790,GO:0002791,GO:0002792,GO:0002819,GO:0002822,GO:0003006,GO:0003674,GO:0003824,GO:0004843,GO:0005575,GO:0005622,GO:0005623,GO:…	3.4.19.12	ko:K12655	OTU	-	-	-	ko00000,ko00001,ko01000,ko01002,ko04121	-	-	ko04622,map04622	-	GO:0004843,GO:0016579	IPR031084,IPR003323,IPR038765	Reactome: R-HSA-5689896,Reactome: R-HSA-936440,MetaCyc: PWY-102,MetaCyc: PWY-1061,MetaCyc: PWY-1187,MetaCyc: PWY-2083,MetaCyc: PWY-3542,MetaCyc: PWY-4021,MetaCyc: PWY-4161,MetaCyc: PWY-4202,MetaCyc: PWY-5035,MetaCyc: PWY-5036,MetaCyc: PWY-5047,MetaCyc: PWY-5059,MetaCyc: PWY-5070,MetaCyc: PWY-5105,MetaCyc: PWY-5109,MetaCyc: PWY-5209,MetaCyc: PWY-5287,MetaCyc: PWY-5301,MetaCyc: PWY-5305,MetaCyc: PW…	GO:0000003,GO:0001775,GO:0001816,GO:0001817,GO:0001818,GO:0002237,GO:0002250,GO:0002252,GO:0002263,GO:0002285,GO:0002286,GO:0002287,GO:0002292,GO:0002293,GO:0002294,GO:0002295,GO:0002360,GO:0002363,GO:0002366,GO:0002376,GO:0002460,GO:0002520,GO:0002521,GO:0002682,GO:0002790,GO:0002791,GO:0002792,GO:0002819,GO:0002822,GO:0003006,GO:0003674,GO:0003824,GO:0004843,GO:0005575,GO:0005622,GO:0005623,GO:…	B0546.2a	Bm1848.1	ACO02O_02210_1s	OVOC4024.1
Dasi1G00000000218	KOG2532@1|root,KOG2532@2759|Eukaryota,3AMNH@33154|Opisthokonta,3C0J5@33208|Metazoa,3DGG9@33213|Bilateria,40GEP@6231|Nematoda,1KZ8B@119089|Chromadorea	transmembrane transport	-	-	-	-	-	-	-	-	-	-	-	-	-	-	-	-	T05H10.3	Bm363.1	ACO02O_02211_2s	OVOC4098.1
Dasi1G00000000219	KOG0665@1|root,KOG0665@2759|Eukaryota,3AJ28@33154|Opisthokonta,3BZDW@33208|Metazoa,3DD63@33213|Bilateria,40FFY@6231|Nematoda,1KY3P@119089|Chromadorea	JUN phosphorylation	GO:0000003,GO:0000165,GO:0000187,GO:0000280,GO:0001085,GO:0001103,GO:0001932,GO:0001934,GO:0002831,GO:0002832,GO:0003006,GO:0003674,GO:0003824,GO:0004672,GO:0004674,GO:0004705,GO:0004707,GO:0005488,GO:0005515,GO:0005575,GO:0005622,GO:0005623,GO:0005737,GO:0006464,GO:0006468,GO:0006793,GO:0006796,GO:0006807,GO:0006950,GO:0006952,GO:0006986,GO:0006996,GO:0007049,GO:0007140,GO:0007154,GO:0007165,GO:…	2.7.11.24	ko:K04440	Pkinase	M00688	-	-	ko00000,ko00001,ko00002,ko01000,ko01001	-	-	ko01522,ko04010,ko04012,ko04013,ko04014,ko04024,ko04068,ko04071,ko04137,ko04140,ko04141,ko04210,ko04212,ko04214,ko04215,ko04217,ko04310,ko04380,ko04391,ko04510,ko04530,ko04620,ko04621,ko04622,ko04624,ko04657,ko04658,ko04659,ko04664,ko04668,ko04722,ko04723,ko04728,ko04750,ko04910,ko04912,ko04914,ko04917,ko04920,ko04926,ko04930,ko04931,ko04932,ko04933,ko05120,ko05131,ko05132,ko05133,ko05142,ko05145…	-	GO:0004672,GO:0005524,GO:0006468,GO:0004707	IPR000719,IPR008271,IPR008351,IPR003527,IPR011009	MetaCyc: PWY-5129,MetaCyc: PWY-6322,MetaCyc: PWY-6369,MetaCyc: PWY-6626,MetaCyc: PWY-6682,MetaCyc: PWY-6952,MetaCyc: PWY-6955,MetaCyc: PWY-7077,MetaCyc: PWY-7321,MetaCyc: PWY-7511,MetaCyc: PWY-7675,MetaCyc: PWY-7676,MetaCyc: PWY-7740,MetaCyc: PWY-7769,MetaCyc: PWY-7886,MetaCyc: PWY-7905,MetaCyc: PWY-7948,MetaCyc: PWY-7975,MetaCyc: PWY-7979,MetaCyc: PWY-8051,MetaCyc: PWY-8129,MetaCyc: PWY-8250,Rea…	GO:0000003,GO:0000165,GO:0000187,GO:0000280,GO:0001085,GO:0001103,GO:0001932,GO:0001934,GO:0002831,GO:0002832,GO:0003006,GO:0003674,GO:0003824,GO:0004672,GO:0004674,GO:0004705,GO:0004707,GO:0005488,GO:0005515,GO:0005575,GO:0005622,GO:0005623,GO:0005737,GO:0006464,GO:0006468,GO:0006793,GO:0006796,GO:0006807,GO:0006950,GO:0006952,GO:0006986,GO:0006996,GO:0007049,GO:0007140,GO:0007154,GO:0007165,GO:…	T07A9.3	Bm9350.1	ACO02O_02212_1s	OVOC4099a.1
Dasi1G00000000220	2BY1G@1|root,2SVCV@2759|Eukaryota,3AQYV@33154|Opisthokonta,3C2PJ@33208|Metazoa,3DIVA@33213|Bilateria,40GQH@6231|Nematoda,1KZRT@119089|Chromadorea	Transthyretin-like family	-	-	-	TTR-52	-	-	-	-	-	-	-	-	GO:0009986	IPR038479,IPR001534	-	GO:0009986	T07C4.5	Bm9346.1	ACO02O_02213_1s	OVOC4100.1
Dasi1G00000000221	KOG1471@1|root,KOG1471@2759|Eukaryota,3A7R3@33154|Opisthokonta,3BTBZ@33208|Metazoa,3DA1S@33213|Bilateria,40E5E@6231|Nematoda,1KWNZ@119089|Chromadorea	CRAL/TRIO domain	-	-	-	CRAL_TRIO	-	-	-	-	-	-	-	-	-	IPR036865,IPR001251	Reactome: R-BTA-2187335,Reactome: R-BTA-2453902,Reactome: R-DDI-2187335,Reactome: R-DDI-2453902,Reactome: R-DDI-432720,Reactome: R-DDI-5658442,Reactome: R-DDI-8877627,Reactome: R-DDI-9013148,Reactome: R-DDI-9013149,Reactome: R-DDI-9013404,Reactome: R-DDI-9013406,Reactome: R-DDI-9013409,Reactome: R-DDI-9013423,Reactome: R-DME-8877627,Reactome: R-DME-8980692,Reactome: R-DME-9013026,Reactome: R-DME-…	-	C34C12.6	Bm5518.1	ACO02O_02214_1s	OVOC4101.1
Dasi1G00000000222	KOG3656@1|root,KOG3656@2759|Eukaryota,38HKK@33154|Opisthokonta,3BAX7@33208|Metazoa,3CXQH@33213|Bilateria,40AGB@6231|Nematoda,1KUN4@119089|Chromadorea	Belongs to the G-protein coupled receptor 1 family	GO:0001601,GO:0001602,GO:0001653,GO:0003007,GO:0003008,GO:0003012,GO:0003013,GO:0003018,GO:0003151,GO:0003674,GO:0004888,GO:0004930,GO:0004983,GO:0004995,GO:0005488,GO:0005575,GO:0005622,GO:0005623,GO:0005737,GO:0005829,GO:0005886,GO:0005887,GO:0005975,GO:0005996,GO:0006006,GO:0006873,GO:0006874,GO:0006875,GO:0006936,GO:0006939,GO:0007154,GO:0007165,GO:0007186,GO:0007187,GO:0007188,GO:0007193,GO:…	-	ko:K04204,ko:K04206,ko:K04208,ko:K04209,ko:K04217,ko:K04221,ko:K04230	7tm_1	-	-	-	ko00000,ko00001,ko04030	-	-	ko04024,ko04080,ko04923,map04024,map04080,map04923	-	GO:0016021,GO:0004930,GO:0007186,GO:0004983	IPR017452,IPR000276,IPR000611	MetaCyc: PWY-7856,Reactome: R-BTA-2187335,Reactome: R-BTA-2453902,Reactome: R-BTA-2485179,Reactome: R-BTA-2514859,Reactome: R-BTA-373076,Reactome: R-BTA-375276,Reactome: R-BTA-375281,Reactome: R-BTA-376176,Reactome: R-BTA-380108,Reactome: R-BTA-388479,Reactome: R-BTA-390648,Reactome: R-BTA-390651,Reactome: R-BTA-390696,Reactome: R-BTA-391906,Reactome: R-BTA-391908,Reactome: R-BTA-416476,Reactome:…	GO:0001601,GO:0001602,GO:0001653,GO:0003007,GO:0003008,GO:0003012,GO:0003013,GO:0003018,GO:0003151,GO:0003674,GO:0004888,GO:0004930,GO:0004983,GO:0004995,GO:0005488,GO:0005575,GO:0005622,GO:0005623,GO:0005737,GO:0005829,GO:0005886,GO:0005887,GO:0005975,GO:0005996,GO:0006006,GO:0006873,GO:0006874,GO:0006875,GO:0006936,GO:0006939,GO:0007154,GO:0007165,GO:0007186,GO:0007187,GO:0007188,GO:0007193,GO:…	C25G6.5	Bm2379a.1	ACO02O_02218_1s	OVOC4103.1
Dasi1G00000000223	-	-	-	-	-	-	-	-	-	-	-	-	-	-	-	-	-	-	-	Bm182a.1	ACO02O_02219_1s	OVOC4106.1
Dasi1G00000000224	COG0554@1|root,KOG0732@2759|Eukaryota,38E1N@33154|Opisthokonta,3BAXS@33208|Metazoa,3CSDF@33213|Bilateria,40CJ0@6231|Nematoda,1KXS7@119089|Chromadorea	regulation of chromatin assembly or disassembly	GO:0001672,GO:0003674,GO:0003682,GO:0003824,GO:0005488,GO:0005515,GO:0005575,GO:0005622,GO:0005623,GO:0005634,GO:0005654,GO:0006355,GO:0006357,GO:0008150,GO:0009889,GO:0009891,GO:0009893,GO:0010468,GO:0010556,GO:0010557,GO:0010604,GO:0010628,GO:0010639,GO:0010847,GO:0016462,GO:0016787,GO:0016817,GO:0016818,GO:0016887,GO:0017111,GO:0019219,GO:0019222,GO:0031323,GO:0031325,GO:0031326,GO:0031328,GO:…	-	-	AAA,Bromodomain	-	-	-	-	-	-	-	-	GO:0005515,GO:0005524,GO:0016887	IPR036427,IPR003960,IPR001487,IPR003593,IPR018359,IPR003959,IPR027417,IPR041569,IPR045199	MetaCyc: PWY-0,MetaCyc: PWY-1061,MetaCyc: PWY-2083,MetaCyc: PWY-3542,MetaCyc: PWY-361,MetaCyc: PWY-4021,MetaCyc: PWY-4161,MetaCyc: PWY-4202,MetaCyc: PWY-4801,MetaCyc: PWY-4922,MetaCyc: PWY-5048,MetaCyc: PWY-5059,MetaCyc: PWY-5105,MetaCyc: PWY-5139,MetaCyc: PWY-5209,MetaCyc: PWY-5268,MetaCyc: PWY-5284,MetaCyc: PWY-5287,MetaCyc: PWY-5292,MetaCyc: PWY-5301,MetaCyc: PWY-5305,MetaCyc: PWY-5307,MetaCyc…	GO:0001672,GO:0003674,GO:0003682,GO:0003824,GO:0005488,GO:0005515,GO:0005575,GO:0005622,GO:0005623,GO:0005634,GO:0005654,GO:0006355,GO:0006357,GO:0008150,GO:0009889,GO:0009891,GO:0009893,GO:0010468,GO:0010556,GO:0010557,GO:0010604,GO:0010628,GO:0010639,GO:0010847,GO:0016462,GO:0016787,GO:0016817,GO:0016818,GO:0016887,GO:0017111,GO:0019219,GO:0019222,GO:0031323,GO:0031325,GO:0031326,GO:0031328,GO:…	F11A10.1a	Bm3294b.1	ACO02O_02221_1s	OVOC4108.1
Dasi1G00000000225	28M29@1|root,2QTIY@2759|Eukaryota,38ZFT@33154|Opisthokonta,3BHH7@33208|Metazoa,3CUWP@33213|Bilateria,420ES@6656|Arthropoda,3SZ7J@50557|Insecta	retrograde transport, endosome to Golgi	GO:0003674,GO:0005488,GO:0005543,GO:0005546,GO:0005547,GO:0005575,GO:0005622,GO:0005623,GO:0005634,GO:0005730,GO:0005737,GO:0005768,GO:0005769,GO:0005829,GO:0005886,GO:0006810,GO:0008064,GO:0008150,GO:0008289,GO:0009987,GO:0010314,GO:0010638,GO:0010769,GO:0010810,GO:0012505,GO:0016020,GO:0016043,GO:0016192,GO:0016197,GO:0016482,GO:0022603,GO:0022604,GO:0030155,GO:0030832,GO:0030833,GO:0030834,GO:…	-	ko:K18462	CAP-ZIP_m	-	-	-	ko00000,ko00001,ko04131	-	-	ko04144,map04144	-	-	-	-	GO:0003674,GO:0005488,GO:0005543,GO:0005546,GO:0005547,GO:0005575,GO:0005622,GO:0005623,GO:0005634,GO:0005730,GO:0005737,GO:0005768,GO:0005769,GO:0005829,GO:0005886,GO:0006810,GO:0008064,GO:0008150,GO:0008289,GO:0009987,GO:0010314,GO:0010638,GO:0010769,GO:0010810,GO:0012505,GO:0016020,GO:0016043,GO:0016192,GO:0016197,GO:0016482,GO:0022603,GO:0022604,GO:0030155,GO:0030832,GO:0030833,GO:0030834,GO:…	-	Bm12422d.1	ACO02O_02222_1s	OVOC4109.1
Dasi1G00000000226	COG0154@1|root,KOG1212@2759|Eukaryota,38CWX@33154|Opisthokonta,3BDXH@33208|Metazoa,3CWRP@33213|Bilateria,40CZC@6231|Nematoda,1KUEW@119089|Chromadorea	amidase activity	GO:0000139,GO:0001676,GO:0003008,GO:0003013,GO:0003018,GO:0003674,GO:0003824,GO:0004040,GO:0005488,GO:0005515,GO:0005543,GO:0005575,GO:0005622,GO:0005623,GO:0005737,GO:0005739,GO:0005740,GO:0005743,GO:0005783,GO:0005789,GO:0005794,GO:0006082,GO:0006629,GO:0006631,GO:0006690,GO:0008015,GO:0008150,GO:0008152,GO:0008289,GO:0009056,GO:0009062,GO:0009987,GO:0012505,GO:0016020,GO:0016021,GO:0016042,GO:…	3.5.1.99	ko:K15528	Amidase	-	-	-	ko00000,ko00001,ko01000	-	-	ko04723,map04723	-	-	IPR023631,IPR036928	MetaCyc: PWY-1822,MetaCyc: PWY-1921,MetaCyc: PWY-2229,MetaCyc: PWY-2467,MetaCyc: PWY-3161,MetaCyc: PWY-5025,MetaCyc: PWY-5061,MetaCyc: PWY-5367,MetaCyc: PWY-5408,MetaCyc: PWY-5409,MetaCyc: PWY-5410,MetaCyc: PWY-5497,MetaCyc: PWY-5644,MetaCyc: PWY-5652,MetaCyc: PWY-5654,MetaCyc: PWY-5703,MetaCyc: PWY-5780,MetaCyc: PWY-5784,MetaCyc: PWY-581,MetaCyc: PWY-5835,MetaCyc: PWY-5846,MetaCyc: PWY-5979,Meta…	GO:0000139,GO:0001676,GO:0003008,GO:0003013,GO:0003018,GO:0003674,GO:0003824,GO:0004040,GO:0005488,GO:0005515,GO:0005543,GO:0005575,GO:0005622,GO:0005623,GO:0005737,GO:0005739,GO:0005740,GO:0005743,GO:0005783,GO:0005789,GO:0005794,GO:0006082,GO:0006629,GO:0006631,GO:0006690,GO:0008015,GO:0008150,GO:0008152,GO:0008289,GO:0009056,GO:0009062,GO:0009987,GO:0012505,GO:0016020,GO:0016021,GO:0016042,GO:…	Y56A3A.5	Bm6873b.1	ACO02O_02223_1s	OVOC4110.1
Dasi1G00000000227	-	-	-	-	-	-	-	-	-	-	-	-	-	-	-	-	-	-	C02F4.4	Bm8490a.1	ACO02O_02224_1s	OVOC4111.1
Dasi1G00000000228	2E648@1|root,2SCVM@2759|Eukaryota,3AD27@33154|Opisthokonta,3BWPG@33208|Metazoa,3DD08@33213|Bilateria,40F6A@6231|Nematoda,1KXCV@119089|Chromadorea	-	-	-	-	-	-	-	-	-	-	-	-	-	-	-	-	-	C05C12.6a	Bm1968.1	ACO02O_02225_1s	OVOC4112.1
Dasi1G00000000229	KOG2532@1|root,KOG2532@2759|Eukaryota,39YKA@33154|Opisthokonta,3BIAS@33208|Metazoa,3D4FK@33213|Bilateria,40CMH@6231|Nematoda,1KU8C@119089|Chromadorea	transmembrane transport	-	-	ko:K12301	MFS_1	-	-	-	ko00000,ko00001,ko02000	-	-	ko04142,map04142	2.A.1.14.10	GO:0022857,GO:0055085	IPR036259,IPR011701,IPR020846	MetaCyc: PWY-5129,MetaCyc: PWY-6322,MetaCyc: PWY-6369,MetaCyc: PWY-6626,MetaCyc: PWY-6682,MetaCyc: PWY-6955,MetaCyc: PWY-7077,MetaCyc: PWY-7321,MetaCyc: PWY-7740,MetaCyc: PWY-7769,MetaCyc: PWY-7884,MetaCyc: PWY-7886,MetaCyc: PWY-7948,MetaCyc: PWY-7975,MetaCyc: PWY-8129,Reactome: R-BTA-112311,Reactome: R-BTA-181430,Reactome: R-BTA-189200,Reactome: R-BTA-196757,Reactome: R-BTA-2161517,Reactome: R-B…	GO:0022857,GO:0055085	ZK682.2	Bm7531a.1	ACO02O_02226_2s	OVOC4113.1
Dasi1G00000000230	COG0028@1|root,KOG1185@2759|Eukaryota,38EFU@33154|Opisthokonta,3BEH9@33208|Metazoa,3D030@33213|Bilateria,40C31@6231|Nematoda,1KUB2@119089|Chromadorea	Belongs to the TPP enzyme family	GO:0001501,GO:0005575,GO:0007275,GO:0008150,GO:0009653,GO:0009790,GO:0009792,GO:0009887,GO:0016020,GO:0032501,GO:0032502,GO:0043009,GO:0048513,GO:0048562,GO:0048568,GO:0048598,GO:0048701,GO:0048704,GO:0048705,GO:0048706,GO:0048731,GO:0048856,GO:1904888	-	ko:K11259	TPP_enzyme_C,TPP_enzyme_M,TPP_enzyme_N	-	-	-	ko00000,ko01000	-	-	-	-	GO:0030976,GO:0003824,GO:0000287	IPR012001,IPR011766,IPR029061,IPR045229,IPR000399,IPR012000,IPR029035	MetaCyc: PWY-1281,MetaCyc: PWY-1501,MetaCyc: PWY-3385,MetaCyc: PWY-3581,MetaCyc: PWY-5057,MetaCyc: PWY-5076,MetaCyc: PWY-5078,MetaCyc: PWY-5079,MetaCyc: PWY-5081,MetaCyc: PWY-5082,MetaCyc: PWY-5101,MetaCyc: PWY-5103,MetaCyc: PWY-5104,MetaCyc: PWY-5113,MetaCyc: PWY-5163,MetaCyc: PWY-5486,MetaCyc: PWY-5679,MetaCyc: PWY-5706,MetaCyc: PWY-5742,MetaCyc: PWY-5757,MetaCyc: PWY-5768,MetaCyc: PWY-5826,Met…	GO:0001501,GO:0005575,GO:0007275,GO:0008150,GO:0009653,GO:0009790,GO:0009792,GO:0009887,GO:0016020,GO:0032501,GO:0032502,GO:0043009,GO:0048513,GO:0048562,GO:0048568,GO:0048598,GO:0048701,GO:0048704,GO:0048705,GO:0048706,GO:0048731,GO:0048856,GO:1904888,GO:0030976,GO:0003824,GO:0000287	T26C12.1	Bm6026.1	ACO02O_02227_1s	OVOC4114.1
Dasi1G00000000231	2CMP4@1|root,2QR56@2759|Eukaryota	-	-	-	-	Asp_protease_2,DUF1758,DUF1759,Peptidase_A17,RVT_1,rve	-	-	-	-	-	-	-	-	-	IPR040676	-	-	Y20F4.8	Bm17316.1	ACO02O_04536_1s	OVOC4422.1
Dasi1G00000000232	2CMP4@1|root,2QR56@2759|Eukaryota	-	-	-	-	Asp_protease_2,DUF1758,DUF1759,Peptidase_A17,RVT_1,rve	-	-	-	-	-	-	-	-	-	IPR043502	MetaCyc: PWY-102,MetaCyc: PWY-1061,MetaCyc: PWY-1187,MetaCyc: PWY-2083,MetaCyc: PWY-3542,MetaCyc: PWY-361,MetaCyc: PWY-4021,MetaCyc: PWY-4161,MetaCyc: PWY-4202,MetaCyc: PWY-4801,MetaCyc: PWY-4922,MetaCyc: PWY-5035,MetaCyc: PWY-5036,MetaCyc: PWY-5047,MetaCyc: PWY-5048,MetaCyc: PWY-5059,MetaCyc: PWY-5070,MetaCyc: PWY-5105,MetaCyc: PWY-5139,MetaCyc: PWY-5209,MetaCyc: PWY-5268,MetaCyc: PWY-5284,MetaC…	-	-	Bm17498.1	ACO02O_03248_1s	OVOC3189.1
Dasi1G00000000233	2CMP4@1|root,2QR56@2759|Eukaryota	-	-	-	-	Asp_protease_2,DUF1758,DUF1759,Peptidase_A17,RVT_1,rve	-	-	-	-	-	-	-	-	-	-	-	-	-	Bm17497.1	ACO02O_08886_1s	OVOC3189.1
Dasi1G00000000234	KOG2524@1|root,KOG2524@2759|Eukaryota,38KFD@33154|Opisthokonta,3BE32@33208|Metazoa,3CYYG@33213|Bilateria,40D3B@6231|Nematoda,1KVUN@119089|Chromadorea	Potential Queuosine, Q, salvage protein family	GO:0006139,GO:0006396,GO:0006399,GO:0006400,GO:0006725,GO:0006807,GO:0008033,GO:0008150,GO:0008152,GO:0009451,GO:0009987,GO:0010467,GO:0016070,GO:0034470,GO:0034641,GO:0034660,GO:0043170,GO:0043412,GO:0044237,GO:0044238,GO:0046483,GO:0071704,GO:0090304,GO:1901360	-	-	Q_salvage	-	-	-	-	-	-	-	-	-	IPR019438	-	GO:0006139,GO:0006396,GO:0006399,GO:0006400,GO:0006725,GO:0006807,GO:0008033,GO:0008150,GO:0008152,GO:0009451,GO:0009987,GO:0010467,GO:0016070,GO:0034470,GO:0034641,GO:0034660,GO:0043170,GO:0043412,GO:0044237,GO:0044238,GO:0046483,GO:0071704,GO:0090304,GO:1901360	C11D2.4	Bm2148a.1	ACO02O_02229_1s	OVOC4115.1
Dasi1G00000000235	2CMFM@1|root,2QQ7T@2759|Eukaryota,38BDQ@33154|Opisthokonta,3B93P@33208|Metazoa,3CWME@33213|Bilateria,40CGA@6231|Nematoda,1KV40@119089|Chromadorea	Family with sequence similarity 65 member	GO:0000902,GO:0000904,GO:0002064,GO:0002065,GO:0002066,GO:0002093,GO:0002682,GO:0002683,GO:0002684,GO:0002685,GO:0002686,GO:0002687,GO:0002688,GO:0002690,GO:0002691,GO:0002693,GO:0002694,GO:0002695,GO:0003008,GO:0003674,GO:0005488,GO:0005515,GO:0005575,GO:0005622,GO:0005623,GO:0005737,GO:0005794,GO:0005856,GO:0005886,GO:0006950,GO:0007088,GO:0007154,GO:0007162,GO:0007165,GO:0007264,GO:0007265,GO:…	-	-	HEAT_2,PL48	-	-	-	-	-	-	-	-	-	IPR031780,IPR011989,IPR026136,IPR016024	Reactome: R-HSA-9662360,Reactome: R-HSA-9662361,MetaCyc: PWY-1921,MetaCyc: PWY-2681,MetaCyc: PWY-5316,MetaCyc: PWY-5381,MetaCyc: PWY-5835,MetaCyc: PWY-5905,MetaCyc: PWY-6190,MetaCyc: PWY-6289,MetaCyc: PWY-6322,MetaCyc: PWY-6351,MetaCyc: PWY-6352,MetaCyc: PWY-6415,MetaCyc: PWY-6462,MetaCyc: PWY-6463,MetaCyc: PWY-6558,MetaCyc: PWY-6682,MetaCyc: PWY-6700,MetaCyc: PWY-6841,MetaCyc: PWY-6848,MetaCyc: …	GO:0000902,GO:0000904,GO:0002064,GO:0002065,GO:0002066,GO:0002093,GO:0002682,GO:0002683,GO:0002684,GO:0002685,GO:0002686,GO:0002687,GO:0002688,GO:0002690,GO:0002691,GO:0002693,GO:0002694,GO:0002695,GO:0003008,GO:0003674,GO:0005488,GO:0005515,GO:0005575,GO:0005622,GO:0005623,GO:0005737,GO:0005794,GO:0005856,GO:0005886,GO:0006950,GO:0007088,GO:0007154,GO:0007162,GO:0007165,GO:0007264,GO:0007265,GO:…	Y37A1A.4g	Bm2438b.1	ACO02O_02230_1s	OVOC4116.1
Dasi1G00000000236	KOG0584@1|root,KOG0584@2759|Eukaryota,38GRT@33154|Opisthokonta,3BAE8@33208|Metazoa,3CSQQ@33213|Bilateria,40C4A@6231|Nematoda,1KTNY@119089|Chromadorea	negative regulation of pancreatic juice secretion	GO:0000122,GO:0000166,GO:0000902,GO:0000904,GO:0001932,GO:0001934,GO:0002028,GO:0003674,GO:0003824,GO:0004672,GO:0004674,GO:0005488,GO:0005515,GO:0005524,GO:0005575,GO:0005622,GO:0005623,GO:0005737,GO:0005829,GO:0005911,GO:0005912,GO:0005923,GO:0006355,GO:0006357,GO:0006464,GO:0006468,GO:0006793,GO:0006796,GO:0006807,GO:0006928,GO:0006935,GO:0006950,GO:0006970,GO:0006972,GO:0007154,GO:0007165,GO:…	2.7.11.1	ko:K08867	OSR1_C,Pkinase	-	-	-	ko00000,ko01000,ko01001,ko01009	-	-	-	-	GO:0004672,GO:0005524,GO:0006468,GO:0004674	IPR000719,IPR008271,IPR024678,IPR011009	MetaCyc: PWY-5129,MetaCyc: PWY-6322,MetaCyc: PWY-6369,MetaCyc: PWY-6626,MetaCyc: PWY-6682,MetaCyc: PWY-6952,MetaCyc: PWY-6955,MetaCyc: PWY-7077,MetaCyc: PWY-7321,MetaCyc: PWY-7511,MetaCyc: PWY-7675,MetaCyc: PWY-7676,MetaCyc: PWY-7740,MetaCyc: PWY-7769,MetaCyc: PWY-7886,MetaCyc: PWY-7905,MetaCyc: PWY-7948,MetaCyc: PWY-7975,MetaCyc: PWY-7979,MetaCyc: PWY-8051,MetaCyc: PWY-8129,MetaCyc: PWY-8250,Rea…	GO:0000122,GO:0000166,GO:0000902,GO:0000904,GO:0001932,GO:0001934,GO:0002028,GO:0003674,GO:0003824,GO:0004672,GO:0004674,GO:0005488,GO:0005515,GO:0005524,GO:0005575,GO:0005622,GO:0005623,GO:0005737,GO:0005829,GO:0005911,GO:0005912,GO:0005923,GO:0006355,GO:0006357,GO:0006464,GO:0006468,GO:0006793,GO:0006796,GO:0006807,GO:0006928,GO:0006935,GO:0006950,GO:0006970,GO:0006972,GO:0007154,GO:0007165,GO:…	C46C2.1f	Bm2789b.1	ACO02O_02232_1s	OVOC4120.1
Dasi1G00000000237	KOG3845@1|root,KOG3845@2759|Eukaryota,39UBU@33154|Opisthokonta,3BD8I@33208|Metazoa,3CYZC@33213|Bilateria,40EAR@6231|Nematoda,1KWRW@119089|Chromadorea	START domain	GO:0000003,GO:0000302,GO:0001678,GO:0002237,GO:0002376,GO:0003006,GO:0003674,GO:0005215,GO:0005319,GO:0005488,GO:0005496,GO:0005575,GO:0005622,GO:0005623,GO:0005737,GO:0005739,GO:0005740,GO:0005743,GO:0005758,GO:0005829,GO:0006082,GO:0006629,GO:0006694,GO:0006699,GO:0006700,GO:0006703,GO:0006720,GO:0006721,GO:0006725,GO:0006805,GO:0006810,GO:0006869,GO:0006950,GO:0006952,GO:0006955,GO:0006979,GO:…	-	ko:K16931	START	-	-	-	ko00000,ko00001	-	-	ko04913,ko04925,ko04927,ko04934,ko04979,map04913,map04925,map04927,map04934,map04979	-	GO:0008289	IPR002913,IPR023393	MetaCyc: PWY-1121,MetaCyc: PWY-321,MetaCyc: PWY-5109,MetaCyc: PWY-5972,MetaCyc: PWY-5996,MetaCyc: PWY-6322,MetaCyc: PWY-6585,MetaCyc: PWY-6733,MetaCyc: PWY-6917,MetaCyc: PWY-6948,MetaCyc: PWY-6995,MetaCyc: PWY-6997,MetaCyc: PWY-7007,MetaCyc: PWY-7292,MetaCyc: PWY-7401,MetaCyc: PWY-7402,MetaCyc: PWY-7690,MetaCyc: PWY-7706,MetaCyc: PWY-7723,MetaCyc: PWY-7733,MetaCyc: PWY-7734,MetaCyc: PWY-7738,Meta…	GO:0000003,GO:0000302,GO:0001678,GO:0002237,GO:0002376,GO:0003006,GO:0003674,GO:0005215,GO:0005319,GO:0005488,GO:0005496,GO:0005575,GO:0005622,GO:0005623,GO:0005737,GO:0005739,GO:0005740,GO:0005743,GO:0005758,GO:0005829,GO:0006082,GO:0006629,GO:0006694,GO:0006699,GO:0006700,GO:0006703,GO:0006720,GO:0006721,GO:0006725,GO:0006805,GO:0006810,GO:0006869,GO:0006950,GO:0006952,GO:0006955,GO:0006979,GO:…	F52F12.7b	Bm17958a.1	ACO02O_02233_1s	OVOC4122.1
Dasi1G00000000238	COG1089@1|root,KOG1372@2759|Eukaryota,38I66@33154|Opisthokonta,3B9EK@33208|Metazoa,3CRXA@33213|Bilateria,40AWQ@6231|Nematoda,1KVBI@119089|Chromadorea	Belongs to the NAD(P)-dependent epimerase dehydratase family. GDP-mannose 4,6-dehydratase subfamily	GO:0000003,GO:0003006,GO:0003674,GO:0003824,GO:0006139,GO:0006725,GO:0006793,GO:0006807,GO:0007154,GO:0007165,GO:0007166,GO:0007219,GO:0007276,GO:0007281,GO:0007292,GO:0008150,GO:0008152,GO:0008446,GO:0009058,GO:0009225,GO:0009226,GO:0009636,GO:0009987,GO:0016829,GO:0016835,GO:0016836,GO:0018130,GO:0019438,GO:0019673,GO:0019953,GO:0022412,GO:0022414,GO:0023052,GO:0030154,GO:0032501,GO:0032502,GO:…	4.2.1.47	ko:K01711	GDP_Man_Dehyd	-	R00888	RC00402	ko00000,ko00001,ko01000	-	-	ko00051,ko00520,ko01100,map00051,map00520,map01100	-	GO:0008446,GO:0019673	IPR006368,IPR016040,IPR036291	MetaCyc: PWY-5738,MetaCyc: PWY-5739,MetaCyc: PWY-5740,MetaCyc: PWY-66,MetaCyc: PWY-7573,MetaCyc: PWY-8225,Reactome: R-CEL-6787639,Reactome: R-DDI-6787639,Reactome: R-DME-6787639,Reactome: R-HSA-6787639,Reactome: R-MMU-6787639,MetaCyc: PWY-1121,MetaCyc: PWY-1186,MetaCyc: PWY-2229,MetaCyc: PWY-2467,MetaCyc: PWY-2541,MetaCyc: PWY-2582,MetaCyc: PWY-2601,MetaCyc: PWY-3162,MetaCyc: PWY-321,MetaCyc: PWY…	GO:0000003,GO:0003006,GO:0003674,GO:0003824,GO:0006139,GO:0006725,GO:0006793,GO:0006807,GO:0007154,GO:0007165,GO:0007166,GO:0007219,GO:0007276,GO:0007281,GO:0007292,GO:0008150,GO:0008152,GO:0008446,GO:0009058,GO:0009225,GO:0009226,GO:0009636,GO:0009987,GO:0016829,GO:0016835,GO:0016836,GO:0018130,GO:0019438,GO:0019673,GO:0019953,GO:0022412,GO:0022414,GO:0023052,GO:0030154,GO:0032501,GO:0032502,GO:…	C53B4.7b	Bm2907a.1	ACO02O_02252_1s	OVOC4140.1
Dasi1G00000000239	KOG4766@1|root,KOG4766@2759|Eukaryota,397HE@33154|Opisthokonta,3CBTE@33208|Metazoa,3DT2T@33213|Bilateria,40GPP@6231|Nematoda,1KZY1@119089|Chromadorea	Translation machinery associated TMA7	-	-	-	TMA7	-	-	-	-	-	-	-	-	-	IPR015157	-	-	F49C12.11	Bm4218.1	-	OVOC4141.1
Dasi1G00000000240	COG0697@1|root,KOG2234@2759|Eukaryota,38DP1@33154|Opisthokonta,3BCEC@33208|Metazoa,3CV9M@33213|Bilateria,40BZZ@6231|Nematoda,1KV9J@119089|Chromadorea	Nucleotide-sugar transporter	GO:0000139,GO:0003674,GO:0005215,GO:0005338,GO:0005459,GO:0005462,GO:0005463,GO:0005575,GO:0005622,GO:0005623,GO:0005634,GO:0005737,GO:0005783,GO:0005794,GO:0005795,GO:0005797,GO:0005975,GO:0005996,GO:0006012,GO:0006810,GO:0006811,GO:0006820,GO:0008150,GO:0008152,GO:0008509,GO:0008514,GO:0008643,GO:0008645,GO:0012505,GO:0015075,GO:0015165,GO:0015711,GO:0015749,GO:0015757,GO:0015780,GO:0015789,GO:…	-	ko:K15272	Nuc_sug_transp	-	-	-	ko00000,ko02000	-	-	-	2.A.7.12	GO:0000139,GO:0015165,GO:0016021,GO:0090481	IPR007271	Reactome: R-CEL-4085001,Reactome: R-CEL-727802,Reactome: R-CFA-727802,Reactome: R-HSA-4085001,Reactome: R-HSA-5619037,Reactome: R-HSA-5619072,Reactome: R-HSA-5619083,Reactome: R-HSA-5663020,Reactome: R-HSA-727802,Reactome: R-MMU-4085001,Reactome: R-MMU-727802,Reactome: R-RNO-727802,Reactome: R-SPO-727802	GO:0000139,GO:0003674,GO:0005215,GO:0005338,GO:0005459,GO:0005462,GO:0005463,GO:0005575,GO:0005622,GO:0005623,GO:0005634,GO:0005737,GO:0005783,GO:0005794,GO:0005795,GO:0005797,GO:0005975,GO:0005996,GO:0006012,GO:0006810,GO:0006811,GO:0006820,GO:0008150,GO:0008152,GO:0008509,GO:0008514,GO:0008643,GO:0008645,GO:0012505,GO:0015075,GO:0015165,GO:0015711,GO:0015749,GO:0015757,GO:0015780,GO:0015789,GO:…	M02B1.1a	Bm5062b.1	ACO02O_02253_1s	OVOC4142.1
Dasi1G00000000241	KOG1704@1|root,KOG1704@2759|Eukaryota,38UZI@33154|Opisthokonta,3BDWE@33208|Metazoa,3CVZ2@33213|Bilateria,40CU2@6231|Nematoda,1KVEA@119089|Chromadorea	PET Domain	GO:0001667,GO:0001755,GO:0003674,GO:0005488,GO:0005575,GO:0005622,GO:0005623,GO:0005737,GO:0005829,GO:0005886,GO:0005912,GO:0005924,GO:0005925,GO:0005938,GO:0006928,GO:0007275,GO:0008150,GO:0008270,GO:0008285,GO:0009888,GO:0009987,GO:0014031,GO:0014032,GO:0014033,GO:0016020,GO:0016477,GO:0030054,GO:0030055,GO:0030154,GO:0032501,GO:0032502,GO:0032991,GO:0040011,GO:0042127,GO:0043167,GO:0043169,GO:…	-	-	LIM,PET	-	-	-	-	-	-	-	-	GO:0008270	IPR001781,IPR010442,IPR033724	Reactome: R-BTA-1234176,Reactome: R-BTA-8853659,Reactome: R-CEL-180292,Reactome: R-CEL-446343,Reactome: R-CEL-446353,Reactome: R-CEL-446388,Reactome: R-CEL-8849471,Reactome: R-DDI-6798695,Reactome: R-DDI-8849471,Reactome: R-DME-1234176,Reactome: R-DME-2029482,Reactome: R-DME-350368,Reactome: R-DME-350369,Reactome: R-DME-350376,Reactome: R-DME-350411,Reactome: R-DME-350480,Reactome: R-DME-399954,R…	GO:0001667,GO:0001755,GO:0003674,GO:0005488,GO:0005575,GO:0005622,GO:0005623,GO:0005737,GO:0005829,GO:0005886,GO:0005912,GO:0005924,GO:0005925,GO:0005938,GO:0006928,GO:0007275,GO:0008150,GO:0008270,GO:0008285,GO:0009888,GO:0009987,GO:0014031,GO:0014032,GO:0014033,GO:0016020,GO:0016477,GO:0030054,GO:0030055,GO:0030154,GO:0032501,GO:0032502,GO:0032991,GO:0040011,GO:0042127,GO:0043167,GO:0043169,GO:…	B0496.8	Bm1834.1	ACO02O_02254_1s	OVOC4143.1
Dasi1G00000000242	2EA0Q@1|root,2SGAF@2759|Eukaryota,3ADUI@33154|Opisthokonta,3BVXN@33208|Metazoa,3DC2K@33213|Bilateria,40F0X@6231|Nematoda,1KX9N@119089|Chromadorea	-	-	-	-	-	-	-	-	-	-	-	-	-	GO:0004842,GO:0016567	IPR031127,IPR013083,IPR031126,IPR001841,IPR045840,IPR002867,IPR044066	Reactome: R-BTA-1169408,Reactome: R-CEL-1169408,Reactome: R-CEL-983168,Reactome: R-DDI-983168,Reactome: R-DME-1169408,Reactome: R-DME-983168,Reactome: R-DRE-1169408,Reactome: R-DRE-8866654,Reactome: R-DRE-983168,Reactome: R-HSA-1169408,Reactome: R-HSA-8866654,Reactome: R-HSA-983168,Reactome: R-MMU-1169408,Reactome: R-MMU-8866654,Reactome: R-MMU-983168,Reactome: R-SCE-983168,Reactome: R-SPO-983168…	GO:0004842,GO:0016567	T12E12.1	Bm5770.1	ACO02O_02257_1s	OVOC4146.1
Dasi1G00000000243	28IYF@1|root,2QRA3@2759|Eukaryota,39RGJ@33154|Opisthokonta,3BFYX@33208|Metazoa,3D0M4@33213|Bilateria,40B0M@6231|Nematoda,1KXSX@119089|Chromadorea	Fibronectin type 3 domain	-	-	-	DB,I-set,Ig_3,Lustrin_cystein,fn3,ig	-	-	-	-	-	-	-	-	GO:0005515	IPR003599,IPR013783,IPR036116,IPR007110,IPR003961,IPR002602,IPR036179	MetaCyc: PWY-5381,MetaCyc: PWY-5461,MetaCyc: PWY-5466,MetaCyc: PWY-5469,MetaCyc: PWY-6788,MetaCyc: PWY-6824,MetaCyc: PWY-7214,MetaCyc: PWY-7445,MetaCyc: PWY-7884,MetaCyc: PWY-8119,MetaCyc: PWY-8249,Reactome: R-BTA-198933,Reactome: R-CEL-109704,Reactome: R-CEL-114608,Reactome: R-CEL-1236978,Reactome: R-CEL-1257604,Reactome: R-CEL-1474228,Reactome: R-CEL-170968,Reactome: R-CEL-170984,Reactome: R-CE…	GO:0005515	C25G4.10a	Bm2376a.1	ACO02O_02260_1s	OVOC4148.1
Dasi1G00000000244	28IYF@1|root,2QRA3@2759|Eukaryota,39RGJ@33154|Opisthokonta,3BFYX@33208|Metazoa,3D0M4@33213|Bilateria,40B0M@6231|Nematoda,1KXSX@119089|Chromadorea	Fibronectin type 3 domain	-	-	-	DB,I-set,Ig_3,Lustrin_cystein,fn3,ig	-	-	-	-	-	-	-	-	GO:0005515	IPR002602,IPR013783,IPR003961,IPR007110,IPR036116,IPR036179,IPR013098,IPR028150	MetaCyc: PWY-1901,MetaCyc: PWY-1921,MetaCyc: PWY-1961,MetaCyc: PWY-1981,MetaCyc: PWY-2021,MetaCyc: PWY-2343,MetaCyc: PWY-2661,MetaCyc: PWY-2881,MetaCyc: PWY-2901,MetaCyc: PWY-2902,MetaCyc: PWY-3121,MetaCyc: PWY-361,MetaCyc: PWY-4421,MetaCyc: PWY-4702,MetaCyc: PWY-4801,MetaCyc: PWY-4922,MetaCyc: PWY-5048,MetaCyc: PWY-5067,MetaCyc: PWY-5094,MetaCyc: PWY-5105,MetaCyc: PWY-5129,MetaCyc: PWY-5139,Meta…	GO:0005515	C25G4.10a	Bm2376a.1	ACO02O_02260_1s	OVOC4148.1
Dasi1G00000000245	KOG4808@1|root,KOG4808@2759|Eukaryota,3A9DN@33154|Opisthokonta,3BV7V@33208|Metazoa,3DBAJ@33213|Bilateria,40EMB@6231|Nematoda,1KWZA@119089|Chromadorea	protein localization to cell surface	GO:0003674,GO:0005102,GO:0005488,GO:0005515,GO:0005575,GO:0005622,GO:0005623,GO:0005737,GO:0005783,GO:0006937,GO:0007154,GO:0007267,GO:0007268,GO:0007271,GO:0008104,GO:0008150,GO:0009987,GO:0010646,GO:0010647,GO:0012505,GO:0023051,GO:0023052,GO:0023056,GO:0032222,GO:0032224,GO:0033036,GO:0033130,GO:0034394,GO:0034613,GO:0036477,GO:0042995,GO:0043005,GO:0043025,GO:0043226,GO:0043227,GO:0043229,GO:…	-	-	RIC3	-	-	-	-	-	-	-	-	-	IPR032763,IPR026160	-	GO:0003674,GO:0005102,GO:0005488,GO:0005515,GO:0005575,GO:0005622,GO:0005623,GO:0005737,GO:0005783,GO:0006937,GO:0007154,GO:0007267,GO:0007268,GO:0007271,GO:0008104,GO:0008150,GO:0009987,GO:0010646,GO:0010647,GO:0012505,GO:0023051,GO:0023052,GO:0023056,GO:0032222,GO:0032224,GO:0033036,GO:0033130,GO:0034394,GO:0034613,GO:0036477,GO:0042995,GO:0043005,GO:0043025,GO:0043226,GO:0043227,GO:0043229,GO:…	T14A8.1	Bm5782.1	ACO02O_02262_1s	OVOC4149.1
Dasi1G00000000246	COG0575@1|root,KOG1440@2759|Eukaryota,38B4A@33154|Opisthokonta,3BAWA@33208|Metazoa,3CTHV@33213|Bilateria,40AP7@6231|Nematoda,1KUZJ@119089|Chromadorea	Belongs to the CDS family	GO:0000003,GO:0003006,GO:0003674,GO:0003824,GO:0004605,GO:0005575,GO:0005622,GO:0005623,GO:0005737,GO:0005783,GO:0005789,GO:0006139,GO:0006220,GO:0006221,GO:0006629,GO:0006644,GO:0006650,GO:0006655,GO:0006725,GO:0006753,GO:0006793,GO:0006796,GO:0006807,GO:0007154,GO:0007165,GO:0007186,GO:0007275,GO:0007276,GO:0007281,GO:0007283,GO:0007286,GO:0007291,GO:0007349,GO:0007602,GO:0007603,GO:0008150,GO:…	2.7.7.41	ko:K00981	CTP_transf_1	M00093	R01799	RC00002	ko00000,ko00001,ko00002,ko01000	-	-	ko00564,ko01100,ko01110,ko04070,map00564,map01100,map01110,map04070	-	GO:0004605,GO:0016020,GO:0016772	IPR016720,IPR000374	MetaCyc: PWY-5667,MetaCyc: PWY-5981,MetaCyc: PWY-7817,Reactome: R-BTA-1483148,Reactome: R-CEL-1483148,Reactome: R-CEL-1483226,Reactome: R-DDI-1483148,Reactome: R-DDI-1483226,Reactome: R-DME-1483148,Reactome: R-DME-1483226,Reactome: R-HSA-1483148,Reactome: R-HSA-1483226,Reactome: R-MMU-1483148,Reactome: R-MMU-1483226,Reactome: R-RNO-1483148,Reactome: R-RNO-1483226,Reactome: R-SCE-1483148,Reactome:…	GO:0000003,GO:0003006,GO:0003674,GO:0003824,GO:0004605,GO:0005575,GO:0005622,GO:0005623,GO:0005737,GO:0005783,GO:0005789,GO:0006139,GO:0006220,GO:0006221,GO:0006629,GO:0006644,GO:0006650,GO:0006655,GO:0006725,GO:0006753,GO:0006793,GO:0006796,GO:0006807,GO:0007154,GO:0007165,GO:0007186,GO:0007275,GO:0007276,GO:0007281,GO:0007283,GO:0007286,GO:0007291,GO:0007349,GO:0007602,GO:0007603,GO:0008150,GO:…	C33H5.18a	Bm12416a.1	ACO02O_02263_2s	OVOC4150.1
Dasi1G00000000247	KOG0758@1|root,KOG0758@2759|Eukaryota,38BD7@33154|Opisthokonta,3BFY8@33208|Metazoa,3CZ26@33213|Bilateria,40BJY@6231|Nematoda,1KUTE@119089|Chromadorea	Belongs to the mitochondrial carrier (TC 2.A.29) family	GO:0000902,GO:0000904,GO:0002064,GO:0003382,GO:0003674,GO:0005215,GO:0005476,GO:0005575,GO:0005622,GO:0005623,GO:0005737,GO:0005739,GO:0005740,GO:0005743,GO:0005829,GO:0006810,GO:0006811,GO:0006812,GO:0006820,GO:0006839,GO:0006844,GO:0006853,GO:0006869,GO:0006873,GO:0006875,GO:0007275,GO:0007424,GO:0008150,GO:0008324,GO:0008519,GO:0009653,GO:0009888,GO:0009987,GO:0010876,GO:0010960,GO:0010961,GO:…	-	ko:K15109	Mito_carr	-	-	-	ko00000,ko00001,ko02000	-	-	ko04714,map04714	2.A.29.8	GO:0055085,GO:0005471,GO:0005743,GO:0140021,GO:1990544	IPR018108,IPR023395,IPR002067,IPR002113	Reactome: R-BTA-167826,Reactome: R-BTA-167827,Reactome: R-BTA-352230,Reactome: R-BTA-428643,Reactome: R-BTA-70263,Reactome: R-BTA-83936,Reactome: R-CEL-200425,Reactome: R-CEL-70263,Reactome: R-CEL-75105,Reactome: R-CEL-8963693,Reactome: R-DDI-1614517,Reactome: R-DDI-196757,Reactome: R-DDI-196783,Reactome: R-DDI-196819,Reactome: R-DDI-389599,Reactome: R-DDI-428643,Reactome: R-DDI-70263,Reactome: R…	GO:0000902,GO:0000904,GO:0002064,GO:0003382,GO:0003674,GO:0005215,GO:0005476,GO:0005575,GO:0005622,GO:0005623,GO:0005737,GO:0005739,GO:0005740,GO:0005743,GO:0005829,GO:0006810,GO:0006811,GO:0006812,GO:0006820,GO:0006839,GO:0006844,GO:0006853,GO:0006869,GO:0006873,GO:0006875,GO:0007275,GO:0007424,GO:0008150,GO:0008324,GO:0008519,GO:0009653,GO:0009888,GO:0009987,GO:0010876,GO:0010960,GO:0010961,GO:…	F49E8.5	Bm13761.1	ACO02O_02264_1s	OVOC4151.1
Dasi1G00000000248	28N17@1|root,2QUK5@2759|Eukaryota,3AAHJ@33154|Opisthokonta,3BUS1@33208|Metazoa,3DB6Q@33213|Bilateria,40EG2@6231|Nematoda,1KX1G@119089|Chromadorea	May act as a scaffolding protein within caveolar membranes. Interacts directly with G-protein alpha subunits and can functionally regulate their activity	GO:0000003,GO:0003674,GO:0005198,GO:0005488,GO:0005515,GO:0005575,GO:0005622,GO:0005623,GO:0005737,GO:0005886,GO:0005887,GO:0005901,GO:0005938,GO:0007049,GO:0007154,GO:0007165,GO:0007264,GO:0007265,GO:0008150,GO:0009898,GO:0009987,GO:0012505,GO:0016020,GO:0016021,GO:0022414,GO:0023052,GO:0030133,GO:0030141,GO:0031224,GO:0031226,GO:0031410,GO:0031982,GO:0032947,GO:0035556,GO:0043226,GO:0043227,GO:…	-	ko:K06278	Caveolin	-	-	-	ko00000,ko00001,ko04131	-	-	ko04144,ko04510,ko05100,ko05205,ko05416,ko05418,map04144,map04510,map05100,map05205,map05416,map05418	-	GO:0070836	IPR001612,IPR031097	Reactome: R-BTA-8980692,Reactome: R-BTA-9013106,Reactome: R-BTA-9013404,Reactome: R-BTA-9013405,Reactome: R-BTA-9013406,Reactome: R-BTA-9013408,Reactome: R-BTA-9035034,Reactome: R-BTA-9696264,Reactome: R-BTA-9696270,Reactome: R-CEL-203641,Reactome: R-CEL-210991,Reactome: R-CEL-4641262,Reactome: R-CEL-8980692,Reactome: R-CEL-9013026,Reactome: R-CEL-9013106,Reactome: R-CEL-9013148,Reactome: R-CEL-9…	GO:0000003,GO:0003674,GO:0005198,GO:0005488,GO:0005515,GO:0005575,GO:0005622,GO:0005623,GO:0005737,GO:0005886,GO:0005887,GO:0005901,GO:0005938,GO:0007049,GO:0007154,GO:0007165,GO:0007264,GO:0007265,GO:0008150,GO:0009898,GO:0009987,GO:0012505,GO:0016020,GO:0016021,GO:0022414,GO:0023052,GO:0030133,GO:0030141,GO:0031224,GO:0031226,GO:0031410,GO:0031982,GO:0032947,GO:0035556,GO:0043226,GO:0043227,GO:…	T13F2.8a	Bm5771.1	ACO02O_02265_1s	OVOC4152.1
Dasi1G00000000249	2DZQ3@1|root,2S771@2759|Eukaryota,3ABB5@33154|Opisthokonta,3BVCY@33208|Metazoa,3DBNB@33213|Bilateria,40EVW@6231|Nematoda,1KX1D@119089|Chromadorea	-	-	-	-	-	-	-	-	-	-	-	-	-	-	IPR003609	MetaCyc: PWY-7884,Reactome: R-BTA-140837,Reactome: R-BTA-1592389,Reactome: R-CFA-114608,Reactome: R-CFA-1257604,Reactome: R-CFA-5673001,Reactome: R-CFA-6806942,Reactome: R-CFA-6807004,Reactome: R-CFA-6811558,Reactome: R-CFA-8851805,Reactome: R-CFA-8851907,Reactome: R-CFA-8865999,Reactome: R-CFA-8874081,Reactome: R-CFA-8875555,Reactome: R-CFA-8875656,Reactome: R-HSA-114608,Reactome: R-HSA-1257604,…	-	Y37A1B.7	Bm6373a.1	ACO02O_02266_1s	OVOC4153.1
Dasi1G00000000250	COG0733@1|root,KOG3660@2759|Eukaryota,38G22@33154|Opisthokonta,3BB0B@33208|Metazoa,3CTJJ@33213|Bilateria,40CIS@6231|Nematoda,1KUW6@119089|Chromadorea	Belongs to the sodium neurotransmitter symporter (SNF) (TC 2.A.22) family	GO:0003008,GO:0003333,GO:0003674,GO:0005215,GO:0005283,GO:0005326,GO:0005328,GO:0005332,GO:0005342,GO:0005343,GO:0005416,GO:0005575,GO:0005623,GO:0005886,GO:0005887,GO:0006810,GO:0006811,GO:0006812,GO:0006814,GO:0006820,GO:0006836,GO:0006865,GO:0007154,GO:0007267,GO:0007268,GO:0007610,GO:0007611,GO:0007612,GO:0008028,GO:0008150,GO:0008324,GO:0008509,GO:0008514,GO:0009410,GO:0009605,GO:0009612,GO:…	-	ko:K05034	SNF	-	-	-	ko00000,ko00001,ko02000	-	-	ko04727,map04727	2.A.22.3.2	GO:0016021	IPR037272,IPR000175	Reactome: R-BTA-352230,Reactome: R-BTA-442660,Reactome: R-BTA-888593,Reactome: R-CEL-352230,Reactome: R-CEL-379401,Reactome: R-CEL-442660,Reactome: R-CEL-71288,Reactome: R-CEL-888593,Reactome: R-CFA-352230,Reactome: R-CFA-442660,Reactome: R-CFA-71288,Reactome: R-CFA-888593,Reactome: R-DME-379401,Reactome: R-DME-380615,Reactome: R-DME-442660,Reactome: R-DME-71288,Reactome: R-HSA-352230,Reactome: R…	GO:0003008,GO:0003333,GO:0003674,GO:0005215,GO:0005283,GO:0005326,GO:0005328,GO:0005332,GO:0005342,GO:0005343,GO:0005416,GO:0005575,GO:0005623,GO:0005886,GO:0005887,GO:0006810,GO:0006811,GO:0006812,GO:0006814,GO:0006820,GO:0006836,GO:0006865,GO:0007154,GO:0007267,GO:0007268,GO:0007610,GO:0007611,GO:0007612,GO:0008028,GO:0008150,GO:0008324,GO:0008509,GO:0008514,GO:0009410,GO:0009605,GO:0009612,GO:…	T03F7.1	Bm5517a.1	ACO02O_02267_1s	OVOC11146.2
Dasi1G00000000251	KOG3656@1|root,KOG3656@2759|Eukaryota,39V6H@33154|Opisthokonta,3BKGC@33208|Metazoa,3CYDJ@33213|Bilateria,40BAD@6231|Nematoda,1KUAQ@119089|Chromadorea	7 transmembrane receptor (rhodopsin family)	-	-	-	7TM_GPCR_Srw,7tm_1	-	-	-	-	-	-	-	-	GO:0004930,GO:0007186,GO:0016021	IPR000276,IPR017452	Reactome: R-BTA-2187335,Reactome: R-BTA-2453902,Reactome: R-BTA-2485179,Reactome: R-BTA-2514859,Reactome: R-BTA-373076,Reactome: R-BTA-375276,Reactome: R-BTA-375281,Reactome: R-BTA-376176,Reactome: R-BTA-380108,Reactome: R-BTA-388479,Reactome: R-BTA-390648,Reactome: R-BTA-390651,Reactome: R-BTA-390696,Reactome: R-BTA-391906,Reactome: R-BTA-391908,Reactome: R-BTA-416476,Reactome: R-BTA-416482,Reac…	GO:0004930,GO:0007186,GO:0016021	Y41D4A.8a	Bm6515.1	ACO02O_02269_1s	OVOC4157.1
Dasi1G00000000252	KOG0147@1|root,KOG0147@2759|Eukaryota,38FH5@33154|Opisthokonta,3BDQY@33208|Metazoa,3CS7Y@33213|Bilateria,40E8X@6231|Nematoda,1KZCQ@119089|Chromadorea	Man1-Src1p-C-terminal domain	GO:0000003,GO:0000278,GO:0000280,GO:0000281,GO:0000910,GO:0001525,GO:0001568,GO:0001667,GO:0001944,GO:0002041,GO:0002044,GO:0003674,GO:0003676,GO:0003677,GO:0003682,GO:0005488,GO:0005515,GO:0005521,GO:0005575,GO:0005622,GO:0005623,GO:0005634,GO:0005635,GO:0005637,GO:0005639,GO:0006355,GO:0006357,GO:0006928,GO:0006996,GO:0006997,GO:0006998,GO:0007049,GO:0007059,GO:0007127,GO:0007275,GO:0007517,GO:…	-	ko:K19410	LEM,MSC	-	-	-	ko00000	-	-	-	-	GO:0005637,GO:0006997,GO:1902531,GO:0003676	IPR012677,IPR041885,IPR011015,IPR003887,IPR034997,IPR035979	MetaCyc: PWY-102,MetaCyc: PWY-1061,MetaCyc: PWY-1187,MetaCyc: PWY-2083,MetaCyc: PWY-3542,MetaCyc: PWY-4021,MetaCyc: PWY-4161,MetaCyc: PWY-4202,MetaCyc: PWY-5035,MetaCyc: PWY-5036,MetaCyc: PWY-5047,MetaCyc: PWY-5059,MetaCyc: PWY-5070,MetaCyc: PWY-5105,MetaCyc: PWY-5209,MetaCyc: PWY-5287,MetaCyc: PWY-5301,MetaCyc: PWY-5305,MetaCyc: PWY-5349,MetaCyc: PWY-5381,MetaCyc: PWY-5479,MetaCyc: PWY-5665,Meta…	GO:0000003,GO:0000278,GO:0000280,GO:0000281,GO:0000910,GO:0001525,GO:0001568,GO:0001667,GO:0001944,GO:0002041,GO:0002044,GO:0003674,GO:0003676,GO:0003677,GO:0003682,GO:0005488,GO:0005515,GO:0005521,GO:0005575,GO:0005622,GO:0005623,GO:0005634,GO:0005635,GO:0005637,GO:0005639,GO:0006355,GO:0006357,GO:0006928,GO:0006996,GO:0006997,GO:0006998,GO:0007049,GO:0007059,GO:0007127,GO:0007275,GO:0007517,GO:…	W01G7.5	Bm6110.1	ACO02O_02270_1s	OVOC4159.1
Dasi1G00000000253	KOG0660@1|root,KOG0660@2759|Eukaryota,38BZX@33154|Opisthokonta,3B9J2@33208|Metazoa,3CRHP@33213|Bilateria,40CEN@6231|Nematoda,1KUKK@119089|Chromadorea	mitogen-activated protein kinase	GO:0000003,GO:0000075,GO:0000077,GO:0000165,GO:0000166,GO:0000187,GO:0000302,GO:0000303,GO:0000305,GO:0000902,GO:0000922,GO:0001501,GO:0001502,GO:0001525,GO:0001558,GO:0001568,GO:0001756,GO:0001775,GO:0001817,GO:0001819,GO:0001890,GO:0001932,GO:0001934,GO:0001944,GO:0002009,GO:0002062,GO:0002165,GO:0002225,GO:0002237,GO:0002251,GO:0002252,GO:0002263,GO:0002274,GO:0002275,GO:0002283,GO:0002366,GO:…	2.7.11.24	ko:K04441	Pkinase	M00689	-	-	ko00000,ko00001,ko00002,ko01000,ko01001	-	-	ko01522,ko04010,ko04011,ko04013,ko04015,ko04068,ko04071,ko04139,ko04212,ko04218,ko04261,ko04370,ko04380,ko04550,ko04611,ko04620,ko04621,ko04622,ko04624,ko04657,ko04658,ko04659,ko04660,ko04664,ko04668,ko04670,ko04714,ko04722,ko04723,ko04728,ko04750,ko04912,ko04914,ko04917,ko04926,ko04933,ko05014,ko05120,ko05131,ko05132,ko05133,ko05140,ko05142,ko05145,ko05152,ko05160,ko05164,ko05167,ko05169,ko05205…	-	GO:0004707,GO:0005524,GO:0006468,GO:0004672	IPR008352,IPR003527,IPR000719,IPR011009,IPR017441	Reactome: R-CEL-168638,Reactome: R-CEL-171007,Reactome: R-CEL-198753,Reactome: R-CEL-2559580,Reactome: R-CEL-376172,Reactome: R-CEL-418592,Reactome: R-CEL-432142,Reactome: R-CEL-4420097,Reactome: R-CEL-450302,Reactome: R-CEL-450341,Reactome: R-CEL-525793,Reactome: R-CEL-5675221,Reactome: R-CEL-6798695,Reactome: R-CFA-171007,Reactome: R-CFA-198753,Reactome: R-CFA-2559580,Reactome: R-CFA-376172,Rea…	GO:0000003,GO:0000075,GO:0000077,GO:0000165,GO:0000166,GO:0000187,GO:0000302,GO:0000303,GO:0000305,GO:0000902,GO:0000922,GO:0001501,GO:0001502,GO:0001525,GO:0001558,GO:0001568,GO:0001756,GO:0001775,GO:0001817,GO:0001819,GO:0001890,GO:0001932,GO:0001934,GO:0001944,GO:0002009,GO:0002062,GO:0002165,GO:0002225,GO:0002237,GO:0002251,GO:0002252,GO:0002263,GO:0002274,GO:0002275,GO:0002283,GO:0002366,GO:…	B0218.3	Bm1712a.1	ACO02O_02271_1s	OVOC4160a.1
Dasi1G00000000254	297CK@1|root,2S91J@2759|Eukaryota,3A9YA@33154|Opisthokonta,3BUPT@33208|Metazoa,3DB8M@33213|Bilateria,40EJV@6231|Nematoda,1KZ94@119089|Chromadorea	PMP-22/EMP/MP20/Claudin tight junction	-	-	-	Clc-like	-	-	-	-	-	-	-	-	GO:0016021	IPR010761	-	GO:0016021	K10D6.2a	Bm5205.1	ACO02O_02273_1s	OVOC4161.1
Dasi1G00000000255	KOG4154@1|root,KOG4154@2759|Eukaryota,38DMX@33154|Opisthokonta,3BKPP@33208|Metazoa,3CWT2@33213|Bilateria,40D5I@6231|Nematoda,1KVUB@119089|Chromadorea	Degradation arginine-rich protein for mis-folding	GO:0001963,GO:0001976,GO:0001980,GO:0002014,GO:0002576,GO:0003008,GO:0003013,GO:0003018,GO:0003073,GO:0003084,GO:0003674,GO:0005488,GO:0005575,GO:0005576,GO:0005615,GO:0005622,GO:0005623,GO:0005737,GO:0005783,GO:0005788,GO:0005829,GO:0006584,GO:0006725,GO:0006807,GO:0006810,GO:0006887,GO:0007154,GO:0007267,GO:0007268,GO:0007275,GO:0007399,GO:0008015,GO:0008150,GO:0008152,GO:0008217,GO:0008289,GO:…	-	ko:K13190	Armet	-	-	-	ko00000,ko03041	-	-	-	-	-	IPR045332,IPR036361,IPR019345,IPR045333	Reactome: R-BTA-114608,Reactome: R-CEL-114608,Reactome: R-DME-114608,Reactome: R-HSA-114608,Reactome: R-MMU-114608,Reactome: R-RNO-114608,MetaCyc: PWY-5381,MetaCyc: PWY-5397,MetaCyc: PWY-5800,MetaCyc: PWY-6148,MetaCyc: PWY-6289,MetaCyc: PWY-6462,MetaCyc: PWY-6463,MetaCyc: PWY-6682,MetaCyc: PWY-6720,MetaCyc: PWY-6841,MetaCyc: PWY-7018,MetaCyc: PWY-7025,MetaCyc: PWY-7250,MetaCyc: PWY-7450,MetaCyc: …	GO:0001963,GO:0001976,GO:0001980,GO:0002014,GO:0002576,GO:0003008,GO:0003013,GO:0003018,GO:0003073,GO:0003084,GO:0003674,GO:0005488,GO:0005575,GO:0005576,GO:0005615,GO:0005622,GO:0005623,GO:0005737,GO:0005783,GO:0005788,GO:0005829,GO:0006584,GO:0006725,GO:0006807,GO:0006810,GO:0006887,GO:0007154,GO:0007267,GO:0007268,GO:0007275,GO:0007399,GO:0008015,GO:0008150,GO:0008152,GO:0008217,GO:0008289,GO:…	Y54G2A.23	Bm6823.1	ACO02O_02273_1s	OVOC4162.1
Dasi1G00000000256	COG5078@1|root,KOG0417@2759|Eukaryota,39ZUE@33154|Opisthokonta,3BPC6@33208|Metazoa,3D0I0@33213|Bilateria,40CZY@6231|Nematoda,1KXXW@119089|Chromadorea	Belongs to the ubiquitin-conjugating enzyme family	GO:0000151,GO:0000165,GO:0000187,GO:0000209,GO:0000724,GO:0000725,GO:0000726,GO:0000729,GO:0001650,GO:0001932,GO:0001934,GO:0002218,GO:0002221,GO:0002253,GO:0002376,GO:0002429,GO:0002682,GO:0002684,GO:0002753,GO:0002757,GO:0002758,GO:0002764,GO:0002768,GO:0003674,GO:0003824,GO:0004842,GO:0005488,GO:0005515,GO:0005575,GO:0005622,GO:0005623,GO:0005634,GO:0005654,GO:0005730,GO:0005737,GO:0005829,GO:…	2.3.2.23	ko:K10580	UQ_con	-	-	-	ko00000,ko00001,ko01000,ko03400,ko04121	-	-	ko04120,ko04624,map04120,map04624	-	-	IPR016135,IPR000608,IPR023313	MetaCyc: PWY-6289,MetaCyc: PWY-6462,MetaCyc: PWY-6463,MetaCyc: PWY-6682,MetaCyc: PWY-6841,MetaCyc: PWY-7511,MetaCyc: PWY-7815,MetaCyc: PWY-7816,MetaCyc: PWY-7817,MetaCyc: PWY-7818,MetaCyc: PWY-7887,MetaCyc: PWY-7899,Reactome: R-BTA-1234176,Reactome: R-BTA-5689896,Reactome: R-BTA-8866652,Reactome: R-BTA-8866654,Reactome: R-BTA-9705462,Reactome: R-BTA-983168,Reactome: R-CEL-1169408,Reactome: R-CEL-…	GO:0000151,GO:0000165,GO:0000187,GO:0000209,GO:0000724,GO:0000725,GO:0000726,GO:0000729,GO:0001650,GO:0001932,GO:0001934,GO:0002218,GO:0002221,GO:0002253,GO:0002376,GO:0002429,GO:0002682,GO:0002684,GO:0002753,GO:0002757,GO:0002758,GO:0002764,GO:0002768,GO:0003674,GO:0003824,GO:0004842,GO:0005488,GO:0005515,GO:0005575,GO:0005622,GO:0005623,GO:0005634,GO:0005654,GO:0005730,GO:0005737,GO:0005829,GO:…	Y54G2A.31	Bm9167.1	ACO02O_02274_1s	OVOC4162.1
Dasi1G00000000257	KOG1962@1|root,KOG1962@2759|Eukaryota,39R55@33154|Opisthokonta,3BEMS@33208|Metazoa,3D1V0@33213|Bilateria,40EHK@6231|Nematoda,1KYYU@119089|Chromadorea	B-cell receptor-associated protein 31-like	GO:0000003,GO:0000139,GO:0002376,GO:0002474,GO:0003674,GO:0005102,GO:0005488,GO:0005515,GO:0005575,GO:0005622,GO:0005623,GO:0005737,GO:0005783,GO:0005789,GO:0005794,GO:0005795,GO:0005811,GO:0005829,GO:0005886,GO:0005887,GO:0006810,GO:0006873,GO:0006874,GO:0006875,GO:0006888,GO:0007154,GO:0007165,GO:0007204,GO:0007276,GO:0007283,GO:0008104,GO:0008150,GO:0009893,GO:0009894,GO:0009896,GO:0009966,GO:…	-	ko:K14009	Bap31	-	-	-	ko00000,ko00001	-	-	ko04141,ko05165,map04141,map05165	-	GO:0005783,GO:0006886,GO:0016021	IPR008417,IPR040463,IPR041672	Reactome: R-DDI-75153,Reactome: R-HSA-111465,Reactome: R-HSA-75153,Reactome: R-HSA-8980692,Reactome: R-HSA-983170,Reactome: R-MMU-111465,Reactome: R-MMU-75153,Reactome: R-MMU-8980692,Reactome: R-MMU-983170,Reactome: R-SCE-75153,Reactome: R-SPO-75153	GO:0000003,GO:0000139,GO:0002376,GO:0002474,GO:0003674,GO:0005102,GO:0005488,GO:0005515,GO:0005575,GO:0005622,GO:0005623,GO:0005737,GO:0005783,GO:0005789,GO:0005794,GO:0005795,GO:0005811,GO:0005829,GO:0005886,GO:0005887,GO:0006810,GO:0006873,GO:0006874,GO:0006875,GO:0006888,GO:0007154,GO:0007165,GO:0007204,GO:0007276,GO:0007283,GO:0008104,GO:0008150,GO:0009893,GO:0009894,GO:0009896,GO:0009966,GO:…	Y54G2A.18	Bm6822.1	ACO02O_02275_1s	OVOC4162.1
Dasi1G00000000258	KOG0416@1|root,KOG0416@2759|Eukaryota,38ZQK@33154|Opisthokonta,3BCA8@33208|Metazoa,3CT97@33213|Bilateria,40CQP@6231|Nematoda,1KVDQ@119089|Chromadorea	Belongs to the ubiquitin-conjugating enzyme family	-	2.3.2.23	ko:K10576	UQ_con	-	-	-	ko00000,ko00001,ko01000,ko04121	-	-	ko04120,map04120	-	-	IPR000608,IPR016135,IPR023313	MetaCyc: PWY-6289,MetaCyc: PWY-6462,MetaCyc: PWY-6463,MetaCyc: PWY-6682,MetaCyc: PWY-6841,MetaCyc: PWY-7511,MetaCyc: PWY-7815,MetaCyc: PWY-7816,MetaCyc: PWY-7817,MetaCyc: PWY-7818,MetaCyc: PWY-7887,MetaCyc: PWY-7899,Reactome: R-BTA-1234176,Reactome: R-BTA-5689896,Reactome: R-BTA-8866652,Reactome: R-BTA-8866654,Reactome: R-BTA-9705462,Reactome: R-BTA-983168,Reactome: R-CEL-1169408,Reactome: R-CEL-…	-	Y94H6A.6	Bm7197.1	ACO02O_02276_1s	OVOC4163.1
Dasi1G00000000259	KOG3806@1|root,KOG3806@2759|Eukaryota	sequence-specific DNA binding	-	-	ko:K02678,ko:K03985,ko:K04375,ko:K09432,ko:K09441,ko:K09443	Ets,GABP-alpha,SAM_PNT	-	-	-	ko00000,ko00001,ko00537,ko03000,ko04090	-	-	ko04010,ko04012,ko04013,ko04014,ko04218,ko04320,ko04510,ko04610,ko04910,ko04912,ko04921,ko05020,ko05140,ko05161,ko05166,ko05200,ko05205,ko05211,ko05213,ko05225,map04010,map04012,map04013,map04014,map04218,map04320,map04510,map04610,map04910,map04912,map04921,map05020,map05140,map05161,map05166,map05200,map05205,map05211,map05213,map05225	-	-	-	-	-	-	Bm7152.1	ACO02O_02277_1s	OVOC4165.1
Dasi1G00000000260	KOG3806@1|root,KOG3806@2759|Eukaryota,38DI1@33154|Opisthokonta,3BEHJ@33208|Metazoa,3CWEN@33213|Bilateria,40E68@6231|Nematoda,1KZGQ@119089|Chromadorea	erythroblast transformation specific domain	GO:0000003,GO:0000122,GO:0000976,GO:0000977,GO:0000978,GO:0000981,GO:0000982,GO:0000987,GO:0001012,GO:0001067,GO:0001077,GO:0001228,GO:0001525,GO:0001568,GO:0001944,GO:0002119,GO:0002164,GO:0003674,GO:0003676,GO:0003677,GO:0003690,GO:0003700,GO:0003712,GO:0003714,GO:0005488,GO:0005515,GO:0005575,GO:0005622,GO:0005623,GO:0005634,GO:0005654,GO:0005737,GO:0005739,GO:0006139,GO:0006351,GO:0006355,GO:…	-	ko:K04375,ko:K04376,ko:K09430	Ets	-	-	-	ko00000,ko00001,ko03000	-	-	ko04010,ko04012,ko04014,ko04510,ko04910,ko04912,ko04921,ko05020,ko05140,ko05161,ko05166,ko05200,ko05202,ko05205,ko05213,ko05225,map04010,map04012,map04014,map04510,map04910,map04912,map04921,map05020,map05140,map05161,map05166,map05200,map05202,map05205,map05213,map05225	-	GO:0003700,GO:0006355,GO:0043565,GO:0006357	IPR000418,IPR036388,IPR036390,IPR046328	Reactome: R-DME-2151201,Reactome: R-DME-2559585,Reactome: R-DME-5687128,Reactome: R-DME-8939245,Reactome: R-DME-8939247,Reactome: R-DRE-5687128,Reactome: R-GGA-2559585,Reactome: R-HSA-1912408,Reactome: R-HSA-198753,Reactome: R-HSA-2151201,Reactome: R-HSA-2559585,Reactome: R-HSA-5687128,Reactome: R-HSA-8939236,Reactome: R-HSA-8939245,Reactome: R-HSA-8939247,Reactome: R-HSA-9031628,Reactome: R-HSA-…	GO:0000003,GO:0000122,GO:0000976,GO:0000977,GO:0000978,GO:0000981,GO:0000982,GO:0000987,GO:0001012,GO:0001067,GO:0001077,GO:0001228,GO:0001525,GO:0001568,GO:0001944,GO:0002119,GO:0002164,GO:0003674,GO:0003676,GO:0003677,GO:0003690,GO:0003700,GO:0003712,GO:0003714,GO:0005488,GO:0005515,GO:0005575,GO:0005622,GO:0005623,GO:0005634,GO:0005654,GO:0005737,GO:0005739,GO:0006139,GO:0006351,GO:0006355,GO:…	C37F5.1b	Bm7152.1	ACO02O_02277_1s	OVOC4165.1
Dasi1G00000000261	-	-	-	-	-	-	-	-	-	-	-	-	-	-	-	-	-	-	-	-	-	-
Dasi1G00000000262	COG5026@1|root,KOG1369@2759|Eukaryota,38DFC@33154|Opisthokonta,3BD1K@33208|Metazoa,3CU23@33213|Bilateria,40BQW@6231|Nematoda,1KXNP@119089|Chromadorea	Belongs to the hexokinase family	GO:0000166,GO:0000271,GO:0000287,GO:0001678,GO:0001817,GO:0001819,GO:0002682,GO:0002684,GO:0002697,GO:0002699,GO:0002700,GO:0002702,GO:0002718,GO:0002720,GO:0002739,GO:0002741,GO:0002791,GO:0002793,GO:0002931,GO:0003674,GO:0003824,GO:0004340,GO:0004396,GO:0004672,GO:0005488,GO:0005515,GO:0005524,GO:0005536,GO:0005539,GO:0005575,GO:0005622,GO:0005623,GO:0005634,GO:0005654,GO:0005737,GO:0005739,GO:…	2.7.1.1,2.7.1.2	ko:K00844,ko:K12407	Hexokinase_1,Hexokinase_2	M00001,M00549	R00299,R00760,R00867,R01326,R01600,R01786,R01961,R03920	RC00002,RC00017	ko00000,ko00001,ko00002,ko01000,ko04131	-	-	ko00010,ko00051,ko00052,ko00500,ko00520,ko00521,ko00524,ko01100,ko01110,ko01120,ko01130,ko01200,ko04066,ko04910,ko04911,ko04917,ko04922,ko04930,ko04950,ko04973,ko05230,map00010,map00051,map00052,map00500,map00520,map00521,map00524,map01100,map01110,map01120,map01130,map01200,map04066,map04910,map04911,map04917,map04922,map04930,map04950,map04973,map05230	-	GO:0001678,GO:0004396,GO:0005524,GO:0005536,GO:0005975,GO:0016773	IPR043129,IPR001312,IPR022673,IPR022672	MetaCyc: PWY-2221,MetaCyc: PWY-2722,MetaCyc: PWY-2723,MetaCyc: PWY-3801,MetaCyc: PWY-3961,MetaCyc: PWY-4101,MetaCyc: PWY-4261,MetaCyc: PWY-4702,MetaCyc: PWY-5,MetaCyc: PWY-5129,MetaCyc: PWY-5254,MetaCyc: PWY-5384,MetaCyc: PWY-5482,MetaCyc: PWY-5485,MetaCyc: PWY-5491,MetaCyc: PWY-5497,MetaCyc: PWY-5514,MetaCyc: PWY-5530,MetaCyc: PWY-5533,MetaCyc: PWY-5661,MetaCyc: PWY-5757,MetaCyc: PWY-5818,MetaCy…	GO:0000166,GO:0000271,GO:0000287,GO:0001678,GO:0001817,GO:0001819,GO:0002682,GO:0002684,GO:0002697,GO:0002699,GO:0002700,GO:0002702,GO:0002718,GO:0002720,GO:0002739,GO:0002741,GO:0002791,GO:0002793,GO:0002931,GO:0003674,GO:0003824,GO:0004340,GO:0004396,GO:0004672,GO:0005488,GO:0005515,GO:0005524,GO:0005536,GO:0005539,GO:0005575,GO:0005622,GO:0005623,GO:0005634,GO:0005654,GO:0005737,GO:0005739,GO:…	Y77E11A.1a	Bm18138.1	ACO02O_02279_1s	OVOC4166.1
Dasi1G00000000263	KOG4608@1|root,KOG4608@2759|Eukaryota,3AB2Q@33154|Opisthokonta,3BV48@33208|Metazoa,3DB82@33213|Bilateria,40ETV@6231|Nematoda,1KWZF@119089|Chromadorea	Tim17/Tim22/Tim23/Pmp24 family	-	-	-	-	-	-	-	-	-	-	-	-	-	-	-	-	-	Bm9166.1	ACO02O_02281_1s	-
Dasi1G00000000264	2D2X9@1|root,2S280@2759|Eukaryota,3A5C6@33154|Opisthokonta,3BSDU@33208|Metazoa,3D8IA@33213|Bilateria,40DJT@6231|Nematoda,1KW5H@119089|Chromadorea	-	-	-	-	-	-	-	-	-	-	-	-	-	-	-	-	-	K04C2.7	Bm4235.1	ACO02O_02282_1s	OVOC4170.1
Dasi1G00000000265	2D2X9@1|root,2S280@2759|Eukaryota,3A5C6@33154|Opisthokonta,3BSDU@33208|Metazoa,3D8IA@33213|Bilateria,40DJT@6231|Nematoda,1KW5H@119089|Chromadorea	-	-	-	-	-	-	-	-	-	-	-	-	-	-	-	-	-	F49E12.7	Bm4235.1	ACO02O_02282_1s	OVOC4170.1
Dasi1G00000000266	KOG2532@1|root,KOG2532@2759|Eukaryota,3964M@33154|Opisthokonta,3BXYN@33208|Metazoa,3DEIV@33213|Bilateria,40FD7@6231|Nematoda,1KXGV@119089|Chromadorea	Major Facilitator Superfamily	GO:0000323,GO:0003674,GO:0005215,GO:0005342,GO:0005575,GO:0005622,GO:0005623,GO:0005737,GO:0005764,GO:0005773,GO:0006810,GO:0006811,GO:0006820,GO:0008150,GO:0008509,GO:0008514,GO:0009894,GO:0015075,GO:0015136,GO:0015318,GO:0015711,GO:0015739,GO:0015849,GO:0019222,GO:0022857,GO:0034220,GO:0042176,GO:0043226,GO:0043227,GO:0043229,GO:0043231,GO:0044424,GO:0044444,GO:0044464,GO:0046942,GO:0046943,GO:…	-	-	MFS_1	-	-	-	-	-	-	-	-	GO:0022857,GO:0055085	IPR036259,IPR011701,IPR020846	MetaCyc: PWY-5129,MetaCyc: PWY-6322,MetaCyc: PWY-6369,MetaCyc: PWY-6626,MetaCyc: PWY-6682,MetaCyc: PWY-6955,MetaCyc: PWY-7077,MetaCyc: PWY-7321,MetaCyc: PWY-7740,MetaCyc: PWY-7769,MetaCyc: PWY-7884,MetaCyc: PWY-7886,MetaCyc: PWY-7948,MetaCyc: PWY-7975,MetaCyc: PWY-8129,Reactome: R-BTA-112311,Reactome: R-BTA-181430,Reactome: R-BTA-189200,Reactome: R-BTA-196757,Reactome: R-BTA-2161517,Reactome: R-B…	GO:0000323,GO:0003674,GO:0005215,GO:0005342,GO:0005575,GO:0005622,GO:0005623,GO:0005737,GO:0005764,GO:0005773,GO:0006810,GO:0006811,GO:0006820,GO:0008150,GO:0008509,GO:0008514,GO:0009894,GO:0015075,GO:0015136,GO:0015318,GO:0015711,GO:0015739,GO:0015849,GO:0019222,GO:0022857,GO:0034220,GO:0042176,GO:0043226,GO:0043227,GO:0043229,GO:0043231,GO:0044424,GO:0044444,GO:0044464,GO:0046942,GO:0046943,GO:…	F45E4.11	Bm4105a.1	ACO02O_02280_1s	OVOC4167.1
Dasi1G00000000267	KOG0724@1|root,KOG0724@2759|Eukaryota,38C3A@33154|Opisthokonta,3BDHM@33208|Metazoa,3CYGW@33213|Bilateria,41U66@6656|Arthropoda	DNA- binding	GO:0000981,GO:0001558,GO:0001671,GO:0003674,GO:0003682,GO:0003700,GO:0005488,GO:0005515,GO:0005575,GO:0005622,GO:0005623,GO:0005634,GO:0005635,GO:0005654,GO:0005737,GO:0005829,GO:0006139,GO:0006259,GO:0006260,GO:0006355,GO:0006357,GO:0006457,GO:0006458,GO:0006725,GO:0006807,GO:0008047,GO:0008150,GO:0008152,GO:0009058,GO:0009059,GO:0009889,GO:0009890,GO:0009891,GO:0009892,GO:0009893,GO:0009987,GO:…	-	ko:K09522	DnaJ,Myb_DNA-binding,RAC_head	-	-	-	ko00000,ko03110	-	-	-	-	GO:0006450,GO:0030544,GO:0043022,GO:0051083	IPR044634	Reactome: R-BTA-3371453,Reactome: R-DRE-3371453,Reactome: R-HSA-3371453,Reactome: R-MMU-3371453,Reactome: R-RNO-3371453,Reactome: R-XTR-3371453	GO:0000981,GO:0001558,GO:0001671,GO:0003674,GO:0003682,GO:0003700,GO:0005488,GO:0005515,GO:0005575,GO:0005622,GO:0005623,GO:0005634,GO:0005635,GO:0005654,GO:0005737,GO:0005829,GO:0006139,GO:0006259,GO:0006260,GO:0006355,GO:0006357,GO:0006457,GO:0006458,GO:0006725,GO:0006807,GO:0008047,GO:0008150,GO:0008152,GO:0009058,GO:0009059,GO:0009889,GO:0009890,GO:0009891,GO:0009892,GO:0009893,GO:0009987,GO:…	F38A5.13	Bm3904a.1	ACO02O_02287_1s	OVOC4174.1
Dasi1G00000000268	-	-	-	-	-	-	-	-	-	-	-	-	-	-	-	IPR007727	-	-	-	Bm9163a.1	ACO02O_02286_2s	OVOC4172.1
Dasi1G00000000269	COG1960@1|root,KOG0137@2759|Eukaryota,3A2NJ@33154|Opisthokonta,3BR6N@33208|Metazoa,3D82W@33213|Bilateria,40D68@6231|Nematoda,1KVPR@119089|Chromadorea	long-chain-acyl-CoA dehydrogenase activity	-	-	ko:K15980	Acyl-CoA_dh_1,Acyl-CoA_dh_M,Acyl-CoA_dh_N	-	-	-	ko00000,ko01000,ko03029	-	-	-	-	GO:0016627,GO:0050660	IPR013786,IPR009100,IPR037069,IPR009075,IPR046373,IPR036250	MetaCyc: PWY-1121,MetaCyc: PWY-2181,MetaCyc: PWY-2229,MetaCyc: PWY-2421,MetaCyc: PWY-2467,MetaCyc: PWY-2582,MetaCyc: PWY-2681,MetaCyc: PWY-2724,MetaCyc: PWY-301,MetaCyc: PWY-361,MetaCyc: PWY-3941,MetaCyc: PWY-5035,MetaCyc: PWY-5047,MetaCyc: PWY-5048,MetaCyc: PWY-5061,MetaCyc: PWY-5109,MetaCyc: PWY-5136,MetaCyc: PWY-5161,MetaCyc: PWY-5168,MetaCyc: PWY-5203,MetaCyc: PWY-5287,MetaCyc: PWY-5316,MetaC…	GO:0016627,GO:0050660	C28C12.9	Bm2447b.1	ACO02O_02286_2s	OVOC4173.1
Dasi1G00000000270	KOG0724@1|root,KOG0724@2759|Eukaryota,38C3A@33154|Opisthokonta,3BDHM@33208|Metazoa,3CYGW@33213|Bilateria,40B1U@6231|Nematoda,1KTXT@119089|Chromadorea	Myb-like DNA-binding domain	GO:0000981,GO:0001558,GO:0001671,GO:0003674,GO:0003682,GO:0003700,GO:0005488,GO:0005515,GO:0005575,GO:0005622,GO:0005623,GO:0005634,GO:0005635,GO:0005654,GO:0005737,GO:0005829,GO:0006139,GO:0006259,GO:0006260,GO:0006355,GO:0006357,GO:0006457,GO:0006458,GO:0006725,GO:0006807,GO:0008047,GO:0008150,GO:0008152,GO:0009058,GO:0009059,GO:0009889,GO:0009890,GO:0009891,GO:0009892,GO:0009893,GO:0009987,GO:…	-	ko:K09522	DnaJ,Myb_DNA-binding,RAC_head	-	-	-	ko00000,ko03110	-	-	-	-	GO:0006450,GO:0030544,GO:0043022,GO:0051083	IPR009057,IPR036869,IPR001623,IPR017930,IPR032003,IPR001005,IPR044634	MetaCyc: PWY-2722,MetaCyc: PWY-2723,MetaCyc: PWY-361,MetaCyc: PWY-4801,MetaCyc: PWY-4922,MetaCyc: PWY-5048,MetaCyc: PWY-5129,MetaCyc: PWY-5139,MetaCyc: PWY-5268,MetaCyc: PWY-5284,MetaCyc: PWY-5292,MetaCyc: PWY-5307,MetaCyc: PWY-5313,MetaCyc: PWY-5353,MetaCyc: PWY-5400,MetaCyc: PWY-5437,MetaCyc: PWY-5473,MetaCyc: PWY-5475,MetaCyc: PWY-5477,MetaCyc: PWY-5514,MetaCyc: PWY-5660,MetaCyc: PWY-5661,Meta…	GO:0000981,GO:0001558,GO:0001671,GO:0003674,GO:0003682,GO:0003700,GO:0005488,GO:0005515,GO:0005575,GO:0005622,GO:0005623,GO:0005634,GO:0005635,GO:0005654,GO:0005737,GO:0005829,GO:0006139,GO:0006259,GO:0006260,GO:0006355,GO:0006357,GO:0006457,GO:0006458,GO:0006725,GO:0006807,GO:0008047,GO:0008150,GO:0008152,GO:0009058,GO:0009059,GO:0009889,GO:0009890,GO:0009891,GO:0009892,GO:0009893,GO:0009987,GO:…	F38A5.13	Bm3904a.1	ACO02O_02287_1s	OVOC4174.1
Dasi1G00000000271	KOG0169@1|root,KOG0169@2759|Eukaryota,38BAR@33154|Opisthokonta,3BDCE@33208|Metazoa,3CRFD@33213|Bilateria,40B1D@6231|Nematoda,1KU8S@119089|Chromadorea	Phospholipase C, catalytic domain (part); domain Y	GO:0000003,GO:0001101,GO:0001525,GO:0001568,GO:0001701,GO:0001786,GO:0001890,GO:0001892,GO:0001944,GO:0003006,GO:0003674,GO:0003824,GO:0004435,GO:0004620,GO:0004629,GO:0005488,GO:0005509,GO:0005515,GO:0005543,GO:0005544,GO:0005546,GO:0005575,GO:0005622,GO:0005623,GO:0005634,GO:0005635,GO:0005737,GO:0005739,GO:0005740,GO:0005783,GO:0005789,GO:0005829,GO:0005886,GO:0006066,GO:0006109,GO:0006629,GO:…	3.1.4.11	ko:K05857	C2,EF-hand_10,EF-hand_like,PH,PH_12,PI-PLC-X,PI-PLC-Y	M00130	R03332,R03435,R10952	RC00017,RC00425	ko00000,ko00001,ko00002,ko01000,ko04131	-	-	ko00562,ko01100,ko04020,ko04070,ko04919,ko04933,map00562,map01100,map04020,map04070,map04919,map04933	-	GO:0035556,GO:0004629,GO:0007165,GO:0007340,GO:0046488,GO:0005509,GO:0004435,GO:0006629,GO:0008081	IPR001192,IPR028387,IPR002048,IPR000008,IPR035892,IPR018247,IPR001711,IPR011992,IPR000909,IPR039504,IPR017946,IPR011993	MetaCyc: PWY-6351,MetaCyc: PWY-6367,MetaCyc: PWY-7039,MetaCyc: PWY-8052,Reactome: R-BTA-1855204,Reactome: R-CEL-112043,Reactome: R-CEL-114604,Reactome: R-CEL-1169408,Reactome: R-CEL-1855204,Reactome: R-CEL-186763,Reactome: R-CEL-202433,Reactome: R-CEL-210990,Reactome: R-CEL-212718,Reactome: R-CEL-416476,Reactome: R-CEL-5607764,Reactome: R-CEL-5621480,Reactome: R-CEL-5654219,Reactome: R-CEL-565422…	GO:0000003,GO:0001101,GO:0001525,GO:0001568,GO:0001701,GO:0001786,GO:0001890,GO:0001892,GO:0001944,GO:0003006,GO:0003674,GO:0003824,GO:0004435,GO:0004620,GO:0004629,GO:0005488,GO:0005509,GO:0005515,GO:0005543,GO:0005544,GO:0005546,GO:0005575,GO:0005622,GO:0005623,GO:0005634,GO:0005635,GO:0005737,GO:0005739,GO:0005740,GO:0005783,GO:0005789,GO:0005829,GO:0005886,GO:0006066,GO:0006109,GO:0006629,GO:…	R05G6.8	Bm5233.1	ACO02O_02288_2s	OVOC4175.1
Dasi1G00000000272	-	-	-	-	-	-	-	-	-	-	-	-	-	-	-	-	-	-	-	Bm17403a.1	-	-
Dasi1G00000000273	2CMP4@1|root,2QR56@2759|Eukaryota	-	-	-	-	Asp_protease_2,DUF1758,DUF1759,Peptidase_A17,RVT_1,rve	-	-	-	-	-	-	-	-	-	IPR040676	-	-	Y20F4.8	Bm17316.1	ACO02O_04536_1s	OVOC4422.1
Dasi1G00000000274	2CMP4@1|root,2QR56@2759|Eukaryota	-	-	-	-	Asp_protease_2,DUF1758,DUF1759,Peptidase_A17,RVT_1,rve	-	-	-	-	-	-	-	-	GO:0003676	IPR036397,IPR012337	MetaCyc: PWY-5509,MetaCyc: PWY-6269,MetaCyc: PWY-6322,MetaCyc: PWY-6626,MetaCyc: PWY-6689,MetaCyc: PWY-6749,MetaCyc: PWY-6955,MetaCyc: PWY-6998,MetaCyc: PWY-7127,MetaCyc: PWY-7250,MetaCyc: PWY-7419,MetaCyc: PWY-7529,MetaCyc: PWY-7706,MetaCyc: PWY-7719,MetaCyc: PWY-7735,MetaCyc: PWY-7737,MetaCyc: PWY-7769,MetaCyc: PWY-7884,MetaCyc: PWY-7888,MetaCyc: PWY-7904,MetaCyc: PWY-7961,MetaCyc: PWY-7963,Met…	GO:0003676	Y20F4.8	Bm17316.1	-	OVOC4422.1
Dasi1G00000000275	2CMP4@1|root,2QR56@2759|Eukaryota,39VQX@33154|Opisthokonta,3BR69@33208|Metazoa,3D755@33213|Bilateria,40G3A@6231|Nematoda	Putative peptidase (DUF1758)	-	-	-	Asp_protease_2,DUF1758,DUF1759,Peptidase_A17,RVT_1,rve	-	-	-	-	-	-	-	-	-	IPR008042	-	-	-	Bm17628.1	ACO02O_04534_1s	OVOC4422.1
Dasi1G00000000276	2D1W8@1|root,2SJHP@2759|Eukaryota,3AGCA@33154|Opisthokonta,3BXEQ@33208|Metazoa,3DF3E@33213|Bilateria,40FG8@6231|Nematoda,1KYES@119089|Chromadorea	Structural component of the gap junctions	GO:0005575,GO:0005911,GO:0005921,GO:0030054	-	ko:K22037	Innexin	-	-	-	ko00000,ko02000	-	-	-	1.A.25.1	-	IPR000990	Reactome: R-HSA-112303,Reactome: R-HSA-844456,Reactome: R-MMU-112303,Reactome: R-MMU-844456,Reactome: R-RNO-112303,Reactome: R-RNO-844456	GO:0005575,GO:0005911,GO:0005921,GO:0030054	C18H7.2a	Bm2315b.1	ACO02O_02289_1s	OVOC4176.1
Dasi1G00000000277	KOG4004@1|root,KOG4004@2759|Eukaryota,39F8J@33154|Opisthokonta,3BAIU@33208|Metazoa,3CSM6@33213|Bilateria,40CGN@6231|Nematoda,1KV6D@119089|Chromadorea	Follistatin/Osteonectin-like EGF domain	GO:0001101,GO:0001501,GO:0001503,GO:0001655,GO:0001936,GO:0001937,GO:0002009,GO:0002164,GO:0002165,GO:0002168,GO:0002237,GO:0002576,GO:0003674,GO:0005488,GO:0005509,GO:0005518,GO:0005575,GO:0005576,GO:0005604,GO:0005615,GO:0005622,GO:0005623,GO:0005634,GO:0005737,GO:0006810,GO:0006887,GO:0006897,GO:0006898,GO:0006950,GO:0007155,GO:0007275,GO:0007423,GO:0007442,GO:0007443,GO:0007498,GO:0007503,GO:…	-	-	FOLN,Kazal_1,Kazal_2,SPARC_Ca_bdg	-	-	-	-	-	-	-	-	GO:0005515,GO:0005509,GO:0005615	IPR015369,IPR011992,IPR019577,IPR002350,IPR018247,IPR001999,IPR003645,IPR036058	Reactome: R-CEL-114608,Reactome: R-CEL-381426,Reactome: R-CEL-8957275,Reactome: R-DRE-2473224,Reactome: R-HSA-114608,Reactome: R-HSA-1251985,Reactome: R-HSA-201451,Reactome: R-HSA-2473224,Reactome: R-HSA-3000178,Reactome: R-HSA-3000497,Reactome: R-HSA-381426,Reactome: R-HSA-8957275,Reactome: R-MMU-114608,Reactome: R-MMU-201451,Reactome: R-MMU-2473224,Reactome: R-MMU-3000178,Reactome: R-MMU-300049…	GO:0001101,GO:0001501,GO:0001503,GO:0001655,GO:0001936,GO:0001937,GO:0002009,GO:0002164,GO:0002165,GO:0002168,GO:0002237,GO:0002576,GO:0003674,GO:0005488,GO:0005509,GO:0005518,GO:0005575,GO:0005576,GO:0005604,GO:0005615,GO:0005622,GO:0005623,GO:0005634,GO:0005737,GO:0006810,GO:0006887,GO:0006897,GO:0006898,GO:0006950,GO:0007155,GO:0007275,GO:0007423,GO:0007442,GO:0007443,GO:0007498,GO:0007503,GO:…	C44B12.2a	Bm2749.1	ACO02O_02290_1s	OVOC4177.1
Dasi1G00000000278	KOG3126@1|root,KOG3126@2759|Eukaryota,38G4B@33154|Opisthokonta,3BA0A@33208|Metazoa,3CRFW@33213|Bilateria,40CY5@6231|Nematoda,1KVG0@119089|Chromadorea	Eukaryotic porin	GO:0000003,GO:0001662,GO:0001669,GO:0002209,GO:0003006,GO:0003008,GO:0003674,GO:0005215,GO:0005216,GO:0005244,GO:0005253,GO:0005261,GO:0005575,GO:0005622,GO:0005623,GO:0005737,GO:0005739,GO:0005740,GO:0005741,GO:0005759,GO:0005783,GO:0005791,GO:0006810,GO:0006811,GO:0006812,GO:0006820,GO:0006839,GO:0006863,GO:0006950,GO:0006952,GO:0006996,GO:0007005,GO:0007154,GO:0007165,GO:0007267,GO:0007268,GO:…	-	ko:K05862,ko:K15040,ko:K15041	Porin_3	-	-	-	ko00000,ko00001,ko02000,ko03029	-	-	ko04020,ko04022,ko04216,ko04217,ko04218,ko04621,ko04979,ko05012,ko05016,ko05161,ko05164,ko05166,ko05203,map04020,map04022,map04216,map04217,map04218,map04621,map04979,map05012,map05016,map05161,map05164,map05166,map05203	1.B.8.1	GO:0005741,GO:0008308,GO:0098656,GO:0005739,GO:1902017,GO:0055085	IPR001925,IPR030271,IPR027246,IPR023614	Reactome: R-BTA-5689880,Reactome: R-CEL-5205685,Reactome: R-CEL-70268,Reactome: R-DDI-70268,Reactome: R-DME-5205685,Reactome: R-DME-5689880,Reactome: R-DME-70268,Reactome: R-HSA-1268020,Reactome: R-HSA-5205685,Reactome: R-HSA-5689880,Reactome: R-HSA-70268,Reactome: R-HSA-8949215,Reactome: R-MMU-5205685,Reactome: R-MMU-5689880,Reactome: R-MMU-70268,Reactome: R-RNO-5205685,Reactome: R-RNO-5689880,R…	GO:0000003,GO:0001662,GO:0001669,GO:0002209,GO:0003006,GO:0003008,GO:0003674,GO:0005215,GO:0005216,GO:0005244,GO:0005253,GO:0005261,GO:0005575,GO:0005622,GO:0005623,GO:0005737,GO:0005739,GO:0005740,GO:0005741,GO:0005759,GO:0005783,GO:0005791,GO:0006810,GO:0006811,GO:0006812,GO:0006820,GO:0006839,GO:0006863,GO:0006950,GO:0006952,GO:0006996,GO:0007005,GO:0007154,GO:0007165,GO:0007267,GO:0007268,GO:…	R05G6.7	Bm5232.1	ACO02O_02290_1s	OVOC4178.1
Dasi1G00000000279	KOG3778@1|root,KOG3778@2759|Eukaryota,38QPY@33154|Opisthokonta,3B97U@33208|Metazoa,3CUS7@33213|Bilateria,40D4M@6231|Nematoda,1KYS9@119089|Chromadorea	Uncharacterized conserved protein (DUF2152)	-	-	-	DUF2152	-	-	-	-	-	-	-	-	-	IPR018795	-	-	C17H12.2	Bm2281.1	ACO02O_02291_1s	OVOC4179.1
Dasi1G00000000280	COG0666@1|root,KOG0504@2759|Eukaryota,3A8M5@33154|Opisthokonta,3BU92@33208|Metazoa,3DB49@33213|Bilateria,40EFE@6231|Nematoda,1KYNY@119089|Chromadorea	Ankyrin repeat	GO:0003674,GO:0005488,GO:0005515,GO:0006950,GO:0006952,GO:0008150,GO:0009605,GO:0009607,GO:0009617,GO:0042742,GO:0043207,GO:0050829,GO:0050896,GO:0051704,GO:0051707,GO:0098542	-	-	Ank_2,Death	-	-	-	-	-	-	-	-	GO:0005515,GO:0007165	IPR002110,IPR036770,IPR011029,IPR000488	MetaCyc: PWY-1061,MetaCyc: PWY-1121,MetaCyc: PWY-2083,MetaCyc: PWY-321,MetaCyc: PWY-3542,MetaCyc: PWY-361,MetaCyc: PWY-4021,MetaCyc: PWY-4161,MetaCyc: PWY-4202,MetaCyc: PWY-4801,MetaCyc: PWY-4922,MetaCyc: PWY-5048,MetaCyc: PWY-5059,MetaCyc: PWY-5105,MetaCyc: PWY-5129,MetaCyc: PWY-5139,MetaCyc: PWY-5209,MetaCyc: PWY-5268,MetaCyc: PWY-5284,MetaCyc: PWY-5287,MetaCyc: PWY-5292,MetaCyc: PWY-5301,MetaC…	GO:0003674,GO:0005488,GO:0005515,GO:0006950,GO:0006952,GO:0008150,GO:0009605,GO:0009607,GO:0009617,GO:0042742,GO:0043207,GO:0050829,GO:0050896,GO:0051704,GO:0051707,GO:0098542,GO:0007165	C04F12.3	Bm1952.1	ACO02O_02292_1s	OVOC4180.1
Dasi1G00000000281	COG2136@1|root,KOG2781@2759|Eukaryota,38EP3@33154|Opisthokonta,3BHHD@33208|Metazoa,3CWFH@33213|Bilateria,40CHQ@6231|Nematoda,1KV6H@119089|Chromadorea	Brix	GO:0001650,GO:0003674,GO:0003676,GO:0003723,GO:0005488,GO:0005575,GO:0005622,GO:0005623,GO:0005634,GO:0005654,GO:0005730,GO:0006139,GO:0006364,GO:0006396,GO:0006725,GO:0006807,GO:0008150,GO:0008152,GO:0009987,GO:0010467,GO:0016070,GO:0016072,GO:0019843,GO:0022613,GO:0030515,GO:0030684,GO:0030686,GO:0031974,GO:0031981,GO:0032040,GO:0032991,GO:0034457,GO:0034470,GO:0034641,GO:0034660,GO:0042134,GO:…	-	ko:K14561	Brix	-	-	-	ko00000,ko00001,ko03009	-	-	ko03008,map03008	-	GO:0006364,GO:0019843,GO:0042134	IPR007109,IPR044281	Reactome: R-CEL-6791226,Reactome: R-HSA-6790901,Reactome: R-HSA-6791226,Reactome: R-MMU-6791226,Reactome: R-RNO-6791226,Reactome: R-SCE-6791226,Reactome: R-SPO-6791226	GO:0001650,GO:0003674,GO:0003676,GO:0003723,GO:0005488,GO:0005575,GO:0005622,GO:0005623,GO:0005634,GO:0005654,GO:0005730,GO:0006139,GO:0006364,GO:0006396,GO:0006725,GO:0006807,GO:0008150,GO:0008152,GO:0009987,GO:0010467,GO:0016070,GO:0016072,GO:0019843,GO:0022613,GO:0030515,GO:0030684,GO:0030686,GO:0031974,GO:0031981,GO:0032040,GO:0032991,GO:0034457,GO:0034470,GO:0034641,GO:0034660,GO:0042134,GO:…	ZK795.3	Bm13982a.1	ACO02O_02293_1s	OVOC4181.1
Dasi1G00000000282	KOG4160@1|root,KOG4160@2759|Eukaryota,3AJ96@33154|Opisthokonta,3BXST@33208|Metazoa,3DFWI@33213|Bilateria,40G02@6231|Nematoda,1KXNF@119089|Chromadorea	BPI/LBP/CETP C-terminal domain	-	-	-	-	-	-	-	-	-	-	-	-	GO:0008289	IPR017942,IPR017943,IPR001124,IPR032942	Reactome: R-CEL-166016,Reactome: R-CEL-5686938,Reactome: R-HSA-166016,Reactome: R-HSA-166020,Reactome: R-HSA-381426,Reactome: R-HSA-5686938,Reactome: R-HSA-6785807,Reactome: R-HSA-6798695,Reactome: R-HSA-6803157,Reactome: R-HSA-8957275,Reactome: R-HSA-8964041,Reactome: R-HSA-8964058,Reactome: R-HSA-9029569,Reactome: R-MMU-166016,Reactome: R-MMU-166020,Reactome: R-MMU-381426,Reactome: R-MMU-568693…	GO:0008289	C55C3.1	Bm2959a.1	ACO02O_02293_1s	OVOC4182.1
Dasi1G00000000283	29E9Z@1|root,2RMEW@2759|Eukaryota,39Y0C@33154|Opisthokonta,3BMF4@33208|Metazoa,3D4X5@33213|Bilateria,40BVS@6231|Nematoda,1KV98@119089|Chromadorea	-	-	-	-	-	-	-	-	-	-	-	-	-	GO:0008289	IPR008632,IPR017943	Reactome: R-CEL-166016,Reactome: R-CEL-5686938,Reactome: R-DDI-166016,Reactome: R-DDI-5686938,Reactome: R-DDI-6798695,Reactome: R-DDI-6803157,Reactome: R-HSA-166016,Reactome: R-HSA-166020,Reactome: R-HSA-381426,Reactome: R-HSA-5686938,Reactome: R-HSA-6785807,Reactome: R-HSA-6798695,Reactome: R-HSA-6803157,Reactome: R-HSA-8957275,Reactome: R-HSA-8964041,Reactome: R-HSA-8964058,Reactome: R-HSA-9029…	GO:0008289	C55C3.5	Bm2960.1	ACO02O_02294_1s	OVOC4183.1
Dasi1G00000000284	2DQJY@1|root,2S6C2@2759|Eukaryota,3A76R@33154|Opisthokonta,3BTAC@33208|Metazoa,3D9KC@33213|Bilateria,40E5P@6231|Nematoda,1KWKC@119089|Chromadorea	Armadillo-like	-	-	-	Arm_2	-	-	-	-	-	-	-	-	-	IPR016024,IPR011989,IPR006911	MetaCyc: PWY-1061,MetaCyc: PWY-1921,MetaCyc: PWY-2083,MetaCyc: PWY-2681,MetaCyc: PWY-3542,MetaCyc: PWY-4021,MetaCyc: PWY-4161,MetaCyc: PWY-4202,MetaCyc: PWY-5059,MetaCyc: PWY-5105,MetaCyc: PWY-5129,MetaCyc: PWY-5209,MetaCyc: PWY-5287,MetaCyc: PWY-5301,MetaCyc: PWY-5305,MetaCyc: PWY-5316,MetaCyc: PWY-5381,MetaCyc: PWY-5479,MetaCyc: PWY-5665,MetaCyc: PWY-5729,MetaCyc: PWY-5748,MetaCyc: PWY-5765,Met…	-	Y67A10A.7	Bm6993.1	ACO02O_02296_1s	OVOC4184.1
Dasi1G00000000285	COG1272@1|root,KOG0748@2759|Eukaryota,39W66@33154|Opisthokonta,3BFR0@33208|Metazoa,3CSXS@33213|Bilateria,40CYA@6231|Nematoda,1KVJ9@119089|Chromadorea	Haemolysin-III related	GO:0000139,GO:0000165,GO:0001932,GO:0001933,GO:0005575,GO:0005622,GO:0005623,GO:0005737,GO:0005794,GO:0006464,GO:0006468,GO:0006469,GO:0006793,GO:0006796,GO:0006807,GO:0007154,GO:0007165,GO:0007275,GO:0007399,GO:0008104,GO:0008150,GO:0008152,GO:0009892,GO:0009966,GO:0009968,GO:0009987,GO:0010563,GO:0010605,GO:0010646,GO:0010648,GO:0010721,GO:0010975,GO:0010977,GO:0012505,GO:0016020,GO:0016310,GO:…	-	-	HlyIII	-	-	-	-	-	-	-	-	GO:0016021	IPR004254	Reactome: R-HSA-163680,Reactome: R-HSA-5675221,Reactome: R-MMU-163680,Reactome: R-MMU-5675221	GO:0000139,GO:0000165,GO:0001932,GO:0001933,GO:0005575,GO:0005622,GO:0005623,GO:0005737,GO:0005794,GO:0006464,GO:0006468,GO:0006469,GO:0006793,GO:0006796,GO:0006807,GO:0007154,GO:0007165,GO:0007275,GO:0007399,GO:0008104,GO:0008150,GO:0008152,GO:0009892,GO:0009966,GO:0009968,GO:0009987,GO:0010563,GO:0010605,GO:0010646,GO:0010648,GO:0010721,GO:0010975,GO:0010977,GO:0012505,GO:0016020,GO:0016310,GO:…	Y67A10A.8a	Bm6994.1	ACO02O_02297_1s	OVOC4185.1
Dasi1G00000000286	COG5308@1|root,KOG1900@2759|Eukaryota,38TTX@33154|Opisthokonta,3BAXK@33208|Metazoa,3CSPY@33213|Bilateria,40CQE@6231|Nematoda,1KW1T@119089|Chromadorea	protein localization to nuclear inner membrane	GO:0000003,GO:0000212,GO:0000226,GO:0000280,GO:0000972,GO:0001508,GO:0001555,GO:0001654,GO:0003006,GO:0003008,GO:0003012,GO:0003013,GO:0003015,GO:0003674,GO:0003682,GO:0005198,GO:0005215,GO:0005488,GO:0005515,GO:0005575,GO:0005622,GO:0005623,GO:0005634,GO:0005635,GO:0005643,GO:0005737,GO:0006403,GO:0006405,GO:0006406,GO:0006606,GO:0006611,GO:0006810,GO:0006886,GO:0006913,GO:0006928,GO:0006936,GO:…	-	ko:K14312	Nucleoporin_C,Nucleoporin_N	M00427	-	-	ko00000,ko00001,ko00002,ko03019	-	-	ko03013,map03013	1.I.1	GO:0005643,GO:0006913,GO:0017056,GO:0005515	IPR007187,IPR004870,IPR036322,IPR042533,IPR042537,IPR042538,IPR014908	Reactome: R-CEL-159227,Reactome: R-CEL-159230,Reactome: R-CEL-159231,Reactome: R-CEL-159236,Reactome: R-CEL-191859,Reactome: R-CEL-3108214,Reactome: R-CEL-3301854,Reactome: R-CEL-3371453,Reactome: R-CEL-4085377,Reactome: R-CEL-4551638,Reactome: R-CEL-9615933,Reactome: R-DME-159227,Reactome: R-DME-159230,Reactome: R-DME-159231,Reactome: R-DME-159236,Reactome: R-DME-3108214,Reactome: R-DME-3301854,…	GO:0000003,GO:0000212,GO:0000226,GO:0000280,GO:0000972,GO:0001508,GO:0001555,GO:0001654,GO:0003006,GO:0003008,GO:0003012,GO:0003013,GO:0003015,GO:0003674,GO:0003682,GO:0005198,GO:0005215,GO:0005488,GO:0005515,GO:0005575,GO:0005622,GO:0005623,GO:0005634,GO:0005635,GO:0005643,GO:0005737,GO:0006403,GO:0006405,GO:0006406,GO:0006606,GO:0006611,GO:0006810,GO:0006886,GO:0006913,GO:0006928,GO:0006936,GO:…	Y41D4B.19b	Bm6518a.1	ACO02O_02298_2s	OVOC4186.1
Dasi1G00000000287	COG0076@1|root,KOG1383@2759|Eukaryota,38BZ3@33154|Opisthokonta,3B9JG@33208|Metazoa,3CUNQ@33213|Bilateria,40AJ0@6231|Nematoda,1KXSB@119089|Chromadorea	Pyridoxal-dependent decarboxylase conserved domain	GO:0000003,GO:0001501,GO:0001553,GO:0001568,GO:0001570,GO:0001655,GO:0001667,GO:0001822,GO:0001944,GO:0002376,GO:0002520,GO:0003006,GO:0003674,GO:0003824,GO:0005575,GO:0005622,GO:0005623,GO:0005737,GO:0005783,GO:0005789,GO:0006082,GO:0006629,GO:0006631,GO:0006643,GO:0006665,GO:0006672,GO:0006807,GO:0006915,GO:0006928,GO:0007154,GO:0007165,GO:0007166,GO:0007167,GO:0007169,GO:0007275,GO:0007276,GO:…	4.1.2.27	ko:K01634,ko:K20704	Pyridoxal_deC	M00100	R02464,R06516	RC00264,RC00721,RC01266	ko00000,ko00001,ko00002,ko01000,ko04131	-	-	ko00600,ko01100,ko04071,map00600,map01100,map04071	-	GO:0003824,GO:0016830,GO:0019752,GO:0030170	IPR015422,IPR002129,IPR015421,IPR015424	MetaCyc: PWY-1186,MetaCyc: PWY-1187,MetaCyc: PWY-1263,MetaCyc: PWY-1622,MetaCyc: PWY-1781,MetaCyc: PWY-181,MetaCyc: PWY-2161,MetaCyc: PWY-2201,MetaCyc: PWY-2821,MetaCyc: PWY-3,MetaCyc: PWY-3041,MetaCyc: PWY-3081,MetaCyc: PWY-3181,MetaCyc: PWY-3341,MetaCyc: PWY-3385,MetaCyc: PWY-3461,MetaCyc: PWY-3462,MetaCyc: PWY-3581,MetaCyc: PWY-361,MetaCyc: PWY-3661,MetaCyc: PWY-3841,MetaCyc: PWY-3941,MetaCyc:…	GO:0000003,GO:0001501,GO:0001553,GO:0001568,GO:0001570,GO:0001655,GO:0001667,GO:0001822,GO:0001944,GO:0002376,GO:0002520,GO:0003006,GO:0003674,GO:0003824,GO:0005575,GO:0005622,GO:0005623,GO:0005737,GO:0005783,GO:0005789,GO:0006082,GO:0006629,GO:0006631,GO:0006643,GO:0006665,GO:0006672,GO:0006807,GO:0006915,GO:0006928,GO:0007154,GO:0007165,GO:0007166,GO:0007167,GO:0007169,GO:0007275,GO:0007276,GO:…	Y104H12D.3a	Bm18217.1	ACO02O_02299_1s	OVOC4187.1
Dasi1G00000000288	-	-	-	-	-	-	-	-	-	-	-	-	-	-	-	-	-	-	-	Bm6991a.1	ACO02O_02300_1s	OVOC4188.1
Dasi1G00000000289	-	-	-	-	-	-	-	-	-	-	-	-	-	-	-	-	-	-	H43E16.1a	Bm17540.1	ACO02O_06786_1s	OVOC8880.1
Dasi1G00000000290	COG1697@1|root,KOG2795@2759|Eukaryota,39SHI@33154|Opisthokonta,3BFSP@33208|Metazoa,3CU27@33213|Bilateria,40EIM@6231|Nematoda,1KX6S@119089|Chromadorea	Type IIB DNA topoisomerase	GO:0000003,GO:0000228,GO:0000280,GO:0000706,GO:0000707,GO:0000724,GO:0000725,GO:0000729,GO:0000730,GO:0000781,GO:0001541,GO:0003006,GO:0003674,GO:0003676,GO:0003677,GO:0003824,GO:0003916,GO:0003918,GO:0004518,GO:0004519,GO:0004520,GO:0004536,GO:0005488,GO:0005575,GO:0005622,GO:0005623,GO:0005634,GO:0005654,GO:0005694,GO:0006139,GO:0006259,GO:0006281,GO:0006302,GO:0006310,GO:0006725,GO:0006807,GO:…	-	ko:K10878	SPO11_like,TP6A_N	-	-	-	ko00000,ko00001,ko03400	-	-	ko04113,map04113	-	GO:0003677,GO:0003918,GO:0005694,GO:0003824,GO:0005524,GO:0006259,GO:0042138	IPR002815,IPR036078,IPR036388,IPR034136,IPR013049,IPR013048	Reactome: R-HSA-912446,MetaCyc: PWY-1061,MetaCyc: PWY-1121,MetaCyc: PWY-1186,MetaCyc: PWY-2002,MetaCyc: PWY-2083,MetaCyc: PWY-2181,MetaCyc: PWY-2229,MetaCyc: PWY-2321,MetaCyc: PWY-2467,MetaCyc: PWY-2722,MetaCyc: PWY-2723,MetaCyc: PWY-3385,MetaCyc: PWY-3542,MetaCyc: PWY-3581,MetaCyc: PWY-361,MetaCyc: PWY-3901,MetaCyc: PWY-4021,MetaCyc: PWY-4061,MetaCyc: PWY-4161,MetaCyc: PWY-4201,MetaCyc: PWY-4202…	GO:0000003,GO:0000228,GO:0000280,GO:0000706,GO:0000707,GO:0000724,GO:0000725,GO:0000729,GO:0000730,GO:0000781,GO:0001541,GO:0003006,GO:0003674,GO:0003676,GO:0003677,GO:0003824,GO:0003916,GO:0003918,GO:0004518,GO:0004519,GO:0004520,GO:0004536,GO:0005488,GO:0005575,GO:0005622,GO:0005623,GO:0005634,GO:0005654,GO:0005694,GO:0006139,GO:0006259,GO:0006281,GO:0006302,GO:0006310,GO:0006725,GO:0006807,GO:…	T05E11.4b	Bm5585d.1	ACO02O_02302_1s	OVOC4190.1
Dasi1G00000000291	KOG1969@1|root,KOG1969@2759|Eukaryota,38BRP@33154|Opisthokonta,3BDVM@33208|Metazoa,3CSTP@33213|Bilateria,40CV5@6231|Nematoda,1KWGM@119089|Chromadorea	positive regulation of DNA-directed DNA polymerase activity	GO:0000003,GO:0000280,GO:0005575,GO:0005622,GO:0005623,GO:0005634,GO:0005654,GO:0005694,GO:0005737,GO:0005829,GO:0006139,GO:0006259,GO:0006275,GO:0006310,GO:0006725,GO:0006807,GO:0006996,GO:0007049,GO:0007127,GO:0007131,GO:0007140,GO:0007276,GO:0007283,GO:0008150,GO:0008152,GO:0008283,GO:0009889,GO:0009891,GO:0009893,GO:0009987,GO:0010556,GO:0010557,GO:0010604,GO:0016043,GO:0019219,GO:0019222,GO:…	-	ko:K11269	AAA	-	-	-	ko00000,ko03036	-	-	-	-	GO:0005524,GO:0016887	IPR027417,IPR003959,IPR003593	MetaCyc: PWY-102,MetaCyc: PWY-1061,MetaCyc: PWY-1187,MetaCyc: PWY-1281,MetaCyc: PWY-1722,MetaCyc: PWY-181,MetaCyc: PWY-2083,MetaCyc: PWY-2161,MetaCyc: PWY-2201,MetaCyc: PWY-2681,MetaCyc: PWY-2781,MetaCyc: PWY-2821,MetaCyc: PWY-3542,MetaCyc: PWY-361,MetaCyc: PWY-3841,MetaCyc: PWY-3961,MetaCyc: PWY-4021,MetaCyc: PWY-4061,MetaCyc: PWY-4161,MetaCyc: PWY-4202,MetaCyc: PWY-4621,MetaCyc: PWY-4801,MetaCy…	GO:0000003,GO:0000280,GO:0005575,GO:0005622,GO:0005623,GO:0005634,GO:0005654,GO:0005694,GO:0005737,GO:0005829,GO:0006139,GO:0006259,GO:0006275,GO:0006310,GO:0006725,GO:0006807,GO:0006996,GO:0007049,GO:0007127,GO:0007131,GO:0007140,GO:0007276,GO:0007283,GO:0008150,GO:0008152,GO:0008283,GO:0009889,GO:0009891,GO:0009893,GO:0009987,GO:0010556,GO:0010557,GO:0010604,GO:0016043,GO:0019219,GO:0019222,GO:…	K08F4.1	Bm4925a.1	ACO02O_02303_1s	OVOC4191.1
Dasi1G00000000292	KOG0116@1|root,KOG0116@2759|Eukaryota,390RG@33154|Opisthokonta,3B9P4@33208|Metazoa,3CZ8D@33213|Bilateria,40GR9@6231|Nematoda,1KZWB@119089|Chromadorea	Nuclear transport factor 2 (NTF2) domain	GO:0000003,GO:0000375,GO:0000377,GO:0000398,GO:0001654,GO:0001736,GO:0001738,GO:0001745,GO:0001751,GO:0001752,GO:0001754,GO:0002009,GO:0002064,GO:0002065,GO:0002066,GO:0003002,GO:0003006,GO:0003674,GO:0003676,GO:0003678,GO:0003723,GO:0003724,GO:0003729,GO:0003824,GO:0004003,GO:0004004,GO:0004386,GO:0005198,GO:0005488,GO:0005515,GO:0005575,GO:0005622,GO:0005623,GO:0005634,GO:0005737,GO:0005829,GO:…	3.6.4.12,3.6.4.13	ko:K17265	NTF2,RRM_1	-	-	-	ko00000,ko01000,ko03019,ko04147	-	-	-	-	GO:0003723,GO:0003676	IPR018222,IPR000504,IPR012677,IPR002075,IPR035979,IPR039539,IPR032710	Reactome: R-CEL-159227,Reactome: R-CEL-159230,Reactome: R-CEL-159231,Reactome: R-CEL-159236,Reactome: R-DME-159227,Reactome: R-DME-159230,Reactome: R-DME-159231,Reactome: R-DME-159236,Reactome: R-GGA-159236,Reactome: R-HSA-159227,Reactome: R-HSA-159230,Reactome: R-HSA-159231,Reactome: R-HSA-159236,Reactome: R-MMU-159227,Reactome: R-MMU-159230,Reactome: R-MMU-159231,Reactome: R-MMU-159236,Reactome…	GO:0000003,GO:0000375,GO:0000377,GO:0000398,GO:0001654,GO:0001736,GO:0001738,GO:0001745,GO:0001751,GO:0001752,GO:0001754,GO:0002009,GO:0002064,GO:0002065,GO:0002066,GO:0003002,GO:0003006,GO:0003674,GO:0003676,GO:0003678,GO:0003723,GO:0003724,GO:0003729,GO:0003824,GO:0004003,GO:0004004,GO:0004386,GO:0005198,GO:0005488,GO:0005515,GO:0005575,GO:0005622,GO:0005623,GO:0005634,GO:0005737,GO:0005829,GO:…	K08F4.2	Bm4926.1	ACO02O_02304_1s	OVOC4192.1
Dasi1G00000000293	COG1716@1|root,KOG3872@2759|Eukaryota,39M6A@33154|Opisthokonta,3BCIZ@33208|Metazoa,3CVAH@33213|Bilateria,40D35@6231|Nematoda,1KWA8@119089|Chromadorea	Forkhead associated domain	GO:0002028,GO:0003008,GO:0003012,GO:0003254,GO:0003674,GO:0005488,GO:0005515,GO:0005575,GO:0005622,GO:0005623,GO:0005737,GO:0005783,GO:0005790,GO:0005815,GO:0005856,GO:0005886,GO:0005887,GO:0006936,GO:0008104,GO:0008150,GO:0009966,GO:0009968,GO:0010646,GO:0010648,GO:0010959,GO:0012505,GO:0015630,GO:0016020,GO:0016021,GO:0017016,GO:0017048,GO:0019899,GO:0019900,GO:0019901,GO:0022898,GO:0023051,GO:…	-	-	FHA	-	-	-	-	-	-	-	-	GO:0005515,GO:0006936	IPR008984,IPR000253,IPR030498	MetaCyc: PWY-1921,MetaCyc: PWY-5835,MetaCyc: PWY-5978,MetaCyc: PWY-6129,MetaCyc: PWY-6190,MetaCyc: PWY-6322,MetaCyc: PWY-6415,MetaCyc: PWY-6558,MetaCyc: PWY-6689,MetaCyc: PWY-6848,MetaCyc: PWY-7002,MetaCyc: PWY-7119,MetaCyc: PWY-7352,MetaCyc: PWY-7366,MetaCyc: PWY-7367,MetaCyc: PWY-7511,MetaCyc: PWY-7521,MetaCyc: PWY-7599,MetaCyc: PWY-7660,MetaCyc: PWY-7712,MetaCyc: PWY-7713,MetaCyc: PWY-7730,Met…	GO:0002028,GO:0003008,GO:0003012,GO:0003254,GO:0003674,GO:0005488,GO:0005515,GO:0005575,GO:0005622,GO:0005623,GO:0005737,GO:0005783,GO:0005790,GO:0005815,GO:0005856,GO:0005886,GO:0005887,GO:0006936,GO:0008104,GO:0008150,GO:0009966,GO:0009968,GO:0010646,GO:0010648,GO:0010959,GO:0012505,GO:0015630,GO:0016020,GO:0016021,GO:0017016,GO:0017048,GO:0019899,GO:0019900,GO:0019901,GO:0022898,GO:0023051,GO:…	M4.1a	Bm5092.1	ACO02O_02305_1s	OVOC4194.1
Dasi1G00000000294	COG0699@1|root,KOG0446@2759|Eukaryota,38C4B@33154|Opisthokonta,3B9RQ@33208|Metazoa,3CRKQ@33213|Bilateria,40ANY@6231|Nematoda,1KV46@119089|Chromadorea	Belongs to the TRAFAC class dynamin-like GTPase superfamily. Dynamin Fzo YdjA family	GO:0000139,GO:0000166,GO:0000266,GO:0000278,GO:0000281,GO:0000910,GO:0001505,GO:0001666,GO:0001703,GO:0001836,GO:0001882,GO:0001883,GO:0001956,GO:0002791,GO:0002793,GO:0003008,GO:0003013,GO:0003015,GO:0003373,GO:0003374,GO:0003674,GO:0003824,GO:0003924,GO:0005096,GO:0005488,GO:0005515,GO:0005525,GO:0005575,GO:0005622,GO:0005623,GO:0005737,GO:0005739,GO:0005740,GO:0005741,GO:0005777,GO:0005783,GO:…	3.6.5.5	ko:K17065	Dynamin_M,Dynamin_N,GED	-	-	-	ko00000,ko00001,ko01000,ko03029,ko04131,ko04147	-	-	ko04139,ko04214,ko04217,ko04621,ko04668,map04139,map04214,map04217,map04621,map04668	-	GO:0003924,GO:0005525,GO:0000266,GO:0016559	IPR022812,IPR003130,IPR001401,IPR020850,IPR027417,IPR030556,IPR019762,IPR030381,IPR000375,IPR045063	Reactome: R-CEL-190873,Reactome: R-CEL-196025,Reactome: R-CEL-203641,Reactome: R-CEL-432720,Reactome: R-CEL-432722,Reactome: R-CEL-437239,Reactome: R-CEL-8856828,Reactome: R-CFA-1169408,Reactome: R-DDI-1169408,Reactome: R-DDI-169911,Reactome: R-DDI-196025,Reactome: R-DDI-75153,Reactome: R-DDI-8856828,Reactome: R-DME-190873,Reactome: R-DME-196025,Reactome: R-DME-432720,Reactome: R-DME-432722,React…	GO:0000139,GO:0000166,GO:0000266,GO:0000278,GO:0000281,GO:0000910,GO:0001505,GO:0001666,GO:0001703,GO:0001836,GO:0001882,GO:0001883,GO:0001956,GO:0002791,GO:0002793,GO:0003008,GO:0003013,GO:0003015,GO:0003373,GO:0003374,GO:0003674,GO:0003824,GO:0003924,GO:0005096,GO:0005488,GO:0005515,GO:0005525,GO:0005575,GO:0005622,GO:0005623,GO:0005737,GO:0005739,GO:0005740,GO:0005741,GO:0005777,GO:0005783,GO:…	T12E12.4b	Bm5751.1	ACO02O_02307_1s	OVOC4195.1
Dasi1G00000000295	KOG2868@1|root,KOG2868@2759|Eukaryota,39W17@33154|Opisthokonta,3BKDU@33208|Metazoa,3CVZ5@33213|Bilateria,40EW8@6231|Nematoda,1KX37@119089|Chromadorea	Dcp1-like decapping family	GO:0000003,GO:0000184,GO:0000288,GO:0000290,GO:0000291,GO:0000932,GO:0000956,GO:0002119,GO:0002164,GO:0003674,GO:0003676,GO:0003723,GO:0003729,GO:0005488,GO:0005515,GO:0005575,GO:0005622,GO:0005623,GO:0005667,GO:0005737,GO:0005829,GO:0006139,GO:0006355,GO:0006401,GO:0006402,GO:0006725,GO:0006807,GO:0006950,GO:0006979,GO:0007154,GO:0007165,GO:0007166,GO:0007167,GO:0007178,GO:0007179,GO:0007275,GO:…	-	ko:K12610,ko:K12611	DCP1,mRNA_decap_C	M00395	-	-	ko00000,ko00001,ko00002,ko01000,ko03019,ko03036	-	-	ko03018,map03018	-	GO:0000290,GO:0008047,GO:0043085	IPR011993,IPR031953,IPR010334	MetaCyc: PWY-3561,MetaCyc: PWY-4702,MetaCyc: PWY-5491,MetaCyc: PWY-6036,MetaCyc: PWY-6148,MetaCyc: PWY-6289,MetaCyc: PWY-6351,MetaCyc: PWY-6352,MetaCyc: PWY-6365,MetaCyc: PWY-6366,MetaCyc: PWY-6367,MetaCyc: PWY-6368,MetaCyc: PWY-6456,MetaCyc: PWY-6462,MetaCyc: PWY-6463,MetaCyc: PWY-6575,MetaCyc: PWY-6580,MetaCyc: PWY-6627,MetaCyc: PWY-6682,MetaCyc: PWY-6686,MetaCyc: PWY-6720,MetaCyc: PWY-6724,Met…	GO:0000003,GO:0000184,GO:0000288,GO:0000290,GO:0000291,GO:0000932,GO:0000956,GO:0002119,GO:0002164,GO:0003674,GO:0003676,GO:0003723,GO:0003729,GO:0005488,GO:0005515,GO:0005575,GO:0005622,GO:0005623,GO:0005667,GO:0005737,GO:0005829,GO:0006139,GO:0006355,GO:0006401,GO:0006402,GO:0006725,GO:0006807,GO:0006950,GO:0006979,GO:0007154,GO:0007165,GO:0007166,GO:0007167,GO:0007178,GO:0007179,GO:0007275,GO:…	Y55F3AM.12	Bm6857a.1	ACO02O_02308_1s	OVOC4196.1
Dasi1G00000000296	KOG4836@1|root,KOG4836@2759|Eukaryota,3A3FB@33154|Opisthokonta,3BSTK@33208|Metazoa,3E4F3@33213|Bilateria,40E3V@6231|Nematoda,1KWPG@119089|Chromadorea	TIM21	GO:0005575,GO:0005622,GO:0005623,GO:0005737,GO:0005739,GO:0005740,GO:0005743,GO:0005744,GO:0006605,GO:0006626,GO:0006810,GO:0006839,GO:0006886,GO:0006996,GO:0007005,GO:0008104,GO:0008150,GO:0008535,GO:0009987,GO:0010257,GO:0015031,GO:0015833,GO:0016020,GO:0016043,GO:0017004,GO:0017038,GO:0019866,GO:0022607,GO:0030150,GO:0031090,GO:0031966,GO:0031967,GO:0031975,GO:0032981,GO:0032991,GO:0033036,GO:…	-	ko:K17796	TIM21	-	-	-	ko00000,ko02000,ko03029	-	-	-	3.A.8.1	GO:0005744,GO:0030150	IPR038552,IPR013261	Reactome: R-HSA-1268020	GO:0005575,GO:0005622,GO:0005623,GO:0005737,GO:0005739,GO:0005740,GO:0005743,GO:0005744,GO:0006605,GO:0006626,GO:0006810,GO:0006839,GO:0006886,GO:0006996,GO:0007005,GO:0008104,GO:0008150,GO:0008535,GO:0009987,GO:0010257,GO:0015031,GO:0015833,GO:0016020,GO:0016043,GO:0017004,GO:0017038,GO:0019866,GO:0022607,GO:0030150,GO:0031090,GO:0031966,GO:0031967,GO:0031975,GO:0032981,GO:0032991,GO:0033036,GO:…	F56B3.11a	Bm4459.1	ACO02O_02309_1s	OVOC4197.1
Dasi1G00000000297	-	-	-	-	-	-	-	-	-	-	-	-	-	-	-	-	-	-	-	-	-	-
Dasi1G00000000298	KOG3941@1|root,KOG3941@2759|Eukaryota,38FVZ@33154|Opisthokonta,3BI1N@33208|Metazoa,3CSE1@33213|Bilateria,40CU1@6231|Nematoda,1KVII@119089|Chromadorea	C-terminal domain of the ECSIT protein	GO:0001704,GO:0001707,GO:0002376,GO:0003674,GO:0003700,GO:0003824,GO:0005488,GO:0005515,GO:0005575,GO:0005622,GO:0005623,GO:0005634,GO:0005654,GO:0005667,GO:0005737,GO:0005739,GO:0005740,GO:0005743,GO:0005829,GO:0006355,GO:0006357,GO:0006950,GO:0006952,GO:0006955,GO:0006996,GO:0007005,GO:0007154,GO:0007165,GO:0007166,GO:0007167,GO:0007178,GO:0007275,GO:0007369,GO:0007498,GO:0008150,GO:0008152,GO:…	-	ko:K04405	ECSIT,ECSIT_C	-	-	-	ko00000,ko00001,ko03029	-	-	ko04010,map04010	-	-	IPR029342,IPR010418	Reactome: R-BTA-166058,Reactome: R-BTA-6799198,Reactome: R-BTA-975138,Reactome: R-BTA-975871,Reactome: R-DME-6799198,Reactome: R-DRE-166058,Reactome: R-DRE-6799198,Reactome: R-DRE-975138,Reactome: R-DRE-975871,Reactome: R-HSA-166058,Reactome: R-HSA-6799198,Reactome: R-HSA-975138,Reactome: R-HSA-975871,Reactome: R-MMU-166058,Reactome: R-MMU-6799198,Reactome: R-MMU-975138,Reactome: R-MMU-975871,Rea…	GO:0001704,GO:0001707,GO:0002376,GO:0003674,GO:0003700,GO:0003824,GO:0005488,GO:0005515,GO:0005575,GO:0005622,GO:0005623,GO:0005634,GO:0005654,GO:0005667,GO:0005737,GO:0005739,GO:0005740,GO:0005743,GO:0005829,GO:0006355,GO:0006357,GO:0006950,GO:0006952,GO:0006955,GO:0006996,GO:0007005,GO:0007154,GO:0007165,GO:0007166,GO:0007167,GO:0007178,GO:0007275,GO:0007369,GO:0007498,GO:0008150,GO:0008152,GO:…	Y17G9B.5	Bm6309a.1	ACO02O_02311_1s	OVOC4199.1
Dasi1G00000000299	KOG3544@1|root,KOG3544@2759|Eukaryota,39ZEZ@33154|Opisthokonta,3BKZV@33208|Metazoa,3CU9R@33213|Bilateria,40APU@6231|Nematoda,1KUIF@119089|Chromadorea	Nematode cuticle collagen N-terminal domain	-	-	-	Col_cuticle_N,Collagen	-	-	-	-	-	-	-	-	GO:0042302	IPR008160,IPR002486	MetaCyc: PWY-241,MetaCyc: PWY-5743,MetaCyc: PWY-5744,MetaCyc: PWY-5789,MetaCyc: PWY-6142,MetaCyc: PWY-7115,MetaCyc: PWY-7117,Reactome: R-BTA-114604,Reactome: R-BTA-1442490,Reactome: R-BTA-1650814,Reactome: R-BTA-166663,Reactome: R-BTA-173623,Reactome: R-BTA-2022090,Reactome: R-BTA-3000171,Reactome: R-BTA-3000178,Reactome: R-BTA-391160,Reactome: R-BTA-5683826,Reactome: R-BTA-6798695,Reactome: R-BT…	GO:0042302	Y38C1BA.3	Bm6421a.1	ACO02O_02312_1s	OVOC4200.1
Dasi1G00000000300	KOG0032@1|root,KOG0032@2759|Eukaryota,38DCI@33154|Opisthokonta,3BADM@33208|Metazoa,3CUVY@33213|Bilateria,40CI2@6231|Nematoda,1KTP7@119089|Chromadorea	dauer developmental stage, based on the feeding state, primarily in the AWC sensory neurons. Acts non cell-autonomously in the AWC neurons to regulate expression of the daf-28 insulin- like peptide and cell-autonomously in the ASI sensory neurons to regulate expression of the growth promoting daf-7 in a food- regulated manner. Plays a role in memory-based thermal response of an individual AFD neu…	GO:0000902,GO:0001932,GO:0001934,GO:0002682,GO:0002684,GO:0002685,GO:0002687,GO:0002688,GO:0002690,GO:0003674,GO:0003824,GO:0004672,GO:0004674,GO:0004683,GO:0005488,GO:0005515,GO:0005516,GO:0005575,GO:0005622,GO:0005623,GO:0005634,GO:0005737,GO:0005829,GO:0006355,GO:0006357,GO:0006464,GO:0006468,GO:0006793,GO:0006796,GO:0006807,GO:0006810,GO:0006913,GO:0007154,GO:0007165,GO:0007275,GO:0007399,GO:…	2.7.11.17	ko:K08794	Pkinase	-	-	-	ko00000,ko00001,ko01000,ko01001	-	-	ko04921,ko04925,map04921,map04925	-	GO:0005524,GO:0004672,GO:0006468	IPR017441,IPR008271,IPR000719,IPR011009	MetaCyc: PWY-6952,MetaCyc: PWY-7511,MetaCyc: PWY-8051,Reactome: R-BTA-114604,Reactome: R-BTA-1227986,Reactome: R-BTA-1257604,Reactome: R-BTA-1433557,Reactome: R-BTA-1433559,Reactome: R-BTA-1538133,Reactome: R-BTA-187577,Reactome: R-BTA-195253,Reactome: R-BTA-196299,Reactome: R-BTA-198753,Reactome: R-BTA-198765,Reactome: R-BTA-202670,Reactome: R-BTA-2029482,Reactome: R-BTA-210990,Reactome: R-BTA-2…	GO:0000902,GO:0001932,GO:0001934,GO:0002682,GO:0002684,GO:0002685,GO:0002687,GO:0002688,GO:0002690,GO:0003674,GO:0003824,GO:0004672,GO:0004674,GO:0004683,GO:0005488,GO:0005515,GO:0005516,GO:0005575,GO:0005622,GO:0005623,GO:0005634,GO:0005737,GO:0005829,GO:0006355,GO:0006357,GO:0006464,GO:0006468,GO:0006793,GO:0006796,GO:0006807,GO:0006810,GO:0006913,GO:0007154,GO:0007165,GO:0007275,GO:0007399,GO:…	K07A9.2	Bm4856a.1	ACO02O_02313_1s	OVOC4201.1
Dasi1G00000000301	COG0666@1|root,KOG0508@2759|Eukaryota,38CUA@33154|Opisthokonta,3B9R6@33208|Metazoa,3CT88@33213|Bilateria,40FNP@6231|Nematoda,1KXWW@119089|Chromadorea	Ankyrin repeat	GO:0000003,GO:0000151,GO:0001664,GO:0001932,GO:0001933,GO:0003006,GO:0003674,GO:0003824,GO:0004842,GO:0005102,GO:0005488,GO:0005515,GO:0005575,GO:0005622,GO:0005623,GO:0005634,GO:0005654,GO:0005737,GO:0005829,GO:0006464,GO:0006469,GO:0006508,GO:0006511,GO:0006807,GO:0007275,GO:0007530,GO:0007538,GO:0007542,GO:0008134,GO:0008150,GO:0008152,GO:0009056,GO:0009057,GO:0009892,GO:0009966,GO:0009968,GO:…	-	ko:K10349	Ank,Ank_2,Ank_3,Ank_4	-	-	-	ko00000,ko04121	-	-	-	-	GO:0005515	IPR036770,IPR002110	MetaCyc: PWY-1061,MetaCyc: PWY-1121,MetaCyc: PWY-2083,MetaCyc: PWY-321,MetaCyc: PWY-3542,MetaCyc: PWY-361,MetaCyc: PWY-4021,MetaCyc: PWY-4161,MetaCyc: PWY-4202,MetaCyc: PWY-4801,MetaCyc: PWY-4922,MetaCyc: PWY-5048,MetaCyc: PWY-5059,MetaCyc: PWY-5105,MetaCyc: PWY-5129,MetaCyc: PWY-5139,MetaCyc: PWY-5209,MetaCyc: PWY-5268,MetaCyc: PWY-5284,MetaCyc: PWY-5287,MetaCyc: PWY-5292,MetaCyc: PWY-5301,MetaC…	GO:0000003,GO:0000151,GO:0001664,GO:0001932,GO:0001933,GO:0003006,GO:0003674,GO:0003824,GO:0004842,GO:0005102,GO:0005488,GO:0005515,GO:0005575,GO:0005622,GO:0005623,GO:0005634,GO:0005654,GO:0005737,GO:0005829,GO:0006464,GO:0006469,GO:0006508,GO:0006511,GO:0006807,GO:0007275,GO:0007530,GO:0007538,GO:0007542,GO:0008134,GO:0008150,GO:0008152,GO:0009056,GO:0009057,GO:0009892,GO:0009966,GO:0009968,GO:…	F35D6.1a	Bm3835.1	ACO02O_02314_1s	OVOC4202.1
Dasi1G00000000302	KOG0032@1|root,KOG0032@2759|Eukaryota,38DCI@33154|Opisthokonta,3BADM@33208|Metazoa,3CUVY@33213|Bilateria,40CI2@6231|Nematoda,1KTP7@119089|Chromadorea	dauer developmental stage, based on the feeding state, primarily in the AWC sensory neurons. Acts non cell-autonomously in the AWC neurons to regulate expression of the daf-28 insulin- like peptide and cell-autonomously in the ASI sensory neurons to regulate expression of the growth promoting daf-7 in a food- regulated manner. Plays a role in memory-based thermal response of an individual AFD neu…	GO:0000902,GO:0001932,GO:0001934,GO:0002682,GO:0002684,GO:0002685,GO:0002687,GO:0002688,GO:0002690,GO:0003674,GO:0003824,GO:0004672,GO:0004674,GO:0004683,GO:0005488,GO:0005515,GO:0005516,GO:0005575,GO:0005622,GO:0005623,GO:0005634,GO:0005737,GO:0005829,GO:0006355,GO:0006357,GO:0006464,GO:0006468,GO:0006793,GO:0006796,GO:0006807,GO:0006810,GO:0006913,GO:0007154,GO:0007165,GO:0007275,GO:0007399,GO:…	2.7.11.17	ko:K08794	Pkinase	-	-	-	ko00000,ko00001,ko01000,ko01001	-	-	ko04921,ko04925,map04921,map04925	-	-	-	-	GO:0000902,GO:0001932,GO:0001934,GO:0002682,GO:0002684,GO:0002685,GO:0002687,GO:0002688,GO:0002690,GO:0003674,GO:0003824,GO:0004672,GO:0004674,GO:0004683,GO:0005488,GO:0005515,GO:0005516,GO:0005575,GO:0005622,GO:0005623,GO:0005634,GO:0005737,GO:0005829,GO:0006355,GO:0006357,GO:0006464,GO:0006468,GO:0006793,GO:0006796,GO:0006807,GO:0006810,GO:0006913,GO:0007154,GO:0007165,GO:0007275,GO:0007399,GO:…	K07A9.2	Bm4856a.1	ACO02O_02313_1s	OVOC4201.1
Dasi1G00000000303	KOG0032@1|root,KOG0032@2759|Eukaryota,38DCI@33154|Opisthokonta,3BADM@33208|Metazoa,3CUVY@33213|Bilateria,40CI2@6231|Nematoda,1KTP7@119089|Chromadorea	dauer developmental stage, based on the feeding state, primarily in the AWC sensory neurons. Acts non cell-autonomously in the AWC neurons to regulate expression of the daf-28 insulin- like peptide and cell-autonomously in the ASI sensory neurons to regulate expression of the growth promoting daf-7 in a food- regulated manner. Plays a role in memory-based thermal response of an individual AFD neu…	GO:0000902,GO:0001932,GO:0001934,GO:0002682,GO:0002684,GO:0002685,GO:0002687,GO:0002688,GO:0002690,GO:0003674,GO:0003824,GO:0004672,GO:0004674,GO:0004683,GO:0005488,GO:0005515,GO:0005516,GO:0005575,GO:0005622,GO:0005623,GO:0005634,GO:0005737,GO:0005829,GO:0006355,GO:0006357,GO:0006464,GO:0006468,GO:0006793,GO:0006796,GO:0006807,GO:0006810,GO:0006913,GO:0007154,GO:0007165,GO:0007275,GO:0007399,GO:…	2.7.11.17	ko:K08794	Pkinase	-	-	-	ko00000,ko00001,ko01000,ko01001	-	-	ko04921,ko04925,map04921,map04925	-	-	-	-	GO:0000902,GO:0001932,GO:0001934,GO:0002682,GO:0002684,GO:0002685,GO:0002687,GO:0002688,GO:0002690,GO:0003674,GO:0003824,GO:0004672,GO:0004674,GO:0004683,GO:0005488,GO:0005515,GO:0005516,GO:0005575,GO:0005622,GO:0005623,GO:0005634,GO:0005737,GO:0005829,GO:0006355,GO:0006357,GO:0006464,GO:0006468,GO:0006793,GO:0006796,GO:0006807,GO:0006810,GO:0006913,GO:0007154,GO:0007165,GO:0007275,GO:0007399,GO:…	K07A9.2	Bm4856a.1	ACO02O_02313_1s	OVOC4201.1
Dasi1G00000000304	COG0666@1|root,KOG0508@2759|Eukaryota,38CUA@33154|Opisthokonta,3B9R6@33208|Metazoa,3CT88@33213|Bilateria,40FNP@6231|Nematoda,1KXWW@119089|Chromadorea	Ankyrin repeat	GO:0000003,GO:0000151,GO:0001664,GO:0001932,GO:0001933,GO:0003006,GO:0003674,GO:0003824,GO:0004842,GO:0005102,GO:0005488,GO:0005515,GO:0005575,GO:0005622,GO:0005623,GO:0005634,GO:0005654,GO:0005737,GO:0005829,GO:0006464,GO:0006469,GO:0006508,GO:0006511,GO:0006807,GO:0007275,GO:0007530,GO:0007538,GO:0007542,GO:0008134,GO:0008150,GO:0008152,GO:0009056,GO:0009057,GO:0009892,GO:0009966,GO:0009968,GO:…	-	ko:K10349	Ank,Ank_2,Ank_3,Ank_4	-	-	-	ko00000,ko04121	-	-	-	-	GO:0005515	IPR002110,IPR036770	MetaCyc: PWY-1061,MetaCyc: PWY-1121,MetaCyc: PWY-2083,MetaCyc: PWY-321,MetaCyc: PWY-3542,MetaCyc: PWY-361,MetaCyc: PWY-4021,MetaCyc: PWY-4161,MetaCyc: PWY-4202,MetaCyc: PWY-4801,MetaCyc: PWY-4922,MetaCyc: PWY-5048,MetaCyc: PWY-5059,MetaCyc: PWY-5105,MetaCyc: PWY-5129,MetaCyc: PWY-5139,MetaCyc: PWY-5209,MetaCyc: PWY-5268,MetaCyc: PWY-5284,MetaCyc: PWY-5287,MetaCyc: PWY-5292,MetaCyc: PWY-5301,MetaC…	GO:0000003,GO:0000151,GO:0001664,GO:0001932,GO:0001933,GO:0003006,GO:0003674,GO:0003824,GO:0004842,GO:0005102,GO:0005488,GO:0005515,GO:0005575,GO:0005622,GO:0005623,GO:0005634,GO:0005654,GO:0005737,GO:0005829,GO:0006464,GO:0006469,GO:0006508,GO:0006511,GO:0006807,GO:0007275,GO:0007530,GO:0007538,GO:0007542,GO:0008134,GO:0008150,GO:0008152,GO:0009056,GO:0009057,GO:0009892,GO:0009966,GO:0009968,GO:…	F35D6.1a	Bm3835.1	ACO02O_02314_1s	OVOC4202.1
Dasi1G00000000305	COG0666@1|root,KOG0508@2759|Eukaryota,38CUA@33154|Opisthokonta,3B9R6@33208|Metazoa,3CT88@33213|Bilateria,40FNP@6231|Nematoda,1KXWW@119089|Chromadorea	Ankyrin repeat	GO:0000003,GO:0000151,GO:0001664,GO:0001932,GO:0001933,GO:0003006,GO:0003674,GO:0003824,GO:0004842,GO:0005102,GO:0005488,GO:0005515,GO:0005575,GO:0005622,GO:0005623,GO:0005634,GO:0005654,GO:0005737,GO:0005829,GO:0006464,GO:0006469,GO:0006508,GO:0006511,GO:0006807,GO:0007275,GO:0007530,GO:0007538,GO:0007542,GO:0008134,GO:0008150,GO:0008152,GO:0009056,GO:0009057,GO:0009892,GO:0009966,GO:0009968,GO:…	-	ko:K10349	Ank,Ank_2,Ank_3,Ank_4	-	-	-	ko00000,ko04121	-	-	-	-	GO:0005515	IPR002110,IPR036770	MetaCyc: PWY-1061,MetaCyc: PWY-1121,MetaCyc: PWY-2083,MetaCyc: PWY-321,MetaCyc: PWY-3542,MetaCyc: PWY-361,MetaCyc: PWY-4021,MetaCyc: PWY-4161,MetaCyc: PWY-4202,MetaCyc: PWY-4801,MetaCyc: PWY-4922,MetaCyc: PWY-5048,MetaCyc: PWY-5059,MetaCyc: PWY-5105,MetaCyc: PWY-5129,MetaCyc: PWY-5139,MetaCyc: PWY-5209,MetaCyc: PWY-5268,MetaCyc: PWY-5284,MetaCyc: PWY-5287,MetaCyc: PWY-5292,MetaCyc: PWY-5301,MetaC…	GO:0000003,GO:0000151,GO:0001664,GO:0001932,GO:0001933,GO:0003006,GO:0003674,GO:0003824,GO:0004842,GO:0005102,GO:0005488,GO:0005515,GO:0005575,GO:0005622,GO:0005623,GO:0005634,GO:0005654,GO:0005737,GO:0005829,GO:0006464,GO:0006469,GO:0006508,GO:0006511,GO:0006807,GO:0007275,GO:0007530,GO:0007538,GO:0007542,GO:0008134,GO:0008150,GO:0008152,GO:0009056,GO:0009057,GO:0009892,GO:0009966,GO:0009968,GO:…	F35D6.1a	Bm3835.1	ACO02O_02314_1s	OVOC4202.1
Dasi1G00000000306	-	-	-	-	-	-	-	-	-	-	-	-	-	-	-	-	-	-	-	-	ACO02O_05120_1s	-
Dasi1G00000000307	-	-	-	-	-	-	-	-	-	-	-	-	-	-	-	-	-	-	-	-	-	-
Dasi1G00000000308	KOG1480@1|root,KOG1480@2759|Eukaryota,38FF2@33154|Opisthokonta,3BB3I@33208|Metazoa,3CW83@33213|Bilateria,40C65@6231|Nematoda,1KVAU@119089|Chromadorea	UPA domain	GO:0000003,GO:0000902,GO:0000904,GO:0001558,GO:0001667,GO:0003002,GO:0003006,GO:0003674,GO:0004888,GO:0005042,GO:0005043,GO:0005488,GO:0005515,GO:0005575,GO:0005622,GO:0005623,GO:0005737,GO:0005829,GO:0005886,GO:0005887,GO:0006928,GO:0006935,GO:0007154,GO:0007165,GO:0007166,GO:0007275,GO:0007389,GO:0007399,GO:0007409,GO:0007411,GO:0007417,GO:0007420,GO:0007431,GO:0007432,GO:0007548,GO:0008045,GO:…	-	ko:K07521	Death,I-set,Ig_3,TSP_1,UPA,ZU5	-	-	-	ko00000,ko00001,ko04516	-	-	ko04360,map04360	-	GO:0005515,GO:0007165,GO:0005042,GO:0016021,GO:0038007	IPR036383,IPR000488,IPR037936,IPR003599,IPR013783,IPR000884,IPR000906,IPR007110,IPR011029,IPR036179,IPR003598,IPR033772	MetaCyc: PWY-8119,Reactome: R-BTA-5173214,Reactome: R-CEL-1650814,Reactome: R-CEL-373752,Reactome: R-CEL-5173214,Reactome: R-DME-373752,Reactome: R-DRE-4641263,Reactome: R-DRE-5173214,Reactome: R-HSA-114608,Reactome: R-HSA-1474228,Reactome: R-HSA-1650814,Reactome: R-HSA-166665,Reactome: R-HSA-173736,Reactome: R-HSA-174577,Reactome: R-HSA-186797,Reactome: R-HSA-2032785,Reactome: R-HSA-216083,React…	GO:0000003,GO:0000902,GO:0000904,GO:0001558,GO:0001667,GO:0003002,GO:0003006,GO:0003674,GO:0004888,GO:0005042,GO:0005043,GO:0005488,GO:0005515,GO:0005575,GO:0005622,GO:0005623,GO:0005737,GO:0005829,GO:0005886,GO:0005887,GO:0006928,GO:0006935,GO:0007154,GO:0007165,GO:0007166,GO:0007275,GO:0007389,GO:0007399,GO:0007409,GO:0007411,GO:0007417,GO:0007420,GO:0007431,GO:0007432,GO:0007548,GO:0008045,GO:…	B0273.4c	Bm1731.1	ACO02O_02315_1s	OVOC4207.1
Dasi1G00000000309	KOG2501@1|root,KOG2501@2759|Eukaryota,3A6MB@33154|Opisthokonta,3BT7J@33208|Metazoa,3DA83@33213|Bilateria,40E3K@6231|Nematoda,1KWHT@119089|Chromadorea	Thioredoxin-like	-	1.8.1.8	ko:K17609	Thioredoxin_8	-	-	-	ko00000,ko01000,ko01009	-	-	-	-	-	IPR036249,IPR012336,IPR017937,IPR013766	MetaCyc: PWY-1061,MetaCyc: PWY-1186,MetaCyc: PWY-1361,MetaCyc: PWY-1381,MetaCyc: PWY-2083,MetaCyc: PWY-2261,MetaCyc: PWY-2421,MetaCyc: PWY-2467,MetaCyc: PWY-2724,MetaCyc: PWY-3061,MetaCyc: PWY-321,MetaCyc: PWY-3542,MetaCyc: PWY-361,MetaCyc: PWY-3781,MetaCyc: PWY-4021,MetaCyc: PWY-4061,MetaCyc: PWY-4081,MetaCyc: PWY-4161,MetaCyc: PWY-4181,MetaCyc: PWY-4202,MetaCyc: PWY-4302,MetaCyc: PWY-4361,MetaC…	-	C30H6.8	Bm2492.1	ACO02O_02316_1s	OVOC4208.1
Dasi1G00000000310	KOG2064@1|root,KOG2064@2759|Eukaryota,38BTH@33154|Opisthokonta,3BBSY@33208|Metazoa,3CS88@33213|Bilateria,40DGP@6231|Nematoda,1KW94@119089|Chromadorea	Poly(ADP-ribose) synthesized after DNA damage is only present transiently and is rapidly degraded by poly(ADP-ribose) glycohydrolase. Poly(ADP-ribose) metabolism may be required for maintenance of the normal function of neuronal cells (By similarity)	GO:0000785,GO:0003674,GO:0003682,GO:0003824,GO:0004553,GO:0004649,GO:0005488,GO:0005575,GO:0005622,GO:0005623,GO:0005634,GO:0005654,GO:0005694,GO:0005737,GO:0005739,GO:0005759,GO:0005829,GO:0005975,GO:0006139,GO:0006163,GO:0006282,GO:0006325,GO:0006342,GO:0006355,GO:0006725,GO:0006753,GO:0006793,GO:0006796,GO:0006807,GO:0006950,GO:0006974,GO:0006996,GO:0006997,GO:0008104,GO:0008150,GO:0008152,GO:…	3.2.1.143	ko:K07759	PARG_cat	-	-	-	ko00000,ko01000	-	-	-	-	GO:0004649,GO:0006282,GO:0005975	IPR046372,IPR007724	Reactome: R-CEL-110362,Reactome: R-DME-110362,Reactome: R-HSA-110362,Reactome: R-MMU-110362,Reactome: R-RNO-110362	GO:0000785,GO:0003674,GO:0003682,GO:0003824,GO:0004553,GO:0004649,GO:0005488,GO:0005575,GO:0005622,GO:0005623,GO:0005634,GO:0005654,GO:0005694,GO:0005737,GO:0005739,GO:0005759,GO:0005829,GO:0005975,GO:0006139,GO:0006163,GO:0006282,GO:0006325,GO:0006342,GO:0006355,GO:0006725,GO:0006753,GO:0006793,GO:0006796,GO:0006807,GO:0006950,GO:0006974,GO:0006996,GO:0006997,GO:0008104,GO:0008150,GO:0008152,GO:…	F20C5.1e	Bm3459a.1	ACO02O_02318_1s	OVOC4211.1
Dasi1G00000000311	COG0567@1|root,KOG0450@2759|Eukaryota,38FJ2@33154|Opisthokonta,3BATW@33208|Metazoa,3CU2N@33213|Bilateria,40AMQ@6231|Nematoda,1KUZH@119089|Chromadorea	The 2-oxoglutarate dehydrogenase complex catalyzes the overall conversion of 2-oxoglutarate to succinyl-CoA and CO(2). It contains multiple copies of three enzymatic components 2- oxoglutarate dehydrogenase (E1), dihydrolipoamide succinyltransferase (E2) and lipoamide dehydrogenase (E3) (By similarity)	GO:0003674,GO:0003824,GO:0004591,GO:0005575,GO:0005622,GO:0005623,GO:0005737,GO:0005739,GO:0005740,GO:0005759,GO:0005947,GO:0006082,GO:0006091,GO:0006099,GO:0006101,GO:0008150,GO:0008152,GO:0009060,GO:0009353,GO:0009987,GO:0015980,GO:0016020,GO:0016491,GO:0016624,GO:0016903,GO:0016999,GO:0017144,GO:0019752,GO:0030062,GO:0031090,GO:0031966,GO:0031967,GO:0031974,GO:0031975,GO:0032991,GO:0043226,GO:…	1.2.4.2	ko:K00164	2-oxogl_dehyd_N,E1_dh,OxoGdeHyase_C,Transket_pyr	M00009,M00011,M00032	R00621,R01933,R01940,R03316,R08549	RC00004,RC00027,RC00627,RC02743,RC02833,RC02883	br01601,ko00000,ko00001,ko00002,ko01000	-	-	ko00020,ko00310,ko00380,ko01100,ko01110,ko01120,ko01130,ko01200,map00020,map00310,map00380,map01100,map01110,map01120,map01130,map01200	-	GO:0004591,GO:0006099,GO:0030976,GO:0016624	IPR005475,IPR031717,IPR011603,IPR029061,IPR032106,IPR042179,IPR001017	MetaCyc: PWY-1121,MetaCyc: PWY-1186,MetaCyc: PWY-1861,MetaCyc: PWY-2541,MetaCyc: PWY-2601,MetaCyc: PWY-3162,MetaCyc: PWY-321,MetaCyc: PWY-3261,MetaCyc: PWY-3722,MetaCyc: PWY-5046,MetaCyc: PWY-5084,MetaCyc: PWY-5101,MetaCyc: PWY-5271,MetaCyc: PWY-5316,MetaCyc: PWY-5392,MetaCyc: PWY-5519,MetaCyc: PWY-5652,MetaCyc: PWY-5666,MetaCyc: PWY-5723,MetaCyc: PWY-5751,MetaCyc: PWY-5782,MetaCyc: PWY-5818,Meta…	GO:0003674,GO:0003824,GO:0004591,GO:0005575,GO:0005622,GO:0005623,GO:0005737,GO:0005739,GO:0005740,GO:0005759,GO:0005947,GO:0006082,GO:0006091,GO:0006099,GO:0006101,GO:0008150,GO:0008152,GO:0009060,GO:0009353,GO:0009987,GO:0015980,GO:0016020,GO:0016491,GO:0016624,GO:0016903,GO:0016999,GO:0017144,GO:0019752,GO:0030062,GO:0031090,GO:0031966,GO:0031967,GO:0031974,GO:0031975,GO:0032991,GO:0043226,GO:…	T22B11.5a	Bm13728.1	ACO02O_02319_1s	OVOC4212.1
Dasi1G00000000312	COG5078@1|root,KOG0419@2759|Eukaryota,38EB1@33154|Opisthokonta,3BEWD@33208|Metazoa,3CSQG@33213|Bilateria,40ATU@6231|Nematoda,1KV8Q@119089|Chromadorea	Belongs to the ubiquitin-conjugating enzyme family	GO:0000003,GO:0000018,GO:0000151,GO:0000209,GO:0000226,GO:0000228,GO:0000280,GO:0000422,GO:0000785,GO:0000790,GO:0000792,GO:0000803,GO:0001578,GO:0001666,GO:0001701,GO:0001741,GO:0001932,GO:0001933,GO:0002039,GO:0003006,GO:0003674,GO:0003824,GO:0004842,GO:0005488,GO:0005515,GO:0005575,GO:0005622,GO:0005623,GO:0005634,GO:0005654,GO:0005657,GO:0005694,GO:0005737,GO:0005829,GO:0006139,GO:0006259,GO:…	2.3.2.23	ko:K10573,ko:K10574	UQ_con	-	-	-	ko00000,ko00001,ko01000,ko03400,ko04121	-	-	ko04120,map04120	-	-	IPR016135,IPR000608,IPR023313	MetaCyc: PWY-6289,MetaCyc: PWY-6462,MetaCyc: PWY-6463,MetaCyc: PWY-6682,MetaCyc: PWY-6841,MetaCyc: PWY-7511,MetaCyc: PWY-7815,MetaCyc: PWY-7816,MetaCyc: PWY-7817,MetaCyc: PWY-7818,MetaCyc: PWY-7887,MetaCyc: PWY-7899,Reactome: R-BTA-1234176,Reactome: R-BTA-5689896,Reactome: R-BTA-8866652,Reactome: R-BTA-8866654,Reactome: R-BTA-9705462,Reactome: R-BTA-983168,Reactome: R-CEL-1169408,Reactome: R-CEL-…	GO:0000003,GO:0000018,GO:0000151,GO:0000209,GO:0000226,GO:0000228,GO:0000280,GO:0000422,GO:0000785,GO:0000790,GO:0000792,GO:0000803,GO:0001578,GO:0001666,GO:0001701,GO:0001741,GO:0001932,GO:0001933,GO:0002039,GO:0003006,GO:0003674,GO:0003824,GO:0004842,GO:0005488,GO:0005515,GO:0005575,GO:0005622,GO:0005623,GO:0005634,GO:0005654,GO:0005657,GO:0005694,GO:0005737,GO:0005829,GO:0006139,GO:0006259,GO:…	C35B1.1	Bm13723.1	ACO02O_02320_1s	OVOC4213.1
Dasi1G00000000313	2CM5X@1|root,2QPZD@2759|Eukaryota,38G2H@33154|Opisthokonta,3BFH3@33208|Metazoa,3CT7G@33213|Bilateria,488R1@7711|Chordata,48YFA@7742|Vertebrata,49RN0@7898|Actinopterygii	TBC1 domain family, member 7	GO:0003674,GO:0005096,GO:0005488,GO:0005515,GO:0005575,GO:0005622,GO:0005623,GO:0005737,GO:0005815,GO:0005829,GO:0005856,GO:0005929,GO:0008047,GO:0008150,GO:0009893,GO:0009966,GO:0009968,GO:0010033,GO:0010604,GO:0010639,GO:0010646,GO:0010648,GO:0015630,GO:0017016,GO:0017137,GO:0019222,GO:0019899,GO:0023051,GO:0023057,GO:0030234,GO:0030695,GO:0031267,GO:0031323,GO:0031325,GO:0031344,GO:0031345,GO:…	-	ko:K20396	RabGAP-TBC	-	-	-	ko00000,ko00001,ko04131	-	-	ko04150,map04150	-	-	IPR039842	Reactome: R-HSA-8854214,Reactome: R-MMU-8854214	GO:0003674,GO:0005096,GO:0005488,GO:0005515,GO:0005575,GO:0005622,GO:0005623,GO:0005737,GO:0005815,GO:0005829,GO:0005856,GO:0005929,GO:0008047,GO:0008150,GO:0009893,GO:0009966,GO:0009968,GO:0010033,GO:0010604,GO:0010639,GO:0010646,GO:0010648,GO:0015630,GO:0017016,GO:0017137,GO:0019222,GO:0019899,GO:0023051,GO:0023057,GO:0030234,GO:0030695,GO:0031267,GO:0031323,GO:0031325,GO:0031344,GO:0031345,GO:…	-	Bm9160a.1	ACO02O_02321_1s	OVOC4214.1
Dasi1G00000000314	COG0366@1|root,KOG0471@2759|Eukaryota,38GYD@33154|Opisthokonta,3BQ58@33208|Metazoa,3D6TF@33213|Bilateria,40CWI@6231|Nematoda,1KVF2@119089|Chromadorea	maltose metabolic process	GO:0005575,GO:0005623,GO:0005886,GO:0016020,GO:0044464,GO:0071944	-	ko:K14210	Alpha-amylase,SLC3A2_N	-	-	-	ko00000,ko00001,ko02000,ko04147	-	-	ko04974,map04974	8.A.9.1	GO:0005975	IPR031984,IPR017853,IPR006047,IPR045857	Reactome: R-HSA-210991,Reactome: R-HSA-352230,Reactome: R-HSA-5660862,Reactome: R-HSA-71240,Reactome: R-MMU-210991,Reactome: R-MMU-352230,Reactome: R-MMU-71240,Reactome: R-RNO-210991,Reactome: R-RNO-352230,Reactome: R-RNO-71240,MetaCyc: PWY-116,MetaCyc: PWY-1901,MetaCyc: PWY-1921,MetaCyc: PWY-1961,MetaCyc: PWY-1981,MetaCyc: PWY-2021,MetaCyc: PWY-2343,MetaCyc: PWY-2622,MetaCyc: PWY-2661,MetaCyc: P…	GO:0005575,GO:0005623,GO:0005886,GO:0016020,GO:0044464,GO:0071944,GO:0005975	F26D10.9a	Bm3612.1	ACO02O_02323_1s	OVOC4215.2
Dasi1G00000000315	COG3177@1|root,KOG3824@2759|Eukaryota,38B91@33154|Opisthokonta,3BDIM@33208|Metazoa,3CV6D@33213|Bilateria,40FDR@6231|Nematoda,1KXI5@119089|Chromadorea	protein adenylyltransferase activity	GO:0000166,GO:0003008,GO:0003674,GO:0003824,GO:0005488,GO:0005515,GO:0005524,GO:0005575,GO:0005622,GO:0005623,GO:0005634,GO:0005635,GO:0005737,GO:0005783,GO:0005789,GO:0005886,GO:0006464,GO:0006807,GO:0006810,GO:0006811,GO:0006812,GO:0006836,GO:0006950,GO:0006952,GO:0007600,GO:0007601,GO:0007610,GO:0007632,GO:0008081,GO:0008144,GO:0008150,GO:0008152,GO:0009314,GO:0009416,GO:0009581,GO:0009582,GO:…	-	-	Fic	-	-	-	-	-	-	-	-	GO:0005515	IPR003812,IPR040198,IPR011990,IPR036597	MetaCyc: PWY-5129,MetaCyc: PWY-5978,MetaCyc: PWY-6129,MetaCyc: PWY-6322,MetaCyc: PWY-6369,MetaCyc: PWY-6545,MetaCyc: PWY-6626,MetaCyc: PWY-6682,MetaCyc: PWY-6689,MetaCyc: PWY-6749,MetaCyc: PWY-6955,MetaCyc: PWY-6998,MetaCyc: PWY-7077,MetaCyc: PWY-7119,MetaCyc: PWY-7127,MetaCyc: PWY-7184,MetaCyc: PWY-7198,MetaCyc: PWY-7210,MetaCyc: PWY-7220,MetaCyc: PWY-7222,MetaCyc: PWY-7226,MetaCyc: PWY-7227,Met…	GO:0000166,GO:0003008,GO:0003674,GO:0003824,GO:0005488,GO:0005515,GO:0005524,GO:0005575,GO:0005622,GO:0005623,GO:0005634,GO:0005635,GO:0005737,GO:0005783,GO:0005789,GO:0005886,GO:0006464,GO:0006807,GO:0006810,GO:0006811,GO:0006812,GO:0006836,GO:0006950,GO:0006952,GO:0007600,GO:0007601,GO:0007610,GO:0007632,GO:0008081,GO:0008144,GO:0008150,GO:0008152,GO:0009314,GO:0009416,GO:0009581,GO:0009582,GO:…	ZK593.8	Bm7501.1	ACO02O_02324_1s	OVOC4216.1
Dasi1G00000000316	KOG1654@1|root,KOG1654@2759|Eukaryota,3A0A8@33154|Opisthokonta,3BPB2@33208|Metazoa,3D67P@33213|Bilateria,40DUN@6231|Nematoda,1KW9E@119089|Chromadorea	Belongs to the ATG8 family	GO:0000045,GO:0000302,GO:0000323,GO:0000421,GO:0000422,GO:0003674,GO:0005488,GO:0005515,GO:0005543,GO:0005575,GO:0005622,GO:0005623,GO:0005737,GO:0005764,GO:0005767,GO:0005768,GO:0005770,GO:0005773,GO:0005774,GO:0005776,GO:0005829,GO:0005856,GO:0006914,GO:0006950,GO:0006952,GO:0006979,GO:0006995,GO:0006996,GO:0007005,GO:0007033,GO:0007154,GO:0008017,GO:0008092,GO:0008150,GO:0008152,GO:0008289,GO:…	-	ko:K08341,ko:K10435	Atg8	-	-	-	ko00000,ko00001,ko03029,ko04121,ko04131,ko04812	-	-	ko04068,ko04136,ko04137,ko04138,ko04139,ko04140,ko04212,ko04216,ko04371,ko04621,ko04727,ko05167,map04068,map04136,map04137,map04138,map04139,map04140,map04212,map04216,map04371,map04621,map04727,map05167	-	-	IPR004241,IPR029071	Reactome: R-BTA-1632852,Reactome: R-BTA-5205685,Reactome: R-BTA-8854214,Reactome: R-BTA-8934903,Reactome: R-CEL-1632852,Reactome: R-CEL-5205685,Reactome: R-CEL-8934903,Reactome: R-CEL-9664873,Reactome: R-DDI-1632852,Reactome: R-DDI-8854214,Reactome: R-DDI-8934903,Reactome: R-DDI-9664873,Reactome: R-HSA-1632852,Reactome: R-HSA-5205685,Reactome: R-HSA-8854214,Reactome: R-HSA-8934903,Reactome: R-HSA…	GO:0000045,GO:0000302,GO:0000323,GO:0000421,GO:0000422,GO:0003674,GO:0005488,GO:0005515,GO:0005543,GO:0005575,GO:0005622,GO:0005623,GO:0005737,GO:0005764,GO:0005767,GO:0005768,GO:0005770,GO:0005773,GO:0005774,GO:0005776,GO:0005829,GO:0005856,GO:0006914,GO:0006950,GO:0006952,GO:0006979,GO:0006995,GO:0006996,GO:0007005,GO:0007033,GO:0007154,GO:0008017,GO:0008092,GO:0008150,GO:0008152,GO:0008289,GO:…	ZK593.6a	Bm7500.1	ACO02O_02325_1s	OVOC4217.1
Dasi1G00000000317	KOG3714@1|root,KOG3714@2759|Eukaryota,38IQJ@33154|Opisthokonta,3BNNN@33208|Metazoa,3D2J6@33213|Bilateria,40BGE@6231|Nematoda,1KXW1@119089|Chromadorea	Astacin (Peptidase family M12A)	-	3.4.24.21	ko:K08076	Astacin,ShK	-	-	-	ko00000,ko01000,ko01002	-	-	-	-	GO:0004222,GO:0006508,GO:0008237,GO:0008270	IPR003582,IPR001506,IPR034035,IPR024079,IPR006026	MetaCyc: PWY-1901,MetaCyc: PWY-1961,MetaCyc: PWY-1981,MetaCyc: PWY-2021,MetaCyc: PWY-2881,MetaCyc: PWY-2901,MetaCyc: PWY-2902,MetaCyc: PWY-4421,MetaCyc: PWY-5094,MetaCyc: PWY-5105,MetaCyc: PWY-5129,MetaCyc: PWY-5139,MetaCyc: PWY-5160,MetaCyc: PWY-5161,MetaCyc: PWY-5268,MetaCyc: PWY-5284,MetaCyc: PWY-5286,MetaCyc: PWY-5310,MetaCyc: PWY-5312,MetaCyc: PWY-5313,MetaCyc: PWY-5320,MetaCyc: PWY-5321,Met…	GO:0004222,GO:0006508,GO:0008237,GO:0008270	F09E8.6	Bm3230b.1	ACO02O_02325_1s	OVOC4218.1
Dasi1G00000000318	2D5K1@1|root,2SYU1@2759|Eukaryota,39BCZ@33154|Opisthokonta,3CFF2@33208|Metazoa,3DWV8@33213|Bilateria,40H3K@6231|Nematoda,1M019@119089|Chromadorea	PIN domain	-	-	-	PIN_4,WW	-	-	-	-	-	-	-	-	-	IPR029060,IPR002716	Reactome: R-BTA-5685939,Reactome: R-CEL-5651801,Reactome: R-CEL-5685939,Reactome: R-CEL-69166,Reactome: R-DDI-110362,Reactome: R-DDI-5358565,Reactome: R-DDI-5693607,Reactome: R-DDI-5693616,Reactome: R-DDI-6791226,Reactome: R-DDI-69166,Reactome: R-DME-5358565,Reactome: R-DME-5651801,Reactome: R-DME-5685939,Reactome: R-DME-5693607,Reactome: R-DME-6804756,Reactome: R-DME-69166,Reactome: R-DME-69473,…	-	ZK1248.15	Bm307b.1	ACO02O_02326_1s	OVOC4219.2
Dasi1G00000000319	-	-	-	-	-	-	-	-	-	-	-	-	-	-	-	-	-	-	-	Bm9159.1	ACO02O_02327_1s	OVOC4220.1
Dasi1G00000000320	COG0055@1|root,KOG1246@2759|Eukaryota,38D5X@33154|Opisthokonta,3BA87@33208|Metazoa,3CRN2@33213|Bilateria,40DSN@6231|Nematoda,1KWCJ@119089|Chromadorea	Histone demethylase that specifically demethylates 'Lys- 4' of histone H3, thereby playing a central role in histone code. Does not demethylate histone H3 'Lys-9', H3 'Lys-27', H3 'Lys-36', H3 'Lys-79' or H4 'Lys-20'. Demethylates trimethylated and dimethylated but not monomethylated H3 'Lys-4'	GO:0003674,GO:0003824,GO:0005575,GO:0005622,GO:0005623,GO:0005634,GO:0006325,GO:0006355,GO:0006464,GO:0006482,GO:0006807,GO:0006996,GO:0007275,GO:0007568,GO:0008150,GO:0008152,GO:0008214,GO:0008340,GO:0009889,GO:0009987,GO:0010259,GO:0010468,GO:0010556,GO:0016043,GO:0016569,GO:0016570,GO:0016577,GO:0019219,GO:0019222,GO:0019538,GO:0031323,GO:0031326,GO:0032451,GO:0032452,GO:0032453,GO:0032501,GO:…	-	ko:K11446	ARID,JmjC,JmjN,PHD,PLU-1,zf-C5HC2	-	-	-	ko00000,ko01000,ko01009,ko03036	-	-	-	-	GO:0003677	IPR013637,IPR003347,IPR011011,IPR003349,IPR001606,IPR013083,IPR019787,IPR036431,IPR001965,IPR004198,IPR019786	Reactome: R-CEL-3214842,Reactome: R-DME-212300,Reactome: R-DME-8866911,Reactome: R-DRE-3214842,Reactome: R-DRE-8866911,Reactome: R-HSA-3214842,Reactome: R-HSA-8866911,Reactome: R-MMU-3214842,Reactome: R-MMU-8866911,MetaCyc: PWY-102,MetaCyc: PWY-1187,MetaCyc: PWY-5035,MetaCyc: PWY-5036,MetaCyc: PWY-5047,MetaCyc: PWY-5070,MetaCyc: PWY-5349,MetaCyc: PWY-6085,MetaCyc: PWY-6086,MetaCyc: PWY-6682,MetaC…	GO:0003674,GO:0003824,GO:0005575,GO:0005622,GO:0005623,GO:0005634,GO:0006325,GO:0006355,GO:0006464,GO:0006482,GO:0006807,GO:0006996,GO:0007275,GO:0007568,GO:0008150,GO:0008152,GO:0008214,GO:0008340,GO:0009889,GO:0009987,GO:0010259,GO:0010468,GO:0010556,GO:0016043,GO:0016569,GO:0016570,GO:0016577,GO:0019219,GO:0019222,GO:0019538,GO:0031323,GO:0031326,GO:0032451,GO:0032452,GO:0032453,GO:0032501,GO:…	ZK593.4a	Bm7498.1	ACO02O_02330_1s	OVOC4221.1
Dasi1G00000000321	KOG1781@1|root,KOG1781@2759|Eukaryota,3A654@33154|Opisthokonta,3BRX8@33208|Metazoa,3D84X@33213|Bilateria,40EBV@6231|Nematoda,1KWG6@119089|Chromadorea	snRNP Sm proteins	GO:0000288,GO:0000291,GO:0000375,GO:0000377,GO:0000398,GO:0000956,GO:0003674,GO:0003676,GO:0003723,GO:0005488,GO:0005515,GO:0005575,GO:0005622,GO:0005623,GO:0005634,GO:0005654,GO:0005681,GO:0005684,GO:0005688,GO:0005689,GO:0005737,GO:0005829,GO:0006139,GO:0006396,GO:0006397,GO:0006401,GO:0006402,GO:0006725,GO:0006807,GO:0008150,GO:0008152,GO:0008380,GO:0009056,GO:0009057,GO:0009892,GO:0009987,GO:…	-	ko:K12626	LSM	M00354,M00396,M00397	-	-	ko00000,ko00001,ko00002,ko03019,ko03041	-	-	ko03018,ko03040,map03018,map03040	-	GO:0000398,GO:0000956	IPR001163,IPR044641,IPR010920,IPR017132	Reactome: R-BTA-111367,Reactome: R-BTA-191859,Reactome: R-BTA-73856,Reactome: R-BTA-77588,Reactome: R-CEL-111367,Reactome: R-CEL-191859,Reactome: R-CEL-430039,Reactome: R-CEL-72163,Reactome: R-CEL-72165,Reactome: R-CEL-73856,Reactome: R-CEL-77588,Reactome: R-DDI-111367,Reactome: R-DDI-430039,Reactome: R-DDI-72163,Reactome: R-DDI-72165,Reactome: R-DDI-73856,Reactome: R-DDI-77588,Reactome: R-DME-11…	GO:0000288,GO:0000291,GO:0000375,GO:0000377,GO:0000398,GO:0000956,GO:0003674,GO:0003676,GO:0003723,GO:0005488,GO:0005515,GO:0005575,GO:0005622,GO:0005623,GO:0005634,GO:0005654,GO:0005681,GO:0005684,GO:0005688,GO:0005689,GO:0005737,GO:0005829,GO:0006139,GO:0006396,GO:0006397,GO:0006401,GO:0006402,GO:0006725,GO:0006807,GO:0008150,GO:0008152,GO:0008380,GO:0009056,GO:0009057,GO:0009892,GO:0009987,GO:…	ZK593.7	Bm13913a.1	ACO02O_02331_1s	OVOC4222.1
Dasi1G00000000322	COG1881@1|root,KOG3346@2759|Eukaryota,3A34U@33154|Opisthokonta,3BR92@33208|Metazoa,3D7WG@33213|Bilateria,40D77@6231|Nematoda,1KVQ2@119089|Chromadorea	Phosphatidylethanolamine-binding protein	-	-	-	PBP	-	-	-	-	-	-	-	-	-	IPR036610,IPR035810,IPR008914	Reactome: R-BTA-5675221,Reactome: R-CEL-5674135,Reactome: R-CEL-5675221,Reactome: R-CFA-5674135,Reactome: R-CFA-5675221,Reactome: R-HSA-5368286,Reactome: R-HSA-5389840,Reactome: R-HSA-5419276,Reactome: R-HSA-5674135,Reactome: R-HSA-5675221,Reactome: R-HSA-6802946,Reactome: R-HSA-6802948,Reactome: R-HSA-6802952,Reactome: R-HSA-6802955,Reactome: R-HSA-9649948,Reactome: R-MMU-5389840,Reactome: R-MMU…	-	Y69E1A.5	Bm7021a.1	ACO02O_02332_1s	OVOC4223.1
Dasi1G00000000323	-	-	-	-	-	-	-	-	-	-	-	-	-	-	-	-	-	-	-	Bm14380.1	ACO02O_02333_2s	OVOC4224.1
Dasi1G00000000324	KOG3071@1|root,KOG3072@2759|Eukaryota,3A0FX@33154|Opisthokonta,3BQ1N@33208|Metazoa,3D69A@33213|Bilateria,40CQG@6231|Nematoda,1KVI2@119089|Chromadorea	Elongation of very long chain fatty acids protein	-	-	-	ELO	-	-	-	-	-	-	-	-	GO:0009922,GO:0016021	IPR002076	MetaCyc: PWY-361,MetaCyc: PWY-4801,MetaCyc: PWY-4922,MetaCyc: PWY-5048,MetaCyc: PWY-5080,MetaCyc: PWY-5139,MetaCyc: PWY-5268,MetaCyc: PWY-5284,MetaCyc: PWY-5292,MetaCyc: PWY-5307,MetaCyc: PWY-5313,MetaCyc: PWY-5353,MetaCyc: PWY-5400,MetaCyc: PWY-5437,MetaCyc: PWY-5473,MetaCyc: PWY-5475,MetaCyc: PWY-5477,MetaCyc: PWY-5660,MetaCyc: PWY-5679,MetaCyc: PWY-5710,MetaCyc: PWY-5794,MetaCyc: PWY-5846,Meta…	GO:0009922,GO:0016021	F41H10.7	Bm4008.1	ACO02O_02334_1s	OVOC4225.1
Dasi1G00000000325	KOG3071@1|root,KOG3072@2759|Eukaryota,39VF5@33154|Opisthokonta,3BPAG@33208|Metazoa,3D5B7@33213|Bilateria,40CIP@6231|Nematoda,1KUHG@119089|Chromadorea	Elongation of very long chain fatty acids protein	-	-	-	ELO	-	-	-	-	-	-	-	-	GO:0009922,GO:0016021	IPR002076,IPR030457	MetaCyc: PWY-361,MetaCyc: PWY-4801,MetaCyc: PWY-4922,MetaCyc: PWY-5048,MetaCyc: PWY-5080,MetaCyc: PWY-5139,MetaCyc: PWY-5268,MetaCyc: PWY-5284,MetaCyc: PWY-5292,MetaCyc: PWY-5307,MetaCyc: PWY-5313,MetaCyc: PWY-5353,MetaCyc: PWY-5400,MetaCyc: PWY-5437,MetaCyc: PWY-5473,MetaCyc: PWY-5475,MetaCyc: PWY-5477,MetaCyc: PWY-5660,MetaCyc: PWY-5679,MetaCyc: PWY-5710,MetaCyc: PWY-5794,MetaCyc: PWY-5846,Meta…	GO:0009922,GO:0016021	F41H10.8	Bm4009.1	ACO02O_02334_1s	OVOC4226.1
Dasi1G00000000326	COG1916@1|root,KOG2860@2759|Eukaryota,38DPX@33154|Opisthokonta,3BBPM@33208|Metazoa,3CS3S@33213|Bilateria,40CJ7@6231|Nematoda,1KTW1@119089|Chromadorea	TraB family	-	-	-	TraB	-	-	-	-	-	-	-	-	-	IPR046345,IPR002816	-	-	F38A5.2a	Bm3903.1	ACO02O_02335_1s	OVOC4227.1
Dasi1G00000000327	KOG0760@1|root,KOG0760@2759|Eukaryota,38GJ9@33154|Opisthokonta,3BCMI@33208|Metazoa,3CS4R@33213|Bilateria,40B3K@6231|Nematoda,1KTKA@119089|Chromadorea	Belongs to the mitochondrial carrier (TC 2.A.29) family	GO:0000003,GO:0000041,GO:0002262,GO:0002376,GO:0002520,GO:0003006,GO:0003674,GO:0005215,GO:0005381,GO:0005575,GO:0005622,GO:0005623,GO:0005737,GO:0005739,GO:0005740,GO:0005743,GO:0006810,GO:0006811,GO:0006812,GO:0006826,GO:0006839,GO:0007275,GO:0007276,GO:0007283,GO:0008150,GO:0008324,GO:0009790,GO:0009987,GO:0015075,GO:0015093,GO:0015318,GO:0015684,GO:0016020,GO:0016021,GO:0019866,GO:0019953,GO:…	-	ko:K15113	Mito_carr	-	-	-	ko00000,ko02000,ko03029	-	-	-	2.A.29.5	-	IPR018108,IPR023395	Reactome: R-BTA-167826,Reactome: R-BTA-167827,Reactome: R-BTA-352230,Reactome: R-BTA-428643,Reactome: R-BTA-70263,Reactome: R-BTA-83936,Reactome: R-CEL-200425,Reactome: R-CEL-70263,Reactome: R-CEL-75105,Reactome: R-CEL-8963693,Reactome: R-DDI-1614517,Reactome: R-DDI-196757,Reactome: R-DDI-196783,Reactome: R-DDI-196819,Reactome: R-DDI-389599,Reactome: R-DDI-428643,Reactome: R-DDI-70263,Reactome: R…	GO:0000003,GO:0000041,GO:0002262,GO:0002376,GO:0002520,GO:0003006,GO:0003674,GO:0005215,GO:0005381,GO:0005575,GO:0005622,GO:0005623,GO:0005737,GO:0005739,GO:0005740,GO:0005743,GO:0006810,GO:0006811,GO:0006812,GO:0006826,GO:0006839,GO:0007275,GO:0007276,GO:0007283,GO:0008150,GO:0008324,GO:0009790,GO:0009987,GO:0015075,GO:0015093,GO:0015318,GO:0015684,GO:0016020,GO:0016021,GO:0019866,GO:0019953,GO:…	W02B12.9b	Bm6126.1	ACO02O_02336_1s	OVOC4228.2
Dasi1G00000000328	KOG3781@1|root,KOG3781@2759|Eukaryota,38E7W@33154|Opisthokonta,3BE6V@33208|Metazoa,3CTAT@33213|Bilateria,40DN7@6231|Nematoda,1KW46@119089|Chromadorea	Dystroglycan (Dystrophin-associated glycoprotein 1)	GO:0000003,GO:0000226,GO:0000578,GO:0000902,GO:0000904,GO:0001763,GO:0001932,GO:0001933,GO:0001934,GO:0001952,GO:0001954,GO:0002009,GO:0002011,GO:0002162,GO:0002165,GO:0003002,GO:0003006,GO:0003674,GO:0003779,GO:0005198,GO:0005488,GO:0005515,GO:0005575,GO:0005576,GO:0005604,GO:0005615,GO:0005622,GO:0005623,GO:0005634,GO:0005654,GO:0005737,GO:0005783,GO:0005788,GO:0005794,GO:0005796,GO:0005829,GO:…	-	ko:K06265	DAG1	-	-	-	ko00000,ko00001,ko04516	-	-	ko04512,ko05410,ko05412,ko05414,ko05416,map04512,map05410,map05412,map05414,map05416	-	GO:0005509,GO:0016020,GO:0016010	IPR015919,IPR013783,IPR008465,IPR030398,IPR027468	Reactome: R-BTA-418990,Reactome: R-CEL-351906,Reactome: R-CEL-6798695,Reactome: R-CEL-6809371,Reactome: R-CFA-1474228,Reactome: R-CFA-216083,Reactome: R-CFA-3000178,Reactome: R-CFA-351906,Reactome: R-CFA-418990,Reactome: R-CFA-5173105,Reactome: R-CFA-5626467,Reactome: R-CFA-6805567,Reactome: R-CFA-6809371,Reactome: R-CFA-9010553,Reactome: R-DME-1257604,Reactome: R-DME-1474228,Reactome: R-DME-1867…	GO:0000003,GO:0000226,GO:0000578,GO:0000902,GO:0000904,GO:0001763,GO:0001932,GO:0001933,GO:0001934,GO:0001952,GO:0001954,GO:0002009,GO:0002011,GO:0002162,GO:0002165,GO:0003002,GO:0003006,GO:0003674,GO:0003779,GO:0005198,GO:0005488,GO:0005515,GO:0005575,GO:0005576,GO:0005604,GO:0005615,GO:0005622,GO:0005623,GO:0005634,GO:0005654,GO:0005737,GO:0005783,GO:0005788,GO:0005794,GO:0005796,GO:0005829,GO:…	T21B6.1	Bm5877.1	ACO02O_02338_1s	OVOC4229.1
Dasi1G00000000329	2EZKQ@1|root,2T0X1@2759|Eukaryota,3AT9T@33154|Opisthokonta,3C49V@33208|Metazoa,3DKD1@33213|Bilateria,40HE0@6231|Nematoda,1M0BW@119089|Chromadorea	-	-	-	-	-	-	-	-	-	-	-	-	-	-	IPR016859	-	-	ZC410.5a	Bm7382.1	ACO02O_02340_1s	OVOC4230.1
Dasi1G00000000330	KOG1418@1|root,KOG1418@2759|Eukaryota,39T0W@33154|Opisthokonta,3BJY2@33208|Metazoa,3D56H@33213|Bilateria,40AYB@6231|Nematoda,1KV5B@119089|Chromadorea	Belongs to the two pore domain potassium channel (TC 1.A.1.8) family	-	-	ko:K05323,ko:K20007	Ion_trans_2	-	-	-	ko00000,ko04040	-	-	-	1.A.1.18.1,1.A.1.9	GO:0005267,GO:0016020,GO:0071805	IPR013099,IPR003280	Reactome: R-BTA-1299308,Reactome: R-BTA-5576886,Reactome: R-CEL-1296052,Reactome: R-CEL-1299316,Reactome: R-CEL-1299344,Reactome: R-CEL-1299361,Reactome: R-CEL-1299503,Reactome: R-CEL-5576886,Reactome: R-DME-1296052,Reactome: R-DME-1299344,Reactome: R-DME-1299361,Reactome: R-DME-1299503,Reactome: R-DME-5576886,Reactome: R-HSA-1296052,Reactome: R-HSA-1299287,Reactome: R-HSA-1299308,Reactome: R-HSA…	GO:0005267,GO:0016020,GO:0071805	ZC410.4a	Bm7381.1	ACO02O_02341_1s	OVOC4232.1
Dasi1G00000000331	COG0612@1|root,KOG0960@2759|Eukaryota,38CT4@33154|Opisthokonta,3B99X@33208|Metazoa,3CRHJ@33213|Bilateria,40BF9@6231|Nematoda,1KYG1@119089|Chromadorea	Belongs to the peptidase M16 family	GO:0003674,GO:0003824,GO:0004175,GO:0004222,GO:0005488,GO:0005515,GO:0005575,GO:0005622,GO:0005623,GO:0005737,GO:0005739,GO:0005740,GO:0005743,GO:0005746,GO:0005750,GO:0005759,GO:0005829,GO:0006091,GO:0006119,GO:0006122,GO:0006139,GO:0006163,GO:0006508,GO:0006605,GO:0006626,GO:0006627,GO:0006725,GO:0006753,GO:0006793,GO:0006796,GO:0006807,GO:0006810,GO:0006811,GO:0006812,GO:0006816,GO:0006839,GO:…	3.4.24.64	ko:K00414,ko:K17732	Peptidase_M16,Peptidase_M16_C	M00152	-	-	ko00000,ko00001,ko00002,ko01000,ko01002,ko03029	-	-	ko00190,ko01100,ko04260,ko04714,ko04932,ko05010,ko05012,ko05016,map00190,map01100,map04260,map04714,map04932,map05010,map05012,map05016	-	GO:0004222,GO:0006508,GO:0006627,GO:0017087,GO:0046872	IPR001431,IPR037718,IPR011249,IPR007863,IPR011765	MetaCyc: PWY-3781,MetaCyc: PWY-6692,MetaCyc: PWY-7279,MetaCyc: PWY-8119,Reactome: R-BTA-5689880,Reactome: R-CEL-8949664,Reactome: R-DDI-611105,Reactome: R-DDI-9033241,Reactome: R-DME-5689880,Reactome: R-DME-9033241,Reactome: R-HSA-1268020,Reactome: R-HSA-5689880,Reactome: R-HSA-611105,Reactome: R-HSA-8949664,Reactome: R-HSA-9033241,Reactome: R-MMU-5689880,Reactome: R-MMU-611105,Reactome: R-MMU-89…	GO:0003674,GO:0003824,GO:0004175,GO:0004222,GO:0005488,GO:0005515,GO:0005575,GO:0005622,GO:0005623,GO:0005737,GO:0005739,GO:0005740,GO:0005743,GO:0005746,GO:0005750,GO:0005759,GO:0005829,GO:0006091,GO:0006119,GO:0006122,GO:0006139,GO:0006163,GO:0006508,GO:0006605,GO:0006626,GO:0006627,GO:0006725,GO:0006753,GO:0006793,GO:0006796,GO:0006807,GO:0006810,GO:0006811,GO:0006812,GO:0006816,GO:0006839,GO:…	ZC410.2	Bm13794.1	ACO02O_02343_1s	OVOC4234.1
Dasi1G00000000332	KOG3656@1|root,KOG3656@2759|Eukaryota,3A7K2@33154|Opisthokonta,3BTDR@33208|Metazoa,3DA7F@33213|Bilateria,40E5Q@6231|Nematoda,1KYZV@119089|Chromadorea	7 transmembrane receptor (rhodopsin family)	-	-	ko:K04204	7tm_1	-	-	-	ko00000,ko00001,ko04030	-	-	ko04024,ko04080,ko04923,map04024,map04080,map04923	-	GO:0016021,GO:0004930,GO:0007186	IPR017452,IPR000276	MetaCyc: PWY-7856,Reactome: R-BTA-2187335,Reactome: R-BTA-2453902,Reactome: R-BTA-2485179,Reactome: R-BTA-2514859,Reactome: R-BTA-373076,Reactome: R-BTA-375276,Reactome: R-BTA-375281,Reactome: R-BTA-376176,Reactome: R-BTA-380108,Reactome: R-BTA-388479,Reactome: R-BTA-390648,Reactome: R-BTA-390651,Reactome: R-BTA-390696,Reactome: R-BTA-391906,Reactome: R-BTA-391908,Reactome: R-BTA-416476,Reactome:…	GO:0016021,GO:0004930,GO:0007186	F39B3.2	Bm4283a.2	ACO02O_02342_1s	OVOC4233.1
Dasi1G00000000333	COG5023@1|root,KOG1375@2759|Eukaryota,38EHS@33154|Opisthokonta,3BDQF@33208|Metazoa,3CSPW@33213|Bilateria,40BMJ@6231|Nematoda,1KUCD@119089|Chromadorea	Tubulin is the major constituent of microtubules. It binds two moles of GTP, one at an exchangeable site on the beta chain and one at a non-exchangeable site on the alpha chain	-	-	ko:K07375	Tubulin,Tubulin_C	-	-	-	ko00000,ko00001,ko03036,ko04147,ko04812	-	-	ko04145,ko04540,ko05130,map04145,map04540,map05130	-	GO:0005525,GO:0003924,GO:0005200,GO:0005874,GO:0007017	IPR018316,IPR003008,IPR002453,IPR017975,IPR000217,IPR036525,IPR023123,IPR037103,IPR008280	MetaCyc: PWY-5757,MetaCyc: PWY-6147,MetaCyc: PWY-6383,MetaCyc: PWY-6502,MetaCyc: PWY-6797,MetaCyc: PWY-7206,MetaCyc: PWY-7419,MetaCyc: PWY-7539,MetaCyc: PWY-7719,MetaCyc: PWY-7821,MetaCyc: PWY-8289,Reactome: R-BTA-190840,Reactome: R-BTA-5610787,Reactome: R-BTA-6798695,Reactome: R-BTA-8852276,Reactome: R-BTA-8955332,Reactome: R-BTA-9668328,Reactome: R-BTA-983189,Reactome: R-CEL-114608,Reactome: R-…	GO:0005525,GO:0003924,GO:0005200,GO:0005874,GO:0007017	C54C6.2	Bm4733.2	ACO02O_02246_1s	OVOC4235.1
Dasi1G00000000334	COG0500@1|root,KOG1331@2759|Eukaryota,39ENI@33154|Opisthokonta,3BJEP@33208|Metazoa,3CXYS@33213|Bilateria,40EWW@6231|Nematoda,1KX1H@119089|Chromadorea	Methyltransferase domain	GO:0000049,GO:0001510,GO:0002097,GO:0002098,GO:0003674,GO:0003676,GO:0003723,GO:0003824,GO:0005488,GO:0005506,GO:0005575,GO:0005622,GO:0005623,GO:0005634,GO:0005737,GO:0006139,GO:0006396,GO:0006399,GO:0006400,GO:0006725,GO:0006807,GO:0008033,GO:0008150,GO:0008152,GO:0008168,GO:0008173,GO:0008175,GO:0008198,GO:0009451,GO:0009987,GO:0010467,GO:0016070,GO:0016300,GO:0016491,GO:0016705,GO:0016706,GO:…	2.1.1.229	ko:K15444	Methyltransf_11	-	-	-	ko00000,ko01000,ko03016	-	-	-	-	GO:0002098,GO:0016300,GO:0008168	IPR029063,IPR032873,IPR013216	MetaCyc: PWY-1061,MetaCyc: PWY-1121,MetaCyc: PWY-1186,MetaCyc: PWY-1422,MetaCyc: PWY-1581,MetaCyc: PWY-1921,MetaCyc: PWY-2002,MetaCyc: PWY-2083,MetaCyc: PWY-2181,MetaCyc: PWY-2229,MetaCyc: PWY-2321,MetaCyc: PWY-2343,MetaCyc: PWY-2467,MetaCyc: PWY-2541,MetaCyc: PWY-2601,MetaCyc: PWY-3162,MetaCyc: PWY-321,MetaCyc: PWY-3261,MetaCyc: PWY-3385,MetaCyc: PWY-3542,MetaCyc: PWY-3581,MetaCyc: PWY-361,MetaC…	GO:0000049,GO:0001510,GO:0002097,GO:0002098,GO:0003674,GO:0003676,GO:0003723,GO:0003824,GO:0005488,GO:0005506,GO:0005575,GO:0005622,GO:0005623,GO:0005634,GO:0005737,GO:0006139,GO:0006396,GO:0006399,GO:0006400,GO:0006725,GO:0006807,GO:0008033,GO:0008150,GO:0008152,GO:0008168,GO:0008173,GO:0008175,GO:0008198,GO:0009451,GO:0009987,GO:0010467,GO:0016070,GO:0016300,GO:0016491,GO:0016705,GO:0016706,GO:…	C35D10.12	Bm17957.1	ACO02O_02345_1s	OVOC4237.1
Dasi1G00000000335	-	-	-	-	-	-	-	-	-	-	-	-	-	-	-	-	-	-	-	Bm9642.1	ACO02O_02346_1s	OVOC2456.1
Dasi1G00000000336	KOG3645@1|root,KOG3645@2759|Eukaryota,38BP2@33154|Opisthokonta,3BD2A@33208|Metazoa,3CS0W@33213|Bilateria,40C3E@6231|Nematoda,1KU2G@119089|Chromadorea	Neurotransmitter-gated ion-channel transmembrane region	GO:0003008,GO:0003674,GO:0005215,GO:0005216,GO:0005230,GO:0005231,GO:0005261,GO:0005575,GO:0005623,GO:0005886,GO:0005887,GO:0005892,GO:0006810,GO:0006811,GO:0006812,GO:0006816,GO:0006873,GO:0006874,GO:0006875,GO:0006937,GO:0007154,GO:0007165,GO:0007166,GO:0007204,GO:0007267,GO:0007268,GO:0007271,GO:0007275,GO:0008150,GO:0008324,GO:0009636,GO:0009791,GO:0009987,GO:0015075,GO:0015267,GO:0015276,GO:…	-	ko:K05312	Neur_chan_LBD,Neur_chan_memb	-	-	-	ko00000,ko04040	-	-	-	1.A.9.1	GO:0006811,GO:0016021,GO:0005230,GO:0004888,GO:0005216,GO:0034220,GO:0022848,GO:0045211	IPR038050,IPR006029,IPR018000,IPR006202,IPR006201,IPR036719,IPR002394,IPR036734	Reactome: R-BTA-629594,Reactome: R-BTA-977443,Reactome: R-CEL-112314,Reactome: R-CEL-629587,Reactome: R-CEL-629594,Reactome: R-CEL-629597,Reactome: R-CEL-977443,Reactome: R-DME-112314,Reactome: R-DME-629594,Reactome: R-DME-977443,Reactome: R-DRE-112314,Reactome: R-DRE-629594,Reactome: R-DRE-629597,Reactome: R-GGA-629587,Reactome: R-GGA-629594,Reactome: R-GGA-977443,Reactome: R-HSA-112314,Reactome…	GO:0003008,GO:0003674,GO:0005215,GO:0005216,GO:0005230,GO:0005231,GO:0005261,GO:0005575,GO:0005623,GO:0005886,GO:0005887,GO:0005892,GO:0006810,GO:0006811,GO:0006812,GO:0006816,GO:0006873,GO:0006874,GO:0006875,GO:0006937,GO:0007154,GO:0007165,GO:0007166,GO:0007204,GO:0007267,GO:0007268,GO:0007271,GO:0007275,GO:0008150,GO:0008324,GO:0009636,GO:0009791,GO:0009987,GO:0015075,GO:0015267,GO:0015276,GO:…	Y110A7A.3	Bm7276.1	ACO02O_02347_1s	OVOC4238.1
Dasi1G00000000337	KOG3645@1|root,KOG3645@2759|Eukaryota,38BP2@33154|Opisthokonta,3BD2A@33208|Metazoa,3CS0W@33213|Bilateria,40C3E@6231|Nematoda,1KU2G@119089|Chromadorea	Neurotransmitter-gated ion-channel transmembrane region	GO:0003008,GO:0003674,GO:0005215,GO:0005216,GO:0005230,GO:0005231,GO:0005261,GO:0005575,GO:0005623,GO:0005886,GO:0005887,GO:0005892,GO:0006810,GO:0006811,GO:0006812,GO:0006816,GO:0006873,GO:0006874,GO:0006875,GO:0006937,GO:0007154,GO:0007165,GO:0007166,GO:0007204,GO:0007267,GO:0007268,GO:0007271,GO:0007275,GO:0008150,GO:0008324,GO:0009636,GO:0009791,GO:0009987,GO:0015075,GO:0015267,GO:0015276,GO:…	-	ko:K05312	Neur_chan_LBD,Neur_chan_memb	-	-	-	ko00000,ko04040	-	-	-	1.A.9.1	GO:0005230,GO:0006811,GO:0016021,GO:0004888,GO:0005216,GO:0034220	IPR036734,IPR006202,IPR006201	Reactome: R-BTA-629594,Reactome: R-BTA-977443,Reactome: R-CEL-112314,Reactome: R-CEL-629587,Reactome: R-CEL-629594,Reactome: R-CEL-629597,Reactome: R-CEL-977443,Reactome: R-DME-112314,Reactome: R-DME-629594,Reactome: R-DME-977443,Reactome: R-DRE-112314,Reactome: R-DRE-629594,Reactome: R-DRE-629597,Reactome: R-GGA-629587,Reactome: R-GGA-629594,Reactome: R-GGA-977443,Reactome: R-HSA-112314,Reactome…	GO:0003008,GO:0003674,GO:0005215,GO:0005216,GO:0005230,GO:0005231,GO:0005261,GO:0005575,GO:0005623,GO:0005886,GO:0005887,GO:0005892,GO:0006810,GO:0006811,GO:0006812,GO:0006816,GO:0006873,GO:0006874,GO:0006875,GO:0006937,GO:0007154,GO:0007165,GO:0007166,GO:0007204,GO:0007267,GO:0007268,GO:0007271,GO:0007275,GO:0008150,GO:0008324,GO:0009636,GO:0009791,GO:0009987,GO:0015075,GO:0015267,GO:0015276,GO:…	Y110A7A.3	Bm7276.1	ACO02O_02348_1s	OVOC4238.1
Dasi1G00000000338	2E2BW@1|root,2S9JU@2759|Eukaryota,3A9MR@33154|Opisthokonta,3BUFD@33208|Metazoa,3DAVS@33213|Bilateria,40EPU@6231|Nematoda,1KZV6@119089|Chromadorea	zinc finger	-	-	-	-	-	-	-	-	-	-	-	-	-	IPR013087	MetaCyc: PWY-102,MetaCyc: PWY-1061,MetaCyc: PWY-1187,MetaCyc: PWY-2083,MetaCyc: PWY-3542,MetaCyc: PWY-4021,MetaCyc: PWY-4161,MetaCyc: PWY-4202,MetaCyc: PWY-5035,MetaCyc: PWY-5036,MetaCyc: PWY-5047,MetaCyc: PWY-5059,MetaCyc: PWY-5070,MetaCyc: PWY-5105,MetaCyc: PWY-5209,MetaCyc: PWY-5287,MetaCyc: PWY-5301,MetaCyc: PWY-5305,MetaCyc: PWY-5349,MetaCyc: PWY-5392,MetaCyc: PWY-5479,MetaCyc: PWY-5665,Meta…	-	R05D3.3	Bm5213a.1	ACO02O_02349_1s	OVOC4239.1
Dasi1G00000000339	KOG2056@1|root,KOG2056@2759|Eukaryota,39RFQ@33154|Opisthokonta,3BBNU@33208|Metazoa,3CU0Z@33213|Bilateria,40CF6@6231|Nematoda,1KTZ3@119089|Chromadorea	ENTH domain	GO:0000003,GO:0000323,GO:0001505,GO:0001701,GO:0001891,GO:0003674,GO:0005488,GO:0005515,GO:0005575,GO:0005622,GO:0005623,GO:0005634,GO:0005737,GO:0005764,GO:0005773,GO:0005776,GO:0005829,GO:0005886,GO:0005905,GO:0006810,GO:0006836,GO:0006897,GO:0006898,GO:0006914,GO:0007154,GO:0007165,GO:0007166,GO:0007219,GO:0007267,GO:0007268,GO:0007269,GO:0007275,GO:0007565,GO:0008134,GO:0008150,GO:0008152,GO:…	-	ko:K12471	ENTH,UIM	-	-	-	ko00000,ko00001,ko04131	-	-	ko04144,map04144	-	-	IPR013809,IPR003903,IPR008942,IPR027318	Reactome: R-CEL-432722,Reactome: R-CEL-8856825,Reactome: R-CEL-8856828,Reactome: R-DDI-8856825,Reactome: R-DME-432722,Reactome: R-DME-8856825,Reactome: R-DME-8856828,Reactome: R-HSA-182971,Reactome: R-HSA-432722,Reactome: R-HSA-8856825,Reactome: R-HSA-8856828,Reactome: R-HSA-9696264,Reactome: R-HSA-9700645,Reactome: R-HSA-9725370,Reactome: R-MMU-182971,Reactome: R-MMU-432722,Reactome: R-MMU-88568…	GO:0000003,GO:0000323,GO:0001505,GO:0001701,GO:0001891,GO:0003674,GO:0005488,GO:0005515,GO:0005575,GO:0005622,GO:0005623,GO:0005634,GO:0005737,GO:0005764,GO:0005773,GO:0005776,GO:0005829,GO:0005886,GO:0005905,GO:0006810,GO:0006836,GO:0006897,GO:0006898,GO:0006914,GO:0007154,GO:0007165,GO:0007166,GO:0007219,GO:0007267,GO:0007268,GO:0007269,GO:0007275,GO:0007565,GO:0008134,GO:0008150,GO:0008152,GO:…	T04C10.2a	Bm5543.1	ACO02O_02352_1s	OVOC4240.1
Dasi1G00000000340	2CYQQ@1|root,2S5QQ@2759|Eukaryota,3AAJ4@33154|Opisthokonta,3BU33@33208|Metazoa,3DB8R@33213|Bilateria,40EQ2@6231|Nematoda,1KZAG@119089|Chromadorea	Pleckstrin homology domain.	-	-	-	PH	-	-	-	-	-	-	-	-	-	IPR001849,IPR004012,IPR037213,IPR011993	MetaCyc: PWY-3561,MetaCyc: PWY-6036,MetaCyc: PWY-6351,MetaCyc: PWY-6367,MetaCyc: PWY-7039,MetaCyc: PWY-7817,MetaCyc: PWY-8052,Reactome: R-BTA-1660661,Reactome: R-BTA-416482,Reactome: R-BTA-8853659,Reactome: R-BTA-9013423,Reactome: R-CEL-109704,Reactome: R-CEL-111933,Reactome: R-CEL-114604,Reactome: R-CEL-114608,Reactome: R-CEL-1169408,Reactome: R-CEL-1236978,Reactome: R-CEL-1257604,Reactome: R-CE…	-	T10B10.3a	Bm9641a.1	ACO02O_02353_1s	OVOC4241.1
Dasi1G00000000341	COG5347@1|root,KOG0703@2759|Eukaryota,38IKR@33154|Opisthokonta,3BEEP@33208|Metazoa,3CW4W@33213|Bilateria,40DEB@6231|Nematoda,1KVU6@119089|Chromadorea	Putative GTP-ase activating proteins for the small GTPase, ARF	GO:0002682,GO:0002684,GO:0003674,GO:0005096,GO:0005488,GO:0005515,GO:0005575,GO:0005622,GO:0005623,GO:0005737,GO:0008047,GO:0008150,GO:0030100,GO:0030234,GO:0030276,GO:0030695,GO:0032879,GO:0043085,GO:0043087,GO:0043547,GO:0044093,GO:0044424,GO:0044464,GO:0045595,GO:0045597,GO:0045637,GO:0045639,GO:0045646,GO:0045648,GO:0048259,GO:0048518,GO:0048522,GO:0050789,GO:0050790,GO:0050793,GO:0050794,GO:…	-	ko:K12486	ArfGap	-	-	-	ko00000,ko00001,ko04131	-	-	ko04144,map04144	-	GO:0005096,GO:0046872	IPR038508,IPR001164,IPR044732,IPR037278	Reactome: R-CEL-6811434,Reactome: R-DDI-193648,Reactome: R-DDI-9013148,Reactome: R-DDI-9013149,Reactome: R-DME-3928664,Reactome: R-DME-5620916,Reactome: R-DME-9013149,Reactome: R-DME-9013420,Reactome: R-DME-9013424,Reactome: R-HSA-1251985,Reactome: R-HSA-373752,Reactome: R-HSA-381038,Reactome: R-HSA-3928664,Reactome: R-HSA-5620916,Reactome: R-HSA-6807878,Reactome: R-HSA-6811434,Reactome: R-HSA-88…	GO:0002682,GO:0002684,GO:0003674,GO:0005096,GO:0005488,GO:0005515,GO:0005575,GO:0005622,GO:0005623,GO:0005737,GO:0008047,GO:0008150,GO:0030100,GO:0030234,GO:0030276,GO:0030695,GO:0032879,GO:0043085,GO:0043087,GO:0043547,GO:0044093,GO:0044424,GO:0044464,GO:0045595,GO:0045597,GO:0045637,GO:0045639,GO:0045646,GO:0045648,GO:0048259,GO:0048518,GO:0048522,GO:0050789,GO:0050790,GO:0050793,GO:0050794,GO:…	W09D10.1	Bm6254a.1	ACO02O_02354_1s	OVOC4242.1
Dasi1G00000000342	KOG1418@1|root,KOG1418@2759|Eukaryota,39XWG@33154|Opisthokonta,3BJXZ@33208|Metazoa,3DEZB@33213|Bilateria,40AP8@6231|Nematoda,1KV9E@119089|Chromadorea	Belongs to the two pore domain potassium channel (TC 1.A.1.8) family	GO:0000003,GO:0003008,GO:0003012,GO:0003674,GO:0005215,GO:0005216,GO:0005244,GO:0005249,GO:0005261,GO:0005267,GO:0005575,GO:0005623,GO:0005886,GO:0005887,GO:0006810,GO:0006811,GO:0006812,GO:0006813,GO:0006936,GO:0006937,GO:0007567,GO:0008150,GO:0008324,GO:0009987,GO:0015075,GO:0015077,GO:0015079,GO:0015267,GO:0015271,GO:0015318,GO:0015672,GO:0016020,GO:0016021,GO:0022414,GO:0022803,GO:0022832,GO:…	-	-	Ion_trans_2	-	-	-	-	-	-	-	-	GO:0005267,GO:0016020,GO:0071805	IPR003280,IPR013099	Reactome: R-BTA-1299308,Reactome: R-BTA-5576886,Reactome: R-CEL-1299316,Reactome: R-CEL-1299344,Reactome: R-CEL-1299361,Reactome: R-CEL-1299503,Reactome: R-CEL-5576886,Reactome: R-DME-1299344,Reactome: R-DME-1299361,Reactome: R-DME-1299503,Reactome: R-DME-5576886,Reactome: R-HSA-1299287,Reactome: R-HSA-1299308,Reactome: R-HSA-1299316,Reactome: R-HSA-1299344,Reactome: R-HSA-1299361,Reactome: R-HSA…	GO:0000003,GO:0003008,GO:0003012,GO:0003674,GO:0005215,GO:0005216,GO:0005244,GO:0005249,GO:0005261,GO:0005267,GO:0005575,GO:0005623,GO:0005886,GO:0005887,GO:0006810,GO:0006811,GO:0006812,GO:0006813,GO:0006936,GO:0006937,GO:0007567,GO:0008150,GO:0008324,GO:0009987,GO:0015075,GO:0015077,GO:0015079,GO:0015267,GO:0015271,GO:0015318,GO:0015672,GO:0016020,GO:0016021,GO:0022414,GO:0022803,GO:0022832,GO:…	T06H11.1b	Bm5624.1	ACO02O_02355_1s	OVOC4243.1
Dasi1G00000000343	KOG1418@1|root,KOG1418@2759|Eukaryota,39XWG@33154|Opisthokonta,3BJXZ@33208|Metazoa,3DEZB@33213|Bilateria,40AP8@6231|Nematoda,1KV9E@119089|Chromadorea	Belongs to the two pore domain potassium channel (TC 1.A.1.8) family	GO:0000003,GO:0003008,GO:0003012,GO:0003674,GO:0005215,GO:0005216,GO:0005244,GO:0005249,GO:0005261,GO:0005267,GO:0005575,GO:0005623,GO:0005886,GO:0005887,GO:0006810,GO:0006811,GO:0006812,GO:0006813,GO:0006936,GO:0006937,GO:0007567,GO:0008150,GO:0008324,GO:0009987,GO:0015075,GO:0015077,GO:0015079,GO:0015267,GO:0015271,GO:0015318,GO:0015672,GO:0016020,GO:0016021,GO:0022414,GO:0022803,GO:0022832,GO:…	-	-	Ion_trans_2	-	-	-	-	-	-	-	-	-	-	-	GO:0000003,GO:0003008,GO:0003012,GO:0003674,GO:0005215,GO:0005216,GO:0005244,GO:0005249,GO:0005261,GO:0005267,GO:0005575,GO:0005623,GO:0005886,GO:0005887,GO:0006810,GO:0006811,GO:0006812,GO:0006813,GO:0006936,GO:0006937,GO:0007567,GO:0008150,GO:0008324,GO:0009987,GO:0015075,GO:0015077,GO:0015079,GO:0015267,GO:0015271,GO:0015318,GO:0015672,GO:0016020,GO:0016021,GO:0022414,GO:0022803,GO:0022832,GO:…	T06H11.1a	Bm5624.1	ACO02O_02355_1s	OVOC4243.1
Dasi1G00000000344	-	-	-	-	-	-	-	-	-	-	-	-	-	-	-	-	-	-	T06H11.1g	-	ACO02O_02356_1s	OVOC4245.1
Dasi1G00000000345	KOG3811@1|root,KOG3811@2759|Eukaryota,38FCA@33154|Opisthokonta,3BARA@33208|Metazoa,3CZHA@33213|Bilateria,40DI5@6231|Nematoda,1KW5W@119089|Chromadorea	Transcription factor AP-2	GO:0000003,GO:0000122,GO:0000976,GO:0000977,GO:0000978,GO:0000979,GO:0000980,GO:0000981,GO:0000982,GO:0000983,GO:0000987,GO:0001012,GO:0001046,GO:0001047,GO:0001067,GO:0001077,GO:0001078,GO:0001101,GO:0001158,GO:0001227,GO:0001228,GO:0001501,GO:0001568,GO:0001654,GO:0001655,GO:0001656,GO:0001701,GO:0001763,GO:0001822,GO:0001824,GO:0001825,GO:0001829,GO:0001838,GO:0001841,GO:0001843,GO:0001942,GO:…	-	ko:K09176,ko:K09177,ko:K09179,ko:K09180	TF_AP-2	-	-	-	ko00000,ko03000	-	-	-	-	GO:0003700,GO:0005634,GO:0006355	IPR004979,IPR013854	Reactome: R-CEL-3232118,Reactome: R-CEL-8866904,Reactome: R-CEL-8866907,Reactome: R-CFA-8866904,Reactome: R-CFA-8866907,Reactome: R-DRE-8866904,Reactome: R-DRE-8866907,Reactome: R-HSA-3232118,Reactome: R-HSA-8864260,Reactome: R-HSA-8866904,Reactome: R-HSA-8866906,Reactome: R-HSA-8866907,Reactome: R-HSA-8866910,Reactome: R-HSA-8866911,Reactome: R-HSA-8869496,Reactome: R-MMU-3232118,Reactome: R-MMU…	GO:0000003,GO:0000122,GO:0000976,GO:0000977,GO:0000978,GO:0000979,GO:0000980,GO:0000981,GO:0000982,GO:0000983,GO:0000987,GO:0001012,GO:0001046,GO:0001047,GO:0001067,GO:0001077,GO:0001078,GO:0001101,GO:0001158,GO:0001227,GO:0001228,GO:0001501,GO:0001568,GO:0001654,GO:0001655,GO:0001656,GO:0001701,GO:0001763,GO:0001822,GO:0001824,GO:0001825,GO:0001829,GO:0001838,GO:0001841,GO:0001843,GO:0001942,GO:…	K06A1.1	Bm9639b.1	ACO02O_02359_2s	OVOC4247.1
Dasi1G00000000346	COG1272@1|root,KOG0748@2759|Eukaryota,38C8H@33154|Opisthokonta,3BCS0@33208|Metazoa,3CTE5@33213|Bilateria,40BHU@6231|Nematoda,1KUS3@119089|Chromadorea	fatty acid metabolic process	GO:0001525,GO:0001558,GO:0001568,GO:0001944,GO:0002791,GO:0002793,GO:0003674,GO:0005488,GO:0005515,GO:0005575,GO:0005623,GO:0005886,GO:0006082,GO:0006109,GO:0006629,GO:0006631,GO:0006950,GO:0007154,GO:0007165,GO:0007166,GO:0007275,GO:0008150,GO:0008152,GO:0009611,GO:0009653,GO:0009719,GO:0009725,GO:0009755,GO:0009889,GO:0009893,GO:0009966,GO:0009967,GO:0009968,GO:0009987,GO:0010033,GO:0010565,GO:…	-	ko:K07297	HlyIII	-	-	-	ko00000,ko00001	-	-	ko04152,ko04211,ko04920,ko04932,map04152,map04211,map04920,map04932	-	GO:0016021	IPR004254	Reactome: R-HSA-163680,Reactome: R-HSA-5675221,Reactome: R-MMU-163680,Reactome: R-MMU-5675221	GO:0001525,GO:0001558,GO:0001568,GO:0001944,GO:0002791,GO:0002793,GO:0003674,GO:0005488,GO:0005515,GO:0005575,GO:0005623,GO:0005886,GO:0006082,GO:0006109,GO:0006629,GO:0006631,GO:0006950,GO:0007154,GO:0007165,GO:0007166,GO:0007275,GO:0008150,GO:0008152,GO:0009611,GO:0009653,GO:0009719,GO:0009725,GO:0009755,GO:0009889,GO:0009893,GO:0009966,GO:0009967,GO:0009968,GO:0009987,GO:0010033,GO:0010565,GO:…	C43G2.1a	Bm2728.1	ACO02O_02362_1s	OVOC4250.1
Dasi1G00000000347	2ERI1@1|root,2SUAU@2759|Eukaryota,3ARC9@33154|Opisthokonta,3C2PZ@33208|Metazoa,3DIVH@33213|Bilateria,40GX4@6231|Nematoda,1KZXB@119089|Chromadorea	-	-	-	-	-	-	-	-	-	-	-	-	-	-	-	-	-	Y104H12D.2	Bm7224.1	ACO02O_02363_1s	OVOC4251.2
Dasi1G00000000348	-	-	-	-	-	-	-	-	-	-	-	-	-	-	-	-	-	-	-	Bm9638.1	ACO02O_02364_1s	OVOC4252.1
Dasi1G00000000349	2DU95@1|root,2S6FY@2759|Eukaryota,3A5ME@33154|Opisthokonta,3BT1B@33208|Metazoa,3D9R2@33213|Bilateria,40DYI@6231|Nematoda,1KWPQ@119089|Chromadorea	-	-	-	-	-	-	-	-	-	-	-	-	-	-	-	-	-	T03G6.1	Bm5519a.1	ACO02O_02365_1s	OVOC4253.1
Dasi1G00000000350	2D248@1|root,2S4XJ@2759|Eukaryota,3A7ZA@33154|Opisthokonta,3BTH5@33208|Metazoa,3DAAC@33213|Bilateria,40E2S@6231|Nematoda,1KWDR@119089|Chromadorea	-	-	-	-	-	-	-	-	-	-	-	-	-	-	-	-	-	Y54G2A.76	Bm9637.1	ACO02O_02366_1s	OVOC4254.1
Dasi1G00000000351	COG5069@1|root,KOG1700@2759|Eukaryota,39R5F@33154|Opisthokonta,3BP1G@33208|Metazoa,3D678@33213|Bilateria,40CA1@6231|Nematoda,1KUPR@119089|Chromadorea	Zinc-binding domain present in Lin-11, Isl-1, Mec-3.	-	-	-	LIM	-	-	-	-	-	-	-	-	GO:0051015	IPR001781,IPR045268	Reactome: R-BTA-1234176,Reactome: R-BTA-8853659,Reactome: R-CEL-180292,Reactome: R-CEL-446343,Reactome: R-CEL-446353,Reactome: R-CEL-446388,Reactome: R-CEL-8849471,Reactome: R-DDI-6798695,Reactome: R-DDI-8849471,Reactome: R-DME-1234176,Reactome: R-DME-2029482,Reactome: R-DME-350368,Reactome: R-DME-350369,Reactome: R-DME-350376,Reactome: R-DME-350411,Reactome: R-DME-350480,Reactome: R-DME-399954,R…	GO:0051015	Y57G11A.1b	Bm6903a.1	ACO02O_02367_1s	OVOC4255.1
Dasi1G00000000352	COG1310@1|root,KOG2880@2759|Eukaryota,38CKJ@33154|Opisthokonta,3BFSU@33208|Metazoa,3CRQ0@33213|Bilateria	metallopeptidase activity	GO:0000278,GO:0000281,GO:0000910,GO:0003674,GO:0003824,GO:0004843,GO:0005488,GO:0005515,GO:0005575,GO:0005622,GO:0005623,GO:0005634,GO:0005654,GO:0005737,GO:0005768,GO:0005769,GO:0005829,GO:0005886,GO:0006464,GO:0006508,GO:0006807,GO:0007049,GO:0007154,GO:0007165,GO:0007259,GO:0008150,GO:0008152,GO:0008233,GO:0008234,GO:0008284,GO:0009966,GO:0009968,GO:0009987,GO:0010646,GO:0010648,GO:0010941,GO:…	3.4.19.12	ko:K11866,ko:K11867	JAB,USP8_dimer	-	-	-	ko00000,ko00001,ko01000,ko01002,ko04121,ko04131	-	-	ko04144,map04144	-	GO:0005515,GO:0008237,GO:0070122,GO:0016579,GO:0061578,GO:0070536,GO:0140492	IPR015063,IPR000555,IPR044098,IPR037518	Reactome: R-DDI-5689901,Reactome: R-DRE-5689901,Reactome: R-HSA-1358803,Reactome: R-HSA-4641263,Reactome: R-HSA-5689880,Reactome: R-HSA-5689901,Reactome: R-HSA-6807004,Reactome: R-MMU-1358803,Reactome: R-MMU-4641263,Reactome: R-MMU-5689880,Reactome: R-MMU-5689901,Reactome: R-MMU-6807004,Reactome: R-RNO-5689901,Reactome: R-SPO-5689901,MetaCyc: PWY-5381,MetaCyc: PWY-7289,Reactome: R-CEL-1234176,Rea…	GO:0000278,GO:0000281,GO:0000910,GO:0003674,GO:0003824,GO:0004843,GO:0005488,GO:0005515,GO:0005575,GO:0005622,GO:0005623,GO:0005634,GO:0005654,GO:0005737,GO:0005768,GO:0005769,GO:0005829,GO:0005886,GO:0006464,GO:0006508,GO:0006807,GO:0007049,GO:0007154,GO:0007165,GO:0007259,GO:0008150,GO:0008152,GO:0008233,GO:0008234,GO:0008284,GO:0009966,GO:0009968,GO:0009987,GO:0010646,GO:0010648,GO:0010941,GO:…	-	Bm9636.1	ACO02O_02369_1s	OVOC4257.1
Dasi1G00000000353	COG1408@1|root,2QRHG@2759|Eukaryota,38DYU@33154|Opisthokonta,3BFY6@33208|Metazoa,3D1G4@33213|Bilateria,40FFX@6231|Nematoda,1KY5M@119089|Chromadorea	Calcineurin-like phosphoesterase	-	-	-	Metallophos	-	-	-	-	-	-	-	-	GO:0016787	IPR029052,IPR004843	MetaCyc: PWY-3561,MetaCyc: PWY-4702,MetaCyc: PWY-5381,MetaCyc: PWY-5461,MetaCyc: PWY-5466,MetaCyc: PWY-5469,MetaCyc: PWY-5484,MetaCyc: PWY-5491,MetaCyc: PWY-5695,MetaCyc: PWY-5757,MetaCyc: PWY-5978,MetaCyc: PWY-6012,MetaCyc: PWY-6129,MetaCyc: PWY-6147,MetaCyc: PWY-6148,MetaCyc: PWY-6348,MetaCyc: PWY-6352,MetaCyc: PWY-6365,MetaCyc: PWY-6366,MetaCyc: PWY-6368,MetaCyc: PWY-6383,MetaCyc: PWY-6456,Met…	GO:0016787	F40B5.2b	Bm3955b.1	ACO02O_02370_1s	OVOC4258.1
Dasi1G00000000354	KOG1695@1|root,KOG1695@2759|Eukaryota,39R3B@33154|Opisthokonta,3BJH6@33208|Metazoa,3D3HE@33213|Bilateria,40IRB@6231|Nematoda,1M21G@119089|Chromadorea,40VJ8@6236|Rhabditida	Glutathione S-transferase, N-terminal domain	GO:0000287,GO:0001516,GO:0003674,GO:0003824,GO:0004364,GO:0004601,GO:0004602,GO:0004667,GO:0005488,GO:0005509,GO:0005515,GO:0005575,GO:0005622,GO:0005623,GO:0005737,GO:0006082,GO:0006518,GO:0006575,GO:0006629,GO:0006631,GO:0006633,GO:0006636,GO:0006690,GO:0006692,GO:0006693,GO:0006749,GO:0006790,GO:0006807,GO:0006950,GO:0006979,GO:0008150,GO:0008152,GO:0008285,GO:0008610,GO:0009058,GO:0009636,GO:…	2.5.1.18,5.3.99.2	ko:K04097	GST_C_3,GST_N	-	R02266,R03522,R07002,R07003,R07004,R07023,R07024,R07025,R07026,R07069,R07070,R07083,R07084,R07091,R07092,R07093,R07094,R07100,R07113,R07116,R08280,R09409	RC00004,RC00069,RC00672,RC00840,RC00948,RC01704,RC01705,RC01706,RC01758,RC01759,RC01765,RC01767,RC01769,RC02243,RC02527,RC02939,RC02940,RC02942,RC02943,RC02944	ko00000,ko00001,ko01000	-	-	ko00480,ko00590,ko00980,ko00982,ko01100,ko05204,map00480,map00590,map00980,map00982,map01100,map05204	-	-	IPR004045,IPR036282,IPR040079,IPR036249,IPR004046,IPR010987	MetaCyc: PWY-1061,MetaCyc: PWY-1186,MetaCyc: PWY-1361,MetaCyc: PWY-2083,MetaCyc: PWY-2261,MetaCyc: PWY-3061,MetaCyc: PWY-3542,MetaCyc: PWY-4021,MetaCyc: PWY-4061,MetaCyc: PWY-4081,MetaCyc: PWY-4161,MetaCyc: PWY-4202,MetaCyc: PWY-4502,MetaCyc: PWY-4681,MetaCyc: PWY-5024,MetaCyc: PWY-5059,MetaCyc: PWY-5103,MetaCyc: PWY-5105,MetaCyc: PWY-5176,MetaCyc: PWY-5209,MetaCyc: PWY-5287,MetaCyc: PWY-5292,Met…	GO:0000287,GO:0001516,GO:0003674,GO:0003824,GO:0004364,GO:0004601,GO:0004602,GO:0004667,GO:0005488,GO:0005509,GO:0005515,GO:0005575,GO:0005622,GO:0005623,GO:0005737,GO:0006082,GO:0006518,GO:0006575,GO:0006629,GO:0006631,GO:0006633,GO:0006636,GO:0006690,GO:0006692,GO:0006693,GO:0006749,GO:0006790,GO:0006807,GO:0006950,GO:0006979,GO:0008150,GO:0008152,GO:0008285,GO:0008610,GO:0009058,GO:0009636,GO:…	R11G1.3	Bm5414a.1	ACO02O_02371_1s	OVOC4259.1
Dasi1G00000000355	KOG0750@1|root,KOG0750@2759|Eukaryota,38D7X@33154|Opisthokonta,3BAM1@33208|Metazoa,3CWI8@33213|Bilateria,40C9G@6231|Nematoda,1KTIZ@119089|Chromadorea	Belongs to the mitochondrial carrier (TC 2.A.29) family	GO:0003333,GO:0003674,GO:0005215,GO:0005280,GO:0005283,GO:0005310,GO:0005313,GO:0005314,GO:0005326,GO:0005328,GO:0005342,GO:0005343,GO:0005416,GO:0005575,GO:0005622,GO:0005623,GO:0005737,GO:0005739,GO:0005740,GO:0005743,GO:0006810,GO:0006811,GO:0006812,GO:0006814,GO:0006820,GO:0006835,GO:0006836,GO:0006839,GO:0006855,GO:0006865,GO:0008150,GO:0008324,GO:0008509,GO:0008514,GO:0015075,GO:0015077,GO:…	-	ko:K15107	Mito_carr	-	-	-	ko00000,ko02000	-	-	-	2.A.29.14.3	GO:0055085	IPR018108,IPR023395,IPR002067	Reactome: R-BTA-167826,Reactome: R-BTA-167827,Reactome: R-BTA-352230,Reactome: R-BTA-428643,Reactome: R-BTA-70263,Reactome: R-BTA-83936,Reactome: R-CEL-200425,Reactome: R-CEL-70263,Reactome: R-CEL-75105,Reactome: R-CEL-8963693,Reactome: R-DDI-1614517,Reactome: R-DDI-196757,Reactome: R-DDI-196783,Reactome: R-DDI-196819,Reactome: R-DDI-389599,Reactome: R-DDI-428643,Reactome: R-DDI-70263,Reactome: R…	GO:0003333,GO:0003674,GO:0005215,GO:0005280,GO:0005283,GO:0005310,GO:0005313,GO:0005314,GO:0005326,GO:0005328,GO:0005342,GO:0005343,GO:0005416,GO:0005575,GO:0005622,GO:0005623,GO:0005737,GO:0005739,GO:0005740,GO:0005743,GO:0006810,GO:0006811,GO:0006812,GO:0006814,GO:0006820,GO:0006835,GO:0006836,GO:0006839,GO:0006855,GO:0006865,GO:0008150,GO:0008324,GO:0008509,GO:0008514,GO:0015075,GO:0015077,GO:…	F20D1.9	Bm3466.1	ACO02O_02373_1s	OVOC4260.1
Dasi1G00000000356	COG0445@1|root,KOG2667@2759|Eukaryota,39RP0@33154|Opisthokonta,3B9QD@33208|Metazoa,3CZE5@33213|Bilateria,40CXH@6231|Nematoda,1KVHU@119089|Chromadorea	Endoplasmic Reticulum-Golgi Intermediate Compartment (ERGIC)	GO:0005575,GO:0005622,GO:0005623,GO:0005634,GO:0005730,GO:0005737,GO:0005783,GO:0005789,GO:0005793,GO:0005794,GO:0005798,GO:0005801,GO:0006810,GO:0006888,GO:0006890,GO:0008150,GO:0012505,GO:0016020,GO:0016192,GO:0030134,GO:0030135,GO:0031090,GO:0031410,GO:0031974,GO:0031981,GO:0031982,GO:0031984,GO:0033106,GO:0033116,GO:0042175,GO:0043226,GO:0043227,GO:0043228,GO:0043229,GO:0043231,GO:0043232,GO:…	-	ko:K20366	COPIIcoated_ERV,ERGIC_N	-	-	-	ko00000,ko04131	-	-	-	-	-	IPR012936,IPR039542,IPR045888	-	GO:0005575,GO:0005622,GO:0005623,GO:0005634,GO:0005730,GO:0005737,GO:0005783,GO:0005789,GO:0005793,GO:0005794,GO:0005798,GO:0005801,GO:0006810,GO:0006888,GO:0006890,GO:0008150,GO:0012505,GO:0016020,GO:0016192,GO:0030134,GO:0030135,GO:0031090,GO:0031410,GO:0031974,GO:0031981,GO:0031982,GO:0031984,GO:0033106,GO:0033116,GO:0042175,GO:0043226,GO:0043227,GO:0043228,GO:0043229,GO:0043231,GO:0043232,GO:…	C18B12.6	Bm2295.1	ACO02O_02373_1s	OVOC4261.1
Dasi1G00000000357	COG0308@1|root,KOG1046@2759|Eukaryota,38V2P@33154|Opisthokonta,3BN5I@33208|Metazoa,3D4U5@33213|Bilateria,40B54@6231|Nematoda,1KV0J@119089|Chromadorea	Peptidase family M1 domain	GO:0007275,GO:0008150,GO:0009790,GO:0009792,GO:0010564,GO:0032501,GO:0032502,GO:0043900,GO:0045595,GO:0046662,GO:0048856,GO:0050789,GO:0050793,GO:0050794,GO:0050795,GO:0051239,GO:0051445,GO:0051726,GO:0060281,GO:0060284,GO:0065007,GO:1900193,GO:1903429,GO:1903538,GO:1905879,GO:2000241	-	-	ERAP1_C,Peptidase_M1	-	-	-	-	-	-	-	-	GO:0006508,GO:0008237,GO:0008270	IPR027268,IPR045357,IPR042097,IPR001930,IPR014782,IPR034016	MetaCyc: PWY-5706,MetaCyc: PWY-5707,MetaCyc: PWY-6423,MetaCyc: PWY-6710,MetaCyc: PWY-7614,MetaCyc: PWY-7694,MetaCyc: PWY-7778,MetaCyc: PWY-7799,MetaCyc: PWY-7800,MetaCyc: PWY-7954,MetaCyc: PWY-8119,Reactome: R-CEL-2142691,Reactome: R-CEL-674695,Reactome: R-CEL-6798695,Reactome: R-CEL-73776,Reactome: R-CEL-73779,Reactome: R-CEL-75953,Reactome: R-CEL-76042,Reactome: R-CEL-9018676,Reactome: R-CEL-90…	GO:0007275,GO:0008150,GO:0009790,GO:0009792,GO:0010564,GO:0032501,GO:0032502,GO:0043900,GO:0045595,GO:0046662,GO:0048856,GO:0050789,GO:0050793,GO:0050794,GO:0050795,GO:0051239,GO:0051445,GO:0051726,GO:0060281,GO:0060284,GO:0065007,GO:1900193,GO:1903429,GO:1903538,GO:1905879,GO:2000241,GO:0006508,GO:0008237,GO:0008270	Y67D8C.9b	Bm7005.1	ACO02O_02374_2s	OVOC4261.1
Dasi1G00000000358	KOG1934@1|root,KOG1934@2759|Eukaryota,3AHEK@33154|Opisthokonta,3BXXX@33208|Metazoa,3DFWN@33213|Bilateria,40FZC@6231|Nematoda,1KYC4@119089|Chromadorea	Patched family	GO:0008150,GO:0018996,GO:0032501,GO:0042303	-	-	Patched	-	-	-	-	-	-	-	-	GO:0016021,GO:0016020,GO:0022857,GO:0055085	IPR003392,IPR001036,IPR000731	Reactome: R-CEL-5632684,Reactome: R-CEL-8963678,Reactome: R-CEL-8964038,Reactome: R-DME-209338,Reactome: R-DME-209471,Reactome: R-DME-5610787,Reactome: R-DME-5632684,Reactome: R-DME-8963678,Reactome: R-DRE-5362798,Reactome: R-HSA-373080,Reactome: R-HSA-5610787,Reactome: R-HSA-5632681,Reactome: R-HSA-5632684,Reactome: R-HSA-5635838,Reactome: R-HSA-8963678,Reactome: R-HSA-8964038,Reactome: R-MMU-56…	GO:0008150,GO:0018996,GO:0032501,GO:0042303,GO:0016021,GO:0016020,GO:0022857,GO:0055085	R09H10.4	Bm4854a.1	ACO02O_02376_1s	OVOC4267.1
Dasi1G00000000359	COG0367@1|root,KOG0573@2759|Eukaryota,38G4S@33154|Opisthokonta,3B9JS@33208|Metazoa,3CYJ2@33213|Bilateria,40D4T@6231|Nematoda,1KVQE@119089|Chromadorea	Asparagine synthase	GO:0003674,GO:0003824,GO:0004066,GO:0005488,GO:0005515,GO:0006082,GO:0006520,GO:0006528,GO:0006529,GO:0006807,GO:0008150,GO:0008152,GO:0008652,GO:0009058,GO:0009066,GO:0009067,GO:0009987,GO:0016053,GO:0016874,GO:0016879,GO:0016884,GO:0019752,GO:0032787,GO:0034641,GO:0042802,GO:0042803,GO:0043436,GO:0043603,GO:0043604,GO:0044237,GO:0044238,GO:0044249,GO:0044271,GO:0044281,GO:0044283,GO:0046394,GO:…	-	-	Asn_synthase,GATase_7	-	-	-	-	-	-	-	-	GO:0004066,GO:0006529	IPR001962,IPR014729	MetaCyc: PWY-5679,MetaCyc: PWY-5737,MetaCyc: PWY-7221,Reactome: R-BTA-8963693,Reactome: R-DDI-8963693,Reactome: R-HSA-380994,Reactome: R-HSA-8963693,Reactome: R-HSA-9633012,Reactome: R-HSA-9648895,Reactome: R-MMU-8963693,Reactome: R-RNO-8963693,Reactome: R-SCE-8963693,Reactome: R-SPO-8963693,MetaCyc: PWY-3561,MetaCyc: PWY-4983,MetaCyc: PWY-4984,MetaCyc: PWY-5154,MetaCyc: PWY-5188,MetaCyc: PWY-527…	GO:0003674,GO:0003824,GO:0004066,GO:0005488,GO:0005515,GO:0006082,GO:0006520,GO:0006528,GO:0006529,GO:0006807,GO:0008150,GO:0008152,GO:0008652,GO:0009058,GO:0009066,GO:0009067,GO:0009987,GO:0016053,GO:0016874,GO:0016879,GO:0016884,GO:0019752,GO:0032787,GO:0034641,GO:0042802,GO:0042803,GO:0043436,GO:0043603,GO:0043604,GO:0044237,GO:0044238,GO:0044249,GO:0044271,GO:0044281,GO:0044283,GO:0046394,GO:…	M18.3	Bm5113a.1	ACO02O_02377_1s	OVOC4268.1
Dasi1G00000000360	COG0457@1|root,KOG1124@2759|Eukaryota,38D6F@33154|Opisthokonta,3BACP@33208|Metazoa,3CSW4@33213|Bilateria,40D11@6231|Nematoda,1KVGK@119089|Chromadorea	Tetratricopeptide repeat	GO:0000003,GO:0000226,GO:0000242,GO:0000278,GO:0000281,GO:0000910,GO:0001085,GO:0001103,GO:0001654,GO:0001750,GO:0001754,GO:0001764,GO:0001838,GO:0001841,GO:0001843,GO:0001894,GO:0001895,GO:0001917,GO:0001947,GO:0002009,GO:0003006,GO:0003007,GO:0003008,GO:0003013,GO:0003073,GO:0003085,GO:0003143,GO:0003352,GO:0003356,GO:0003674,GO:0003774,GO:0003777,GO:0003824,GO:0005488,GO:0005515,GO:0005575,GO:…	-	ko:K16531	TPR_16,TPR_2,TPR_8	-	-	-	ko00000,ko03036	-	-	-	-	GO:0005515	IPR028786,IPR019734,IPR011990	Reactome: R-BTA-5620922,Reactome: R-CEL-5620922,Reactome: R-DME-5620922,Reactome: R-HSA-5620922,Reactome: R-MMU-5620922,MetaCyc: PWY-1061,MetaCyc: PWY-2083,MetaCyc: PWY-3542,MetaCyc: PWY-4021,MetaCyc: PWY-4161,MetaCyc: PWY-4202,MetaCyc: PWY-5059,MetaCyc: PWY-5105,MetaCyc: PWY-5209,MetaCyc: PWY-5287,MetaCyc: PWY-5301,MetaCyc: PWY-5305,MetaCyc: PWY-5425,MetaCyc: PWY-5479,MetaCyc: PWY-5665,MetaCyc: …	GO:0000003,GO:0000226,GO:0000242,GO:0000278,GO:0000281,GO:0000910,GO:0001085,GO:0001103,GO:0001654,GO:0001750,GO:0001754,GO:0001764,GO:0001838,GO:0001841,GO:0001843,GO:0001894,GO:0001895,GO:0001917,GO:0001947,GO:0002009,GO:0003006,GO:0003007,GO:0003008,GO:0003013,GO:0003073,GO:0003085,GO:0003143,GO:0003352,GO:0003356,GO:0003674,GO:0003774,GO:0003777,GO:0003824,GO:0005488,GO:0005515,GO:0005575,GO:…	F58A4.14a	Bm4542a.1	ACO02O_02378_1s	OVOC4269.1
Dasi1G00000000361	COG0724@1|root,KOG0105@2759|Eukaryota,38GQD@33154|Opisthokonta,3BDX2@33208|Metazoa,3D0IX@33213|Bilateria,40CNT@6231|Nematoda,1KVNC@119089|Chromadorea	RNA recognition motif	GO:0000245,GO:0000375,GO:0000377,GO:0000380,GO:0000381,GO:0000395,GO:0000398,GO:0001178,GO:0001701,GO:0003008,GO:0003012,GO:0003013,GO:0003015,GO:0003674,GO:0003676,GO:0003677,GO:0003723,GO:0003729,GO:0005488,GO:0005515,GO:0005575,GO:0005622,GO:0005623,GO:0005634,GO:0005654,GO:0005681,GO:0005737,GO:0006139,GO:0006355,GO:0006357,GO:0006376,GO:0006396,GO:0006397,GO:0006403,GO:0006405,GO:0006406,GO:…	-	ko:K12890	RRM_1	-	-	-	ko00000,ko00001,ko03041	-	-	ko03040,ko04657,ko05168,map03040,map04657,map05168	-	GO:0003723,GO:0003676	IPR000504,IPR012677,IPR035979	MetaCyc: PWY-102,MetaCyc: PWY-1061,MetaCyc: PWY-1187,MetaCyc: PWY-2083,MetaCyc: PWY-3542,MetaCyc: PWY-4021,MetaCyc: PWY-4161,MetaCyc: PWY-4202,MetaCyc: PWY-5035,MetaCyc: PWY-5036,MetaCyc: PWY-5047,MetaCyc: PWY-5059,MetaCyc: PWY-5070,MetaCyc: PWY-5105,MetaCyc: PWY-5209,MetaCyc: PWY-5287,MetaCyc: PWY-5301,MetaCyc: PWY-5305,MetaCyc: PWY-5349,MetaCyc: PWY-5479,MetaCyc: PWY-5665,MetaCyc: PWY-5729,Meta…	GO:0000245,GO:0000375,GO:0000377,GO:0000380,GO:0000381,GO:0000395,GO:0000398,GO:0001178,GO:0001701,GO:0003008,GO:0003012,GO:0003013,GO:0003015,GO:0003674,GO:0003676,GO:0003677,GO:0003723,GO:0003729,GO:0005488,GO:0005515,GO:0005575,GO:0005622,GO:0005623,GO:0005634,GO:0005654,GO:0005681,GO:0005737,GO:0006139,GO:0006355,GO:0006357,GO:0006376,GO:0006396,GO:0006397,GO:0006403,GO:0006405,GO:0006406,GO:…	Y111B2A.18	Bm9635a.1	ACO02O_02379_1s	OVOC4270.2
Dasi1G00000000362	COG5069@1|root,KOG0046@2759|Eukaryota,38BRY@33154|Opisthokonta,3BD6Z@33208|Metazoa,3CRGP@33213|Bilateria,40C3V@6231|Nematoda,1KXX9@119089|Chromadorea	Calponin homology domain	GO:0001501,GO:0001726,GO:0001775,GO:0001891,GO:0001951,GO:0002065,GO:0002102,GO:0002252,GO:0002263,GO:0002285,GO:0002286,GO:0002366,GO:0002376,GO:0003008,GO:0003674,GO:0003779,GO:0005102,GO:0005178,GO:0005198,GO:0005200,GO:0005488,GO:0005509,GO:0005515,GO:0005575,GO:0005622,GO:0005623,GO:0005737,GO:0005829,GO:0005856,GO:0005884,GO:0005886,GO:0005903,GO:0005912,GO:0005924,GO:0005925,GO:0005938,GO:…	-	ko:K17275,ko:K17276,ko:K17336	CH,EF-hand_1,EF-hand_5,EF-hand_7,EF-hand_8	-	-	-	ko00000,ko03400,ko04147,ko04812	-	-	-	-	GO:0005515,GO:0005509,GO:0051015,GO:0051017	IPR036872,IPR001589,IPR001715,IPR002048,IPR039956,IPR039959,IPR011992	Reactome: R-CEL-114604,Reactome: R-CEL-1257604,Reactome: R-CEL-1433557,Reactome: R-CEL-193648,Reactome: R-CEL-3928665,Reactome: R-CEL-416482,Reactome: R-CEL-4420097,Reactome: R-CEL-445144,Reactome: R-CEL-446343,Reactome: R-CEL-446353,Reactome: R-CEL-446388,Reactome: R-CEL-5218920,Reactome: R-CEL-6811558,Reactome: R-CEL-8980692,Reactome: R-CEL-9013026,Reactome: R-CEL-9013106,Reactome: R-CEL-901314…	GO:0001501,GO:0001726,GO:0001775,GO:0001891,GO:0001951,GO:0002065,GO:0002102,GO:0002252,GO:0002263,GO:0002285,GO:0002286,GO:0002366,GO:0002376,GO:0003008,GO:0003674,GO:0003779,GO:0005102,GO:0005178,GO:0005198,GO:0005200,GO:0005488,GO:0005509,GO:0005515,GO:0005575,GO:0005622,GO:0005623,GO:0005737,GO:0005829,GO:0005856,GO:0005884,GO:0005886,GO:0005903,GO:0005912,GO:0005924,GO:0005925,GO:0005938,GO:…	Y104H12BR.1a	Bm7222a.1	ACO02O_02382_1s	OVOC4272.1
Dasi1G00000000363	-	-	-	-	-	-	-	-	-	-	-	-	-	-	-	-	-	-	-	-	-	-
Dasi1G00000000364	KOG1623@1|root,KOG1623@2759|Eukaryota,39NE8@33154|Opisthokonta,3BE23@33208|Metazoa,3D2DH@33213|Bilateria,40D2G@6231|Nematoda,1KVX0@119089|Chromadorea	Sugar TransPorter	GO:0003674,GO:0005215,GO:0005575,GO:0005622,GO:0005623,GO:0005737,GO:0005794,GO:0005886,GO:0006810,GO:0007275,GO:0007431,GO:0008150,GO:0008643,GO:0012505,GO:0015144,GO:0016020,GO:0016021,GO:0022857,GO:0031224,GO:0032501,GO:0032502,GO:0034219,GO:0035272,GO:0043226,GO:0043227,GO:0043229,GO:0043231,GO:0044424,GO:0044425,GO:0044444,GO:0044464,GO:0048513,GO:0048731,GO:0048732,GO:0048856,GO:0051119,GO:…	-	ko:K15382	MtN3_slv	-	-	-	ko00000,ko02000	-	-	-	9.A.58.1	GO:0016021	IPR004316	Reactome: R-DDI-189200,Reactome: R-DRE-189200,Reactome: R-HSA-189200,Reactome: R-MMU-189200,Reactome: R-RNO-189200,Reactome: R-XTR-189200	GO:0003674,GO:0005215,GO:0005575,GO:0005622,GO:0005623,GO:0005737,GO:0005794,GO:0005886,GO:0006810,GO:0007275,GO:0007431,GO:0008150,GO:0008643,GO:0012505,GO:0015144,GO:0016020,GO:0016021,GO:0022857,GO:0031224,GO:0032501,GO:0032502,GO:0034219,GO:0035272,GO:0043226,GO:0043227,GO:0043229,GO:0043231,GO:0044424,GO:0044425,GO:0044444,GO:0044464,GO:0048513,GO:0048731,GO:0048732,GO:0048856,GO:0051119,GO:…	C06G8.1	Bm4758c.1	ACO02O_02387_1s	OVOC4276.1
Dasi1G00000000365	COG2801@1|root,KOG2321@1|root,KOG0017@2759|Eukaryota,KOG2321@2759|Eukaryota,38HX8@33154|Opisthokonta,3B9B5@33208|Metazoa,3CSCD@33213|Bilateria,40AJ4@6231|Nematoda,1KV15@119089|Chromadorea,40TF3@6236|Rhabditida	NUC153 domain	GO:0005575,GO:0005622,GO:0005623,GO:0005634,GO:0005730,GO:0031974,GO:0031981,GO:0043226,GO:0043227,GO:0043228,GO:0043229,GO:0043231,GO:0043232,GO:0043233,GO:0044422,GO:0044424,GO:0044428,GO:0044446,GO:0044464,GO:0070013	-	ko:K14788	NUC153	-	-	-	ko00000,ko03009	-	-	-	-	-	-	-	GO:0005575,GO:0005622,GO:0005623,GO:0005634,GO:0005730,GO:0031974,GO:0031981,GO:0043226,GO:0043227,GO:0043228,GO:0043229,GO:0043231,GO:0043232,GO:0043233,GO:0044422,GO:0044424,GO:0044428,GO:0044446,GO:0044464,GO:0070013	-	Bm17316.1	ACO02O_01844_1s	OVOC4422.1
Dasi1G00000000366	-	-	-	-	-	-	-	-	-	-	-	-	-	-	-	-	-	-	-	-	ACO02O_07304_1s	-
Dasi1G00000000367	KOG1623@1|root,KOG1623@2759|Eukaryota,39NE8@33154|Opisthokonta,3BE23@33208|Metazoa,3D2DH@33213|Bilateria,40D2G@6231|Nematoda,1KVX0@119089|Chromadorea	Sugar TransPorter	GO:0003674,GO:0005215,GO:0005575,GO:0005622,GO:0005623,GO:0005737,GO:0005794,GO:0005886,GO:0006810,GO:0007275,GO:0007431,GO:0008150,GO:0008643,GO:0012505,GO:0015144,GO:0016020,GO:0016021,GO:0022857,GO:0031224,GO:0032501,GO:0032502,GO:0034219,GO:0035272,GO:0043226,GO:0043227,GO:0043229,GO:0043231,GO:0044424,GO:0044425,GO:0044444,GO:0044464,GO:0048513,GO:0048731,GO:0048732,GO:0048856,GO:0051119,GO:…	-	ko:K15382	MtN3_slv	-	-	-	ko00000,ko02000	-	-	-	9.A.58.1	GO:0016021	IPR004316	Reactome: R-DDI-189200,Reactome: R-DRE-189200,Reactome: R-HSA-189200,Reactome: R-MMU-189200,Reactome: R-RNO-189200,Reactome: R-XTR-189200	GO:0003674,GO:0005215,GO:0005575,GO:0005622,GO:0005623,GO:0005737,GO:0005794,GO:0005886,GO:0006810,GO:0007275,GO:0007431,GO:0008150,GO:0008643,GO:0012505,GO:0015144,GO:0016020,GO:0016021,GO:0022857,GO:0031224,GO:0032501,GO:0032502,GO:0034219,GO:0035272,GO:0043226,GO:0043227,GO:0043229,GO:0043231,GO:0044424,GO:0044425,GO:0044444,GO:0044464,GO:0048513,GO:0048731,GO:0048732,GO:0048856,GO:0051119,GO:…	C06G8.1	Bm4758c.1	ACO02O_02387_1s	OVOC4276.1
Dasi1G00000000368	COG2801@1|root,KOG2321@1|root,KOG0017@2759|Eukaryota,KOG2321@2759|Eukaryota,38HX8@33154|Opisthokonta,3B9B5@33208|Metazoa,3CSCD@33213|Bilateria,40AJ4@6231|Nematoda,1KV15@119089|Chromadorea,40TF3@6236|Rhabditida	NUC153 domain	GO:0005575,GO:0005622,GO:0005623,GO:0005634,GO:0005730,GO:0031974,GO:0031981,GO:0043226,GO:0043227,GO:0043228,GO:0043229,GO:0043231,GO:0043232,GO:0043233,GO:0044422,GO:0044424,GO:0044428,GO:0044446,GO:0044464,GO:0070013	-	ko:K14788	NUC153	-	-	-	ko00000,ko03009	-	-	-	-	-	-	-	GO:0005575,GO:0005622,GO:0005623,GO:0005634,GO:0005730,GO:0031974,GO:0031981,GO:0043226,GO:0043227,GO:0043228,GO:0043229,GO:0043231,GO:0043232,GO:0043233,GO:0044422,GO:0044424,GO:0044428,GO:0044446,GO:0044464,GO:0070013	-	Bm17316.1	ACO02O_01844_1s	OVOC4422.1
Dasi1G00000000369	2CMP4@1|root,2QR56@2759|Eukaryota	-	-	-	-	Asp_protease_2,DUF1758,DUF1759,Peptidase_A17,RVT_1,rve	-	-	-	-	-	-	-	-	GO:0003676	IPR036397	MetaCyc: PWY-5509,MetaCyc: PWY-6269,MetaCyc: PWY-6322,MetaCyc: PWY-6626,MetaCyc: PWY-6689,MetaCyc: PWY-6749,MetaCyc: PWY-6955,MetaCyc: PWY-6998,MetaCyc: PWY-7127,MetaCyc: PWY-7250,MetaCyc: PWY-7419,MetaCyc: PWY-7529,MetaCyc: PWY-7706,MetaCyc: PWY-7719,MetaCyc: PWY-7735,MetaCyc: PWY-7737,MetaCyc: PWY-7769,MetaCyc: PWY-7884,MetaCyc: PWY-7888,MetaCyc: PWY-7904,MetaCyc: PWY-7961,MetaCyc: PWY-7963,Met…	GO:0003676	-	Bm17627.1	-	OVOC4422.1
Dasi1G00000000370	2CMP4@1|root,2QR56@2759|Eukaryota	-	-	-	-	Asp_protease_2,DUF1758,DUF1759,Peptidase_A17,RVT_1,rve	-	-	-	-	-	-	-	-	-	IPR043502	MetaCyc: PWY-102,MetaCyc: PWY-1061,MetaCyc: PWY-1187,MetaCyc: PWY-2083,MetaCyc: PWY-3542,MetaCyc: PWY-361,MetaCyc: PWY-4021,MetaCyc: PWY-4161,MetaCyc: PWY-4202,MetaCyc: PWY-4801,MetaCyc: PWY-4922,MetaCyc: PWY-5035,MetaCyc: PWY-5036,MetaCyc: PWY-5047,MetaCyc: PWY-5048,MetaCyc: PWY-5059,MetaCyc: PWY-5070,MetaCyc: PWY-5105,MetaCyc: PWY-5139,MetaCyc: PWY-5209,MetaCyc: PWY-5268,MetaCyc: PWY-5284,MetaC…	-	-	Bm17498.1	ACO02O_05140_1s	OVOC10433.1
Dasi1G00000000371	2CMP4@1|root,2QR56@2759|Eukaryota	-	-	-	-	Asp_protease_2,DUF1758,DUF1759,Peptidase_A17,RVT_1,rve	-	-	-	-	-	-	-	-	-	IPR008737	-	-	-	Bm17497.1	-	OVOC3189.1
Dasi1G00000000372	KOG4294@1|root,KOG4294@2759|Eukaryota,38YI2@33154|Opisthokonta,3BE9T@33208|Metazoa,3CUPZ@33213|Bilateria,40FEG@6231|Nematoda,1KYMI@119089|Chromadorea	Belongs to the amiloride-sensitive sodium channel (TC 1.A.6) family	-	-	ko:K03440,ko:K04832	ASC	-	-	-	ko00000,ko00001,ko04040	-	-	ko04750,map04750	1.A.6.1.3,1.A.6.1.4,1.A.6.2,1.A.6.4,1.A.6.5	GO:0005272,GO:0006814,GO:0016020	IPR001873	Reactome: R-CEL-2672351,Reactome: R-CFA-2672351,Reactome: R-CFA-9730628,Reactome: R-DME-2672351,Reactome: R-DRE-2672351,Reactome: R-GGA-2672351,Reactome: R-HSA-2672351,Reactome: R-HSA-9730628,Reactome: R-MMU-2672351,Reactome: R-MMU-9730628,Reactome: R-RNO-2672351,Reactome: R-RNO-9730628	GO:0005272,GO:0006814,GO:0016020	C24G7.2	Bm2152.1	ACO02O_02388_1s	OVOC4277.1
Dasi1G00000000373	KOG4294@1|root,KOG4294@2759|Eukaryota,38YI2@33154|Opisthokonta,3BE9T@33208|Metazoa,3CUPZ@33213|Bilateria,40FEG@6231|Nematoda,1KYMI@119089|Chromadorea	Belongs to the amiloride-sensitive sodium channel (TC 1.A.6) family	GO:0005575,GO:0006810,GO:0006811,GO:0006812,GO:0006814,GO:0008150,GO:0009268,GO:0009628,GO:0010447,GO:0015672,GO:0016020,GO:0030001,GO:0031224,GO:0044425,GO:0050896,GO:0051179,GO:0051234	-	ko:K03440,ko:K04832	ASC	-	-	-	ko00000,ko00001,ko04040	-	-	ko04750,map04750	1.A.6.1.3,1.A.6.1.4,1.A.6.2,1.A.6.4,1.A.6.5	GO:0005272,GO:0006814,GO:0016020	IPR001873	Reactome: R-CEL-2672351,Reactome: R-CFA-2672351,Reactome: R-CFA-9730628,Reactome: R-DME-2672351,Reactome: R-DRE-2672351,Reactome: R-GGA-2672351,Reactome: R-HSA-2672351,Reactome: R-HSA-9730628,Reactome: R-MMU-2672351,Reactome: R-MMU-9730628,Reactome: R-RNO-2672351,Reactome: R-RNO-9730628	GO:0005575,GO:0006810,GO:0006811,GO:0006812,GO:0006814,GO:0008150,GO:0009268,GO:0009628,GO:0010447,GO:0015672,GO:0016020,GO:0030001,GO:0031224,GO:0044425,GO:0050896,GO:0051179,GO:0051234,GO:0005272	T28F2.7	Bm6075b.1	ACO02O_02389_1s	OVOC4277.1
Dasi1G00000000374	KOG4465@1|root,KOG4465@2759|Eukaryota,38CCX@33154|Opisthokonta,3BEKD@33208|Metazoa,3D0XH@33213|Bilateria,40B5V@6231|Nematoda,1KYB2@119089|Chromadorea	TROVE domain	GO:0002376,GO:0002520,GO:0003674,GO:0003676,GO:0003723,GO:0005488,GO:0005575,GO:0005622,GO:0005623,GO:0005634,GO:0005654,GO:0005737,GO:0005829,GO:0006139,GO:0006351,GO:0006383,GO:0006725,GO:0006807,GO:0006996,GO:0007154,GO:0007165,GO:0007166,GO:0007224,GO:0007275,GO:0008150,GO:0008152,GO:0009058,GO:0009059,GO:0009314,GO:0009411,GO:0009416,GO:0009628,GO:0009987,GO:0010467,GO:0016043,GO:0016070,GO:…	-	ko:K11089	TROVE	-	-	-	ko00000,ko00001	-	-	ko05322,map05322	-	GO:0003723	IPR037214,IPR008858,IPR036465,IPR040322	MetaCyc: PWY-5381,MetaCyc: PWY-5397,MetaCyc: PWY-5531,MetaCyc: PWY-5800,MetaCyc: PWY-6148,MetaCyc: PWY-6720,MetaCyc: PWY-7018,MetaCyc: PWY-7025,MetaCyc: PWY-7159,MetaCyc: PWY-7250,MetaCyc: PWY-7376,MetaCyc: PWY-7450,MetaCyc: PWY-7511,MetaCyc: PWY-7817,MetaCyc: PWY-7981,Reactome: R-BTA-1483206,Reactome: R-BTA-204005,Reactome: R-BTA-2132295,Reactome: R-BTA-5694530,Reactome: R-BTA-983170,Reactome: R…	GO:0002376,GO:0002520,GO:0003674,GO:0003676,GO:0003723,GO:0005488,GO:0005575,GO:0005622,GO:0005623,GO:0005634,GO:0005654,GO:0005737,GO:0005829,GO:0006139,GO:0006351,GO:0006383,GO:0006725,GO:0006807,GO:0006996,GO:0007154,GO:0007165,GO:0007166,GO:0007224,GO:0007275,GO:0008150,GO:0008152,GO:0009058,GO:0009059,GO:0009314,GO:0009411,GO:0009416,GO:0009628,GO:0009987,GO:0010467,GO:0016043,GO:0016070,GO:…	C12D8.11	Bm2162a.1	ACO02O_02390_1s	OVOC4278.1
Dasi1G00000000375	2BUZ6@1|root,2S246@2759|Eukaryota,3A3S5@33154|Opisthokonta,3BSF5@33208|Metazoa,3D8C2@33213|Bilateria,40DGI@6231|Nematoda,1KW6I@119089|Chromadorea	-	-	-	-	-	-	-	-	-	-	-	-	-	GO:0005515	IPR036028,IPR039688	MetaCyc: PWY-361,MetaCyc: PWY-4801,MetaCyc: PWY-4922,MetaCyc: PWY-5048,MetaCyc: PWY-5139,MetaCyc: PWY-5268,MetaCyc: PWY-5284,MetaCyc: PWY-5292,MetaCyc: PWY-5307,MetaCyc: PWY-5313,MetaCyc: PWY-5353,MetaCyc: PWY-5400,MetaCyc: PWY-5437,MetaCyc: PWY-5473,MetaCyc: PWY-5475,MetaCyc: PWY-5477,MetaCyc: PWY-5660,MetaCyc: PWY-5679,MetaCyc: PWY-5710,MetaCyc: PWY-5794,MetaCyc: PWY-5846,MetaCyc: PWY-5875,Meta…	GO:0005515	F19C7.8d	Bm3449a.1	ACO02O_02391_1s	OVOC4280.1
[truncated: 9,283 more rows]

## Sheet: Table S3.
Table S3. Identification and functional annotation of 881 excretory/secretory (ES) proteins in Dirofilaria asiatica.
[truncated: 882 more rows]

## Sheet: Table S4.
Table S4. Identification and functional annotation of 229 excretory/secretory (ES) proteins unique to Dirofilaria asiatica with respect to Dirofilaria immitis, Brugia malayi and Onchocerca volvulus.
[truncated: 230 more rows]

## Sheet: Table S5.
Table S5. Transcription levels of protein-coding genes in individual adult female and male Dirofilaria asiatica – in fragments per kilobase of transcript per million mapped reads (FPKM).
[truncated: 9,660 more rows]

[truncated: 1 more sheets: Table S6.]
